# Supplementary material for: Comprehensive Analysis of the Triterpenoid Saponins Biosynthetic Pathway in Anemone flaccida by Transcriptome and Proteome Profiling
Source: Front Plant Sci. 2016 Jul 25;7:1094. doi: 10.3389/fpls.2016.01094 (PMC4958654; doi:10.3389/fpls.2016.01094)
Supplement: FIGURE S1 — Multiple alignment of deduced amino acid sequences of UGTs from Anemone flaccida and other species (representative kinds only). Black shaded and gray shaded boxes show identical and similar amino acids, respectively. The conserved PSPG motif at the C-termini is indicated by the green box. [file Data_Sheet_1.ZIP]

Archive with 14 entries (13 files):
- supplement/
- supplement/Figure Supplementary 1.rtf
- supplement/Figure Supplementary 2.docx
- supplement/Table S1.xlsx
- supplement/Table S10.xlsx
- supplement/Table S11.xlsx
- supplement/Table S2.cds
- supplement/Table S3 A complete list of the predicted proteins.txt
- supplement/Table S4 A complete list of the predicted proteins in full-length.txt
- supplement/Table S5.xlsx
- supplement/Table S6.xlsx
- supplement/Table S7.xlsx
- supplement/Table S8.xlsx
- supplement/Table S9.xlsx
