# Supplementary material for: Comprehensive Analysis of the Triterpenoid Saponins Biosynthetic Pathway in Anemone flaccida by Transcriptome and Proteome Profiling
Source: Front Plant Sci. 2016 Jul 25;7:1094. doi: 10.3389/fpls.2016.01094 (PMC4958654; doi:10.3389/fpls.2016.01094)
Supplement: FIGURE S1 — Multiple alignment of deduced amino acid sequences of UGTs from Anemone flaccida and other species (representative kinds only). Black shaded and gray shaded boxes show identical and similar amino acids, respectively. The conserved PSPG motif at the C-termini is indicated by the green box. [file Data_Sheet_1.ZIP › supplement/Table S1.xlsx]

## Sheet: Supplementary Table 1
Supplementary Table 1. Primers used for qRT-PCR in the study.
Gene name	Primer sequence (5’-3’)	FPKM-Leaf	FPKM-Rhizome
elongation factor 1-alpha	F:AGGCGGAGAGGCTTATCA	-	-
	R:GAGGTCTACTAATCTGGACTGGTA
DXR	F:TGTATGCCCAGAGTCACT	682.05	88.34
	R:CAGAGGCTTGTTGGAGATAG
HMGS	F:GACTGGCATTGTTCAAGAAG	15.01	75.04
	R:TGTCTGACGCTGACTACT
MDC	F:AGTGAAGGTAGCAAGGATT	3.22	124.19
	R:TAACGGCAACGGTAGTAG
HDR	F:TGCTGCGGTAGATGAACT	356.03	80.31
	R:TGCTTCTCCACACTATTCCA
SS	F:ATGATAAGCCACGATACGA	13.32	50.92
	R:AGGACCAGACCAAGAATAC
Notes: FPKM (Fragments Per Kb per Million Reads) indicated abundance levels of expressed genes that were detected in Illumina sequencing. With a larger FPKM value, the expression level of sequenced gene was higher
