# Supplementary material for: Comprehensive Analysis of the Triterpenoid Saponins Biosynthetic Pathway in Anemone flaccida by Transcriptome and Proteome Profiling
Source: Front Plant Sci. 2016 Jul 25;7:1094. doi: 10.3389/fpls.2016.01094 (PMC4958654; doi:10.3389/fpls.2016.01094)
Supplement: FIGURE S1 — Multiple alignment of deduced amino acid sequences of UGTs from Anemone flaccida and other species (representative kinds only). Black shaded and gray shaded boxes show identical and similar amino acids, respectively. The conserved PSPG motif at the C-termini is indicated by the green box. [file Data_Sheet_1.ZIP › supplement/Table S10.xlsx]

## Sheet: KEGG pathway enrichment
Pathway	Name	P.val	Genes.in.pathway	Traget.genes.in.pathway	Target gene list	Total.genes	Traget.genes
ko00910	Nitrogen metabolism	5.44251e-09	39	6	comp22014_c0_seq2|comp31210_c0_seq2|comp31210_c0_seq1|comp39863_c0_seq1|comp22014_c0_seq1|comp16660_c0_seq1	36617	131
ko00680	Methane metabolism	0.00300433	82	3	comp39272_c0_seq1|comp41753_c0_seq1|comp31614_c0_seq1	36617	131
ko05130	Pathogenic Escherichia coli infection	0.00249431	21	2	comp17652_c0_seq1|comp17652_c0_seq2	36617	131
ko00010	Glycolysis / Gluconeogenesis	3.23374e-05	102	5	comp31207_c0_seq1|comp35560_c0_seq2|comp41753_c0_seq1|comp31614_c0_seq1|comp35560_c0_seq1	36617	131
ko00710	Carbon fixation in photosynthetic organisms	4.80918e-18	62	12	comp31207_c0_seq1|comp35560_c0_seq2|comp41753_c0_seq1|comp39254_c0_seq1|comp32911_c0_seq1|comp31614_c0_seq1|comp33098_c0_seq1|comp35560_c0_seq1|comp17955_c0_seq1|comp53351_c0_seq1|comp23162_c0_seq1|comp22074_c0_seq1	36617	131
ko00250	Alanine, aspartate and glutamate metabolism	0.000513356	44	3	comp31210_c0_seq2|comp31210_c0_seq1|comp16660_c0_seq1	36617	131
ko00330	Arginine and proline metabolism	0.00387507	90	3	comp31210_c0_seq2|comp31210_c0_seq1|comp16660_c0_seq1	36617	131
ko00195	Photosynthesis	1.60498e-39	48	21	comp25131_c0_seq2|comp29918_c1_seq1|comp16771_c0_seq1|comp18372_c0_seq1|comp27222_c0_seq1|comp28844_c0_seq1|comp21526_c0_seq1|comp39162_c0_seq1|comp29978_c0_seq2|comp39147_c0_seq1|comp19812_c0_seq1|comp28702_c0_seq1|comp39155_c0_seq1|comp17704_c0_seq1|comp17953_c0_seq1|comp37627_c0_seq2|comp29918_c0_seq3|comp29978_c0_seq1|comp29918_c0_seq2|comp24770_c0_seq1|comp19314_c0_seq1	36617	131
ko00260	Glycine, serine and threonine metabolism	0.00119553	59	3	comp39272_c0_seq1|comp39863_c0_seq1|comp28343_c0_seq1	36617	131
ko00030	Pentose phosphate pathway	8.89061e-07	49	5	comp31207_c0_seq1|comp41753_c0_seq1|comp32911_c0_seq1|comp31614_c0_seq1|comp33098_c0_seq1	36617	131
ko04724	Glutamatergic synapse	0.000360505	39	3	comp31210_c0_seq2|comp31210_c0_seq1|comp16660_c0_seq1	36617	131
ko00051	Fructose and mannose metabolism	0.000417565	41	3	comp31207_c0_seq1|comp41753_c0_seq1|comp31614_c0_seq1	36617	131
ko00196	Photosynthesis - antenna proteins	1.8984e-21	16	10	comp17611_c0_seq1|comp21245_c0_seq1|comp35455_c0_seq2|comp39149_c0_seq1|comp16554_c0_seq1|comp31325_c0_seq1|comp35455_c0_seq1|comp24515_c0_seq1|comp24783_c0_seq1|comp27515_c0_seq1	36617	131
ko00630	Glyoxylate and dicarboxylate metabolism	0.00379268	26	2	comp20803_c0_seq1|comp53351_c0_seq1	36617	131
ko02020	Two-component system	9.52905e-05	25	3	comp31210_c0_seq2|comp31210_c0_seq1|comp16660_c0_seq1	36617	131
ko00670	One carbon pool by folate	0.00204547	19	2	comp39272_c0_seq1|comp39863_c0_seq1	36617	131
ko01051	Biosynthesis of ansamycins	0.00357757	1	1	comp32911_c0_seq1	36617	131

## Sheet: GO annotation
Gene	GO Acc	Category	GO Term
comp100394_c0_seq1	GO:0006284	Biological Process	base-excision repair
comp100394_c0_seq1	GO:0008725	Molecular Function	DNA-3-methyladenine glycosylase activity
comp100394_c0_seq1	GO:0003824	Molecular Function	catalytic activity
comp100394_c0_seq1	GO:0006281	Biological Process	DNA repair
comp10040_c0_seq1	GO:0003676	Molecular Function	nucleic acid binding
comp10040_c0_seq1	GO:0004386	Molecular Function	helicase activity
comp10040_c0_seq1	GO:0005524	Molecular Function	ATP binding
comp10074_c0_seq1	GO:0005506	Molecular Function	iron ion binding
comp10074_c0_seq1	GO:0006633	Biological Process	fatty acid biosynthetic process
comp10074_c0_seq1	GO:0016491	Molecular Function	oxidoreductase activity
comp10074_c0_seq1	GO:0055114	Biological Process	oxidation-reduction process
comp1015_c0_seq1	GO:0005509	Molecular Function	calcium ion binding
comp10175_c0_seq1	GO:0004672	Molecular Function	protein kinase activity
comp10175_c0_seq1	GO:0005524	Molecular Function	ATP binding
comp10175_c0_seq1	GO:0006468	Biological Process	protein phosphorylation
comp10212_c0_seq1	GO:0003735	Molecular Function	structural constituent of ribosome
comp10212_c0_seq1	GO:0005622	Cellular Component	intracellular
comp10212_c0_seq1	GO:0005840	Cellular Component	ribosome
comp10212_c0_seq1	GO:0006412	Biological Process	translation
comp102466_c0_seq1	GO:0005093	Molecular Function	Rab GDP-dissociation inhibitor activity
comp102466_c0_seq1	GO:0015031	Biological Process	protein transport
comp102558_c0_seq1	GO:0005515	Molecular Function	protein binding
comp10282_c0_seq1	GO:0004672	Molecular Function	protein kinase activity
comp10282_c0_seq1	GO:0006468	Biological Process	protein phosphorylation
comp10282_c0_seq1	GO:0005524	Molecular Function	ATP binding
comp10282_c0_seq1	GO:0004713	Molecular Function	protein tyrosine kinase activity
comp102961_c0_seq1	GO:0005515	Molecular Function	protein binding
comp10307_c0_seq1	GO:0005515	Molecular Function	protein binding
comp103177_c0_seq1	GO:0005975	Biological Process	carbohydrate metabolic process
comp103177_c0_seq1	GO:0003824	Molecular Function	catalytic activity
comp10328_c0_seq1	GO:0005506	Molecular Function	iron ion binding
comp10328_c0_seq1	GO:0009055	Molecular Function	electron carrier activity
comp10328_c0_seq1	GO:0020037	Molecular Function	heme binding
comp10328_c0_seq1	GO:0055114	Biological Process	oxidation-reduction process
comp10331_c0_seq1	GO:0003723	Molecular Function	RNA binding
comp10331_c0_seq1	GO:0003964	Molecular Function	RNA-directed DNA polymerase activity
comp10331_c0_seq1	GO:0006278	Biological Process	RNA-dependent DNA replication
comp10331_c1_seq1	GO:0003723	Molecular Function	RNA binding
comp10331_c1_seq1	GO:0003964	Molecular Function	RNA-directed DNA polymerase activity
comp10331_c1_seq1	GO:0006278	Biological Process	RNA-dependent DNA replication
comp1033_c0_seq1	GO:0004672	Molecular Function	protein kinase activity
comp1033_c0_seq1	GO:0005524	Molecular Function	ATP binding
comp1033_c0_seq1	GO:0006468	Biological Process	protein phosphorylation
comp10374_c0_seq1	GO:0016021	Cellular Component	integral to membrane
comp10374_c0_seq1	GO:0022857	Molecular Function	transmembrane transporter activity
comp10374_c0_seq1	GO:0055085	Biological Process	transmembrane transport
comp10561_c0_seq2	GO:0048544	Biological Process	recognition of pollen
comp1057_c0_seq1	GO:0008168	Molecular Function	methyltransferase activity
comp10593_c0_seq1	GO:0003676	Molecular Function	nucleic acid binding
comp10593_c0_seq1	GO:0008270	Molecular Function	zinc ion binding
comp10664_c0_seq1	GO:0005515	Molecular Function	protein binding
comp10664_c0_seq1	GO:0008270	Molecular Function	zinc ion binding
comp106817_c0_seq1	GO:0005515	Molecular Function	protein binding
comp106869_c0_seq1	GO:0010215	Biological Process	cellulose microfibril organization
comp106869_c0_seq1	GO:0016049	Biological Process	cell growth
comp106869_c0_seq1	GO:0031225	Cellular Component	anchored to membrane
comp107218_c0_seq1	GO:0005215	Molecular Function	transporter activity
comp107218_c0_seq1	GO:0006810	Biological Process	transport
comp107218_c0_seq1	GO:0016020	Cellular Component	membrane
comp1082_c0_seq1	GO:0006629	Biological Process	lipid metabolic process
comp1082_c0_seq1	GO:0016787	Molecular Function	hydrolase activity
comp1082_c1_seq1	GO:0006629	Biological Process	lipid metabolic process
comp1082_c1_seq1	GO:0016787	Molecular Function	hydrolase activity
comp108377_c0_seq1	GO:0016020	Cellular Component	membrane
comp108377_c0_seq1	GO:0022891	Molecular Function	substrate-specific transmembrane transporter activity
comp108377_c0_seq1	GO:0055085	Biological Process	transmembrane transport
comp108377_c0_seq1	GO:0016021	Cellular Component	integral to membrane
comp108377_c0_seq1	GO:0022857	Molecular Function	transmembrane transporter activity
comp10855_c0_seq1	GO:0005525	Molecular Function	GTP binding
comp1087_c0_seq1	GO:0016020	Cellular Component	membrane
comp1087_c1_seq1	GO:0005524	Molecular Function	ATP binding
comp1087_c1_seq1	GO:0016887	Molecular Function	ATPase activity
comp1092_c0_seq1	GO:0008152	Biological Process	metabolic process
comp1092_c0_seq1	GO:0008168	Molecular Function	methyltransferase activity
comp1094_c0_seq1	GO:0004185	Molecular Function	serine-type carboxypeptidase activity
comp1094_c0_seq1	GO:0006508	Biological Process	proteolysis
comp109611_c0_seq1	GO:0005515	Molecular Function	protein binding
comp10965_c0_seq1	GO:0048037	Molecular Function	cofactor binding
comp10965_c0_seq1	GO:0055114	Biological Process	oxidation-reduction process
comp1096_c1_seq1	GO:0005515	Molecular Function	protein binding
comp109940_c0_seq1	GO:0003677	Molecular Function	DNA binding
comp109940_c0_seq1	GO:0005524	Molecular Function	ATP binding
comp109940_c0_seq1	GO:0003676	Molecular Function	nucleic acid binding
comp109940_c0_seq1	GO:0004386	Molecular Function	helicase activity
comp109940_c0_seq1	GO:0005515	Molecular Function	protein binding
comp109940_c0_seq1	GO:0008270	Molecular Function	zinc ion binding
comp1104_c0_seq1	GO:0016491	Molecular Function	oxidoreductase activity
comp1104_c0_seq1	GO:0055114	Biological Process	oxidation-reduction process
comp1104_c1_seq1	GO:0016491	Molecular Function	oxidoreductase activity
comp1104_c1_seq1	GO:0055114	Biological Process	oxidation-reduction process
comp1106_c0_seq1	GO:0003723	Molecular Function	RNA binding
comp1106_c1_seq1	GO:0003723	Molecular Function	RNA binding
comp110878_c0_seq1	GO:0008152	Biological Process	metabolic process
comp11088_c0_seq1	GO:0003677	Molecular Function	DNA binding
comp111259_c0_seq1	GO:0005506	Molecular Function	iron ion binding
comp111259_c0_seq1	GO:0009055	Molecular Function	electron carrier activity
comp111259_c0_seq1	GO:0020037	Molecular Function	heme binding
comp1121_c1_seq1	GO:0005515	Molecular Function	protein binding
comp11264_c0_seq1	GO:0008270	Molecular Function	zinc ion binding
comp1126_c0_seq1	GO:0008531	Molecular Function	riboflavin kinase activity
comp1126_c0_seq1	GO:0009231	Biological Process	riboflavin biosynthetic process
comp113189_c0_seq1	GO:0006511	Biological Process	ubiquitin-dependent protein catabolic process
comp11343_c0_seq1	GO:0004601	Molecular Function	peroxidase activity
comp11343_c0_seq1	GO:0006979	Biological Process	response to oxidative stress
comp11343_c0_seq1	GO:0020037	Molecular Function	heme binding
comp11343_c0_seq1	GO:0055114	Biological Process	oxidation-reduction process
comp115315_c0_seq1	GO:0005215	Molecular Function	transporter activity
comp115315_c0_seq1	GO:0006810	Biological Process	transport
comp115315_c0_seq1	GO:0016020	Cellular Component	membrane
comp115483_c0_seq1	GO:0005515	Molecular Function	protein binding
comp115563_c0_seq1	GO:0005515	Molecular Function	protein binding
comp115587_c0_seq1	GO:0006812	Biological Process	cation transport
comp115587_c0_seq1	GO:0015299	Molecular Function	solute:hydrogen antiporter activity
comp115587_c0_seq1	GO:0016021	Cellular Component	integral to membrane
comp115587_c0_seq1	GO:0055085	Biological Process	transmembrane transport
comp11561_c0_seq1	GO:0030246	Molecular Function	carbohydrate binding
comp1158_c0_seq1	GO:0005975	Biological Process	carbohydrate metabolic process
comp1158_c0_seq1	GO:0003824	Molecular Function	catalytic activity
comp115919_c0_seq1	GO:0003677	Molecular Function	DNA binding
comp115919_c0_seq1	GO:0003899	Molecular Function	DNA-directed RNA polymerase activity
comp115919_c0_seq1	GO:0005634	Cellular Component	nucleus
comp115919_c0_seq1	GO:0008270	Molecular Function	zinc ion binding
comp115919_c0_seq1	GO:0032549	Molecular Function	ribonucleoside binding
comp116338_c0_seq1	GO:0009058	Biological Process	biosynthetic process
comp116338_c0_seq1	GO:0030170	Molecular Function	pyridoxal phosphate binding
comp116338_c0_seq1	GO:0003824	Molecular Function	catalytic activity
comp116386_c0_seq1	GO:0005856	Cellular Component	cytoskeleton
comp116386_c0_seq1	GO:0030833	Biological Process	regulation of actin filament polymerization
comp116388_c0_seq1	GO:0003677	Molecular Function	DNA binding
comp1166_c0_seq1	GO:0003682	Molecular Function	chromatin binding
comp1166_c0_seq1	GO:0003677	Molecular Function	DNA binding
comp1168_c0_seq1	GO:0005874	Cellular Component	microtubule
comp1168_c0_seq1	GO:0007017	Biological Process	microtubule-based process
comp1172_c0_seq1	GO:0005249	Molecular Function	voltage-gated potassium channel activity
comp1172_c0_seq1	GO:0006813	Biological Process	potassium ion transport
comp1172_c0_seq1	GO:0016020	Cellular Component	membrane
comp1172_c0_seq1	GO:0005216	Molecular Function	ion channel activity
comp1172_c0_seq1	GO:0006811	Biological Process	ion transport
comp1172_c0_seq1	GO:0055085	Biological Process	transmembrane transport
comp11792_c0_seq1	GO:0003677	Molecular Function	DNA binding
comp11792_c0_seq1	GO:0005634	Cellular Component	nucleus
comp11793_c0_seq1	GO:0008152	Biological Process	metabolic process
comp11829_c0_seq1	GO:0003824	Molecular Function	catalytic activity
comp11843_c0_seq1	GO:0006952	Biological Process	defense response
comp11843_c0_seq1	GO:0043531	Molecular Function	ADP binding
comp11876_c0_seq1	GO:0003723	Molecular Function	RNA binding
comp11876_c0_seq1	GO:0003735	Molecular Function	structural constituent of ribosome
comp11876_c0_seq1	GO:0006412	Biological Process	translation
comp11876_c0_seq1	GO:0015935	Cellular Component	small ribosomal subunit
comp1189_c0_seq1	GO:0005975	Biological Process	carbohydrate metabolic process
comp1189_c0_seq1	GO:0003824	Molecular Function	catalytic activity
comp119048_c0_seq1	GO:0004672	Molecular Function	protein kinase activity
comp119048_c0_seq1	GO:0005524	Molecular Function	ATP binding
comp119048_c0_seq1	GO:0006468	Biological Process	protein phosphorylation
comp119048_c0_seq1	GO:0004713	Molecular Function	protein tyrosine kinase activity
comp119110_c0_seq1	GO:0004672	Molecular Function	protein kinase activity
comp119110_c0_seq1	GO:0006468	Biological Process	protein phosphorylation
comp1198_c1_seq1	GO:0003677	Molecular Function	DNA binding
comp1199_c0_seq1	GO:0005737	Cellular Component	cytoplasm
comp1199_c0_seq1	GO:0042026	Biological Process	protein refolding
comp1199_c0_seq1	GO:0005524	Molecular Function	ATP binding
comp1199_c0_seq1	GO:0044267	Biological Process	cellular protein metabolic process
comp120136_c0_seq1	GO:0006629	Biological Process	lipid metabolic process
comp120136_c0_seq1	GO:0008152	Biological Process	metabolic process
comp120457_c0_seq1	GO:0030001	Biological Process	metal ion transport
comp120457_c0_seq1	GO:0046872	Molecular Function	metal ion binding
comp1206_c0_seq1	GO:0005507	Molecular Function	copper ion binding
comp1206_c0_seq1	GO:0009055	Molecular Function	electron carrier activity
comp1208_c0_seq1	GO:0005089	Molecular Function	Rho guanyl-nucleotide exchange factor activity
comp1208_c1_seq1	GO:0005089	Molecular Function	Rho guanyl-nucleotide exchange factor activity
comp12191_c0_seq1	GO:0016491	Molecular Function	oxidoreductase activity
comp12191_c0_seq1	GO:0055114	Biological Process	oxidation-reduction process
comp12191_c0_seq2	GO:0016491	Molecular Function	oxidoreductase activity
comp12191_c0_seq2	GO:0055114	Biological Process	oxidation-reduction process
comp12201_c0_seq1	GO:0005975	Biological Process	carbohydrate metabolic process
comp12232_c0_seq1	GO:0004650	Molecular Function	polygalacturonase activity
comp12232_c0_seq1	GO:0005975	Biological Process	carbohydrate metabolic process
comp122344_c0_seq1	GO:0004674	Molecular Function	protein serine/threonine kinase activity
comp122741_c0_seq1	GO:0005524	Molecular Function	ATP binding
comp122741_c0_seq1	GO:0016887	Molecular Function	ATPase activity
comp122741_c0_seq1	GO:0000166	Molecular Function	nucleotide binding
comp122741_c0_seq1	GO:0017111	Molecular Function	nucleoside-triphosphatase activity
comp122741_c0_seq1	GO:0006810	Biological Process	transport
comp122741_c0_seq1	GO:0016021	Cellular Component	integral to membrane
comp122741_c0_seq1	GO:0055085	Biological Process	transmembrane transport
comp12274_c0_seq1	GO:0005975	Biological Process	carbohydrate metabolic process
comp12274_c0_seq1	GO:0008184	Molecular Function	glycogen phosphorylase activity
comp122874_c0_seq1	GO:0046983	Molecular Function	protein dimerization activity
comp12354_c0_seq1	GO:0005975	Biological Process	carbohydrate metabolic process
comp12354_c0_seq1	GO:0008184	Molecular Function	glycogen phosphorylase activity
comp123668_c0_seq1	GO:0005524	Molecular Function	ATP binding
comp123668_c0_seq1	GO:0006298	Biological Process	mismatch repair
comp123668_c0_seq1	GO:0030983	Molecular Function	mismatched DNA binding
comp123774_c0_seq1	GO:0005506	Molecular Function	iron ion binding
comp123774_c0_seq1	GO:0005737	Cellular Component	cytoplasm
comp123774_c0_seq1	GO:0019310	Biological Process	inositol catabolic process
comp123774_c0_seq1	GO:0050113	Molecular Function	inositol oxygenase activity
comp123774_c0_seq1	GO:0055114	Biological Process	oxidation-reduction process
comp12448_c0_seq1	GO:0004672	Molecular Function	protein kinase activity
comp12448_c0_seq1	GO:0005524	Molecular Function	ATP binding
comp12448_c0_seq1	GO:0006468	Biological Process	protein phosphorylation
comp124549_c0_seq1	GO:0003723	Molecular Function	RNA binding
comp124549_c0_seq1	GO:0033897	Molecular Function	ribonuclease T2 activity
comp12507_c0_seq1	GO:0006950	Biological Process	response to stress
comp125334_c0_seq1	GO:0003700	Molecular Function	sequence-specific DNA binding transcription factor activity
comp125334_c0_seq1	GO:0043565	Molecular Function	sequence-specific DNA binding
comp125334_c0_seq1	GO:0003677	Molecular Function	DNA binding
comp1254_c0_seq1	GO:0005515	Molecular Function	protein binding
comp126472_c0_seq1	GO:0005515	Molecular Function	protein binding
comp126737_c0_seq1	GO:0003677	Molecular Function	DNA binding
comp126737_c0_seq1	GO:0005524	Molecular Function	ATP binding
comp126737_c0_seq1	GO:0003676	Molecular Function	nucleic acid binding
comp126737_c0_seq1	GO:0004386	Molecular Function	helicase activity
comp126803_c0_seq1	GO:0003723	Molecular Function	RNA binding
comp126803_c0_seq1	GO:0003964	Molecular Function	RNA-directed DNA polymerase activity
comp126803_c0_seq1	GO:0006278	Biological Process	RNA-dependent DNA replication
comp12728_c0_seq1	GO:0008152	Biological Process	metabolic process
comp12728_c0_seq1	GO:0016491	Molecular Function	oxidoreductase activity
comp127460_c0_seq1	GO:0004672	Molecular Function	protein kinase activity
comp127460_c0_seq1	GO:0005524	Molecular Function	ATP binding
comp127460_c0_seq1	GO:0006468	Biological Process	protein phosphorylation
comp127460_c0_seq1	GO:0004713	Molecular Function	protein tyrosine kinase activity
comp127543_c0_seq1	GO:0003677	Molecular Function	DNA binding
comp127543_c0_seq1	GO:0046983	Molecular Function	protein dimerization activity
comp127543_c0_seq1	GO:0003700	Molecular Function	sequence-specific DNA binding transcription factor activity
comp127543_c0_seq1	GO:0005634	Cellular Component	nucleus
comp12766_c0_seq1	GO:0003743	Molecular Function	translation initiation factor activity
comp12766_c0_seq1	GO:0005852	Cellular Component	eukaryotic translation initiation factor 3 complex
comp12766_c0_seq1	GO:0006413	Biological Process	translational initiation
comp12766_c0_seq1	GO:0031369	Molecular Function	translation initiation factor binding
comp1278_c0_seq1	GO:0005515	Molecular Function	protein binding
comp1278_c1_seq1	GO:0000786	Cellular Component	nucleosome
comp1278_c1_seq1	GO:0003677	Molecular Function	DNA binding
comp1278_c1_seq1	GO:0005634	Cellular Component	nucleus
comp1278_c1_seq1	GO:0006334	Biological Process	nucleosome assembly
comp1278_c1_seq1	GO:0046982	Molecular Function	protein heterodimerization activity
comp128444_c0_seq1	GO:0003682	Molecular Function	chromatin binding
comp128444_c0_seq1	GO:0003677	Molecular Function	DNA binding
comp128497_c0_seq1	GO:0000079	Biological Process	regulation of cyclin-dependent protein serine/threonine kinase activity
comp128497_c0_seq1	GO:0019901	Molecular Function	protein kinase binding
comp128497_c0_seq1	GO:0051726	Biological Process	regulation of cell cycle
comp1292_c0_seq1	GO:0007094	Biological Process	mitotic spindle assembly checkpoint
comp129380_c0_seq1	GO:0005515	Molecular Function	protein binding
comp1294_c0_seq1	GO:0016787	Molecular Function	hydrolase activity
comp1297_c0_seq1	GO:0005515	Molecular Function	protein binding
comp1297_c1_seq1	GO:0005515	Molecular Function	protein binding
comp130005_c0_seq1	GO:0008152	Biological Process	metabolic process
comp130005_c0_seq1	GO:0016846	Molecular Function	carbon-sulfur lyase activity
comp13027_c0_seq1	GO:0005515	Molecular Function	protein binding
comp1308_c0_seq1	GO:0004185	Molecular Function	serine-type carboxypeptidase activity
comp1308_c0_seq1	GO:0006508	Biological Process	proteolysis
comp131181_c0_seq1	GO:0003682	Molecular Function	chromatin binding
comp131181_c0_seq1	GO:0003677	Molecular Function	DNA binding
comp131260_c0_seq1	GO:0006952	Biological Process	defense response
comp131260_c0_seq1	GO:0016021	Cellular Component	integral to membrane
comp131265_c0_seq1	GO:0005515	Molecular Function	protein binding
comp13129_c0_seq1	GO:0005525	Molecular Function	GTP binding
comp13129_c0_seq1	GO:0007264	Biological Process	small GTPase mediated signal transduction
comp13129_c0_seq1	GO:0003924	Molecular Function	GTPase activity
comp13129_c0_seq1	GO:0006184	Biological Process	GTP catabolic process
comp13129_c0_seq1	GO:0006886	Biological Process	intracellular protein transport
comp13129_c0_seq1	GO:0006913	Biological Process	nucleocytoplasmic transport
comp13129_c0_seq1	GO:0007165	Biological Process	signal transduction
comp13129_c0_seq1	GO:0015031	Biological Process	protein transport
comp13129_c0_seq1	GO:0016020	Cellular Component	membrane
comp131775_c0_seq1	GO:0003677	Molecular Function	DNA binding
comp131775_c0_seq1	GO:0006306	Biological Process	DNA methylation
comp131775_c0_seq1	GO:0008168	Molecular Function	methyltransferase activity
comp131831_c0_seq1	GO:0004672	Molecular Function	protein kinase activity
comp131831_c0_seq1	GO:0005524	Molecular Function	ATP binding
comp131831_c0_seq1	GO:0006468	Biological Process	protein phosphorylation
comp131831_c0_seq1	GO:0004713	Molecular Function	protein tyrosine kinase activity
comp1321_c0_seq1	GO:0006952	Biological Process	defense response
comp1321_c0_seq1	GO:0043531	Molecular Function	ADP binding
comp132254_c0_seq1	GO:0004867	Molecular Function	serine-type endopeptidase inhibitor activity
comp132254_c0_seq1	GO:0009611	Biological Process	response to wounding
comp13301_c0_seq1	GO:0016021	Cellular Component	integral to membrane
comp13301_c0_seq1	GO:0055085	Biological Process	transmembrane transport
comp13302_c0_seq1	GO:0016491	Molecular Function	oxidoreductase activity
comp13302_c0_seq1	GO:0055114	Biological Process	oxidation-reduction process
comp13302_c0_seq1	GO:0044262	Biological Process	cellular carbohydrate metabolic process
comp13302_c0_seq1	GO:0006108	Biological Process	malate metabolic process
comp13302_c0_seq1	GO:0030060	Molecular Function	L-malate dehydrogenase activity
comp13302_c0_seq1	GO:0003824	Molecular Function	catalytic activity
comp13302_c0_seq1	GO:0005975	Biological Process	carbohydrate metabolic process
comp133396_c0_seq1	GO:0005515	Molecular Function	protein binding
comp133396_c0_seq1	GO:0000077	Biological Process	DNA damage checkpoint
comp133396_c0_seq1	GO:0000723	Biological Process	telomere maintenance
comp133396_c0_seq1	GO:0004674	Molecular Function	protein serine/threonine kinase activity
comp133396_c0_seq1	GO:0006281	Biological Process	DNA repair
comp133396_c0_seq1	GO:0006974	Biological Process	response to DNA damage stimulus
comp133396_c0_seq1	GO:0010212	Biological Process	response to ionizing radiation
comp133396_c0_seq1	GO:0016572	Biological Process	histone phosphorylation
comp133396_c0_seq1	GO:0090399	Biological Process	replicative senescence
comp1333_c0_seq1	GO:0003677	Molecular Function	DNA binding
comp1333_c0_seq1	GO:0006306	Biological Process	DNA methylation
comp1333_c0_seq1	GO:0008168	Molecular Function	methyltransferase activity
comp133479_c0_seq1	GO:0016020	Cellular Component	membrane
comp13347_c0_seq1	GO:0009055	Molecular Function	electron carrier activity
comp13347_c0_seq1	GO:0015035	Molecular Function	protein disulfide oxidoreductase activity
comp13347_c0_seq1	GO:0045454	Biological Process	cell redox homeostasis
comp13349_c0_seq1	GO:0005975	Biological Process	carbohydrate metabolic process
comp13349_c0_seq1	GO:0003824	Molecular Function	catalytic activity
comp1336_c0_seq1	GO:0005524	Molecular Function	ATP binding
comp1336_c0_seq1	GO:0006810	Biological Process	transport
comp1336_c0_seq1	GO:0016021	Cellular Component	integral to membrane
comp1336_c0_seq1	GO:0055085	Biological Process	transmembrane transport
comp134191_c0_seq1	GO:0006629	Biological Process	lipid metabolic process
comp134191_c0_seq1	GO:0016787	Molecular Function	hydrolase activity
comp13431_c0_seq1	GO:0006075	Biological Process	(1-&gt;3)-beta-D-glucan biosynthetic process
comp13431_c0_seq1	GO:0016020	Cellular Component	membrane
comp13471_c0_seq1	GO:0042393	Molecular Function	histone binding
comp1347_c0_seq1	GO:0080019	Molecular Function	fatty-acyl-CoA reductase (alcohol-forming) activity
comp13521_c0_seq1	GO:0003682	Molecular Function	chromatin binding
comp13521_c0_seq1	GO:0003677	Molecular Function	DNA binding
comp135995_c0_seq1	GO:0003682	Molecular Function	chromatin binding
comp135995_c0_seq1	GO:0003677	Molecular Function	DNA binding
comp136029_c0_seq1	GO:0016491	Molecular Function	oxidoreductase activity
comp136029_c0_seq1	GO:0055114	Biological Process	oxidation-reduction process
comp13606_c0_seq1	GO:0003676	Molecular Function	nucleic acid binding
comp13606_c0_seq1	GO:0004386	Molecular Function	helicase activity
comp13606_c0_seq1	GO:0005524	Molecular Function	ATP binding
comp136212_c0_seq1	GO:0008299	Biological Process	isoprenoid biosynthetic process
comp136331_c0_seq1	GO:0005506	Molecular Function	iron ion binding
comp136331_c0_seq1	GO:0009055	Molecular Function	electron carrier activity
comp136331_c0_seq1	GO:0020037	Molecular Function	heme binding
comp136331_c0_seq1	GO:0055114	Biological Process	oxidation-reduction process
comp136873_c0_seq1	GO:0030570	Molecular Function	pectate lyase activity
comp13696_c0_seq1	GO:0015079	Molecular Function	potassium ion transmembrane transporter activity
comp13696_c0_seq1	GO:0016020	Cellular Component	membrane
comp13696_c0_seq1	GO:0071805	Biological Process	potassium ion transmembrane transport
comp1374_c0_seq1	GO:0004672	Molecular Function	protein kinase activity
comp1374_c0_seq1	GO:0005524	Molecular Function	ATP binding
comp1374_c0_seq1	GO:0006468	Biological Process	protein phosphorylation
comp1374_c0_seq1	GO:0004713	Molecular Function	protein tyrosine kinase activity
comp137832_c0_seq1	GO:0005515	Molecular Function	protein binding
comp13799_c0_seq1	GO:0005515	Molecular Function	protein binding
comp13830_c0_seq1	GO:0003723	Molecular Function	RNA binding
comp13830_c0_seq1	GO:0003735	Molecular Function	structural constituent of ribosome
comp13830_c0_seq1	GO:0006412	Biological Process	translation
comp13830_c0_seq1	GO:0015934	Cellular Component	large ribosomal subunit
comp13830_c0_seq1	GO:0005622	Cellular Component	intracellular
comp138554_c0_seq1	GO:0004612	Molecular Function	phosphoenolpyruvate carboxykinase (ATP) activity
comp138554_c0_seq1	GO:0005524	Molecular Function	ATP binding
comp138554_c0_seq1	GO:0006094	Biological Process	gluconeogenesis
comp138554_c0_seq1	GO:0004611	Molecular Function	phosphoenolpyruvate carboxykinase activity
comp138554_c0_seq1	GO:0017076	Molecular Function	purine nucleotide binding
comp138942_c0_seq1	GO:0005681	Cellular Component	spliceosomal complex
comp138942_c0_seq1	GO:0007067	Biological Process	mitosis
comp1394_c0_seq1	GO:0004185	Molecular Function	serine-type carboxypeptidase activity
comp1394_c0_seq1	GO:0006508	Biological Process	proteolysis
comp1394_c1_seq1	GO:0004185	Molecular Function	serine-type carboxypeptidase activity
comp1394_c1_seq1	GO:0006508	Biological Process	proteolysis
comp14078_c0_seq1	GO:0046983	Molecular Function	protein dimerization activity
comp141101_c0_seq1	GO:0005506	Molecular Function	iron ion binding
comp141101_c0_seq1	GO:0009055	Molecular Function	electron carrier activity
comp141101_c0_seq1	GO:0020037	Molecular Function	heme binding
comp141101_c0_seq1	GO:0055114	Biological Process	oxidation-reduction process
comp14139_c0_seq1	GO:0005515	Molecular Function	protein binding
comp141450_c0_seq1	GO:0003682	Molecular Function	chromatin binding
comp141450_c0_seq1	GO:0003677	Molecular Function	DNA binding
comp14178_c0_seq1	GO:0005515	Molecular Function	protein binding
comp142636_c0_seq1	GO:0006629	Biological Process	lipid metabolic process
comp142922_c0_seq1	GO:0016491	Molecular Function	oxidoreductase activity
comp142922_c0_seq1	GO:0055114	Biological Process	oxidation-reduction process
comp143175_c0_seq1	GO:0016491	Molecular Function	oxidoreductase activity
comp143175_c0_seq1	GO:0055114	Biological Process	oxidation-reduction process
comp143175_c0_seq1	GO:0005507	Molecular Function	copper ion binding
comp14451_c0_seq1	GO:0003677	Molecular Function	DNA binding
comp14451_c0_seq1	GO:0005524	Molecular Function	ATP binding
comp14451_c0_seq1	GO:0003676	Molecular Function	nucleic acid binding
comp14451_c0_seq1	GO:0008270	Molecular Function	zinc ion binding
comp14465_c0_seq1	GO:0003676	Molecular Function	nucleic acid binding
comp14466_c0_seq1	GO:0016491	Molecular Function	oxidoreductase activity
comp14466_c0_seq1	GO:0055114	Biological Process	oxidation-reduction process
comp14522_c0_seq1	GO:0005515	Molecular Function	protein binding
comp14537_c0_seq1	GO:0015095	Molecular Function	magnesium ion transmembrane transporter activity
comp14537_c0_seq1	GO:0015693	Biological Process	magnesium ion transport
comp14537_c0_seq1	GO:0016020	Cellular Component	membrane
comp145433_c0_seq1	GO:0005515	Molecular Function	protein binding
comp145433_c0_seq1	GO:0005543	Molecular Function	phospholipid binding
comp14554_c0_seq1	GO:0005515	Molecular Function	protein binding
comp14621_c0_seq1	GO:0005515	Molecular Function	protein binding
comp14651_c0_seq1	GO:0005506	Molecular Function	iron ion binding
comp14651_c0_seq1	GO:0009055	Molecular Function	electron carrier activity
comp14651_c0_seq1	GO:0020037	Molecular Function	heme binding
comp14651_c0_seq1	GO:0055114	Biological Process	oxidation-reduction process
comp14651_c1_seq1	GO:0005506	Molecular Function	iron ion binding
comp14651_c1_seq1	GO:0009055	Molecular Function	electron carrier activity
comp14651_c1_seq1	GO:0020037	Molecular Function	heme binding
comp14651_c1_seq1	GO:0055114	Biological Process	oxidation-reduction process
comp146845_c0_seq1	GO:0005524	Molecular Function	ATP binding
comp146845_c0_seq1	GO:0016887	Molecular Function	ATPase activity
comp14747_c0_seq1	GO:0003682	Molecular Function	chromatin binding
comp14747_c0_seq1	GO:0003677	Molecular Function	DNA binding
comp14758_c0_seq1	GO:0005524	Molecular Function	ATP binding
comp14758_c0_seq1	GO:0006810	Biological Process	transport
comp14758_c0_seq1	GO:0016021	Cellular Component	integral to membrane
comp14758_c0_seq1	GO:0055085	Biological Process	transmembrane transport
comp14758_c0_seq1	GO:0016887	Molecular Function	ATPase activity
comp147695_c0_seq1	GO:0004601	Molecular Function	peroxidase activity
comp147695_c0_seq1	GO:0006979	Biological Process	response to oxidative stress
comp147695_c0_seq1	GO:0020037	Molecular Function	heme binding
comp147695_c0_seq1	GO:0055114	Biological Process	oxidation-reduction process
comp1487_c0_seq1	GO:0005506	Molecular Function	iron ion binding
comp1487_c0_seq1	GO:0009055	Molecular Function	electron carrier activity
comp1487_c0_seq1	GO:0020037	Molecular Function	heme binding
comp1487_c0_seq1	GO:0055114	Biological Process	oxidation-reduction process
comp14905_c0_seq1	GO:0005515	Molecular Function	protein binding
comp14911_c0_seq1	GO:0003677	Molecular Function	DNA binding
comp14911_c0_seq1	GO:0046983	Molecular Function	protein dimerization activity
comp14911_c0_seq1	GO:0003676	Molecular Function	nucleic acid binding
comp14919_c0_seq1	GO:0003700	Molecular Function	sequence-specific DNA binding transcription factor activity
comp14919_c0_seq1	GO:0005634	Cellular Component	nucleus
comp14919_c0_seq1	GO:0043565	Molecular Function	sequence-specific DNA binding
comp14919_c0_seq1	GO:0009408	Biological Process	response to heat
comp14920_c0_seq1	GO:0016020	Cellular Component	membrane
comp14922_c0_seq1	GO:0008519	Molecular Function	ammonium transmembrane transporter activity
comp14922_c0_seq1	GO:0016020	Cellular Component	membrane
comp14922_c0_seq1	GO:0072488	Biological Process	ammonium transmembrane transport
comp14922_c0_seq1	GO:0015696	Biological Process	ammonium transport
comp14923_c0_seq1	GO:0015018	Molecular Function	galactosylgalactosylxylosylprotein 3-beta-glucuronosyltransferase activity
comp14923_c0_seq1	GO:0016020	Cellular Component	membrane
comp14923_c0_seq2	GO:0015018	Molecular Function	galactosylgalactosylxylosylprotein 3-beta-glucuronosyltransferase activity
comp14923_c0_seq2	GO:0016020	Cellular Component	membrane
comp14925_c0_seq1	GO:0004190	Molecular Function	aspartic-type endopeptidase activity
comp14925_c0_seq1	GO:0006508	Biological Process	proteolysis
comp149260_c0_seq1	GO:0005634	Cellular Component	nucleus
comp14936_c0_seq1	GO:0006629	Biological Process	lipid metabolic process
comp14936_c0_seq1	GO:0016787	Molecular Function	hydrolase activity
comp14946_c0_seq1	GO:0005515	Molecular Function	protein binding
comp14946_c0_seq1	GO:0008270	Molecular Function	zinc ion binding
comp14959_c0_seq1	GO:0003723	Molecular Function	RNA binding
comp14959_c0_seq1	GO:0003964	Molecular Function	RNA-directed DNA polymerase activity
comp14959_c0_seq1	GO:0006278	Biological Process	RNA-dependent DNA replication
comp14999_c0_seq1	GO:0016787	Molecular Function	hydrolase activity
comp14999_c0_seq1	GO:0046080	Biological Process	dUTP metabolic process
comp14999_c0_seq1	GO:0004170	Molecular Function	dUTP diphosphatase activity
comp149_c0_seq1	GO:0000166	Molecular Function	nucleotide binding
comp149_c0_seq1	GO:0004812	Molecular Function	aminoacyl-tRNA ligase activity
comp149_c0_seq1	GO:0005524	Molecular Function	ATP binding
comp149_c0_seq1	GO:0005737	Cellular Component	cytoplasm
comp149_c0_seq1	GO:0006418	Biological Process	tRNA aminoacylation for protein translation
comp15009_c0_seq1	GO:0005975	Biological Process	carbohydrate metabolic process
comp15009_c0_seq1	GO:0005618	Cellular Component	cell wall
comp15009_c0_seq1	GO:0006073	Biological Process	cellular glucan metabolic process
comp15009_c0_seq1	GO:0016762	Molecular Function	xyloglucan:xyloglucosyl transferase activity
comp15009_c0_seq1	GO:0048046	Cellular Component	apoplast
comp15010_c0_seq1	GO:0003676	Molecular Function	nucleic acid binding
comp15010_c0_seq1	GO:0000166	Molecular Function	nucleotide binding
comp15024_c0_seq1	GO:0006505	Biological Process	GPI anchor metabolic process
comp15024_c0_seq1	GO:0006886	Biological Process	intracellular protein transport
comp15031_c0_seq1	GO:0005789	Cellular Component	endoplasmic reticulum membrane
comp15031_c0_seq1	GO:0006506	Biological Process	GPI anchor biosynthetic process
comp15031_c0_seq1	GO:0016021	Cellular Component	integral to membrane
comp15034_c0_seq1	GO:0004672	Molecular Function	protein kinase activity
comp15034_c0_seq1	GO:0006468	Biological Process	protein phosphorylation
comp15034_c0_seq1	GO:0005524	Molecular Function	ATP binding
comp15034_c0_seq1	GO:0004713	Molecular Function	protein tyrosine kinase activity
comp15034_c0_seq2	GO:0004672	Molecular Function	protein kinase activity
comp15034_c0_seq2	GO:0006468	Biological Process	protein phosphorylation
comp15034_c0_seq2	GO:0005524	Molecular Function	ATP binding
comp15034_c0_seq2	GO:0004713	Molecular Function	protein tyrosine kinase activity
comp15043_c0_seq1	GO:0005097	Molecular Function	Rab GTPase activator activity
comp15043_c0_seq1	GO:0032313	Biological Process	regulation of Rab GTPase activity
comp15043_c0_seq2	GO:0005097	Molecular Function	Rab GTPase activator activity
comp15043_c0_seq2	GO:0032313	Biological Process	regulation of Rab GTPase activity
comp15046_c0_seq1	GO:0006886	Biological Process	intracellular protein transport
comp15046_c0_seq1	GO:0016192	Biological Process	vesicle-mediated transport
comp15046_c0_seq1	GO:0005083	Molecular Function	small GTPase regulator activity
comp15046_c0_seq1	GO:0005515	Molecular Function	protein binding
comp15050_c0_seq1	GO:0003723	Molecular Function	RNA binding
comp15050_c0_seq1	GO:0004523	Molecular Function	ribonuclease H activity
comp15050_c0_seq1	GO:0016070	Biological Process	RNA metabolic process
comp15050_c0_seq1	GO:0003676	Molecular Function	nucleic acid binding
comp15056_c0_seq1	GO:0003682	Molecular Function	chromatin binding
comp15056_c0_seq1	GO:0003677	Molecular Function	DNA binding
comp15058_c0_seq1	GO:0010181	Molecular Function	FMN binding
comp15058_c0_seq1	GO:0016491	Molecular Function	oxidoreductase activity
comp15058_c0_seq1	GO:0055114	Biological Process	oxidation-reduction process
comp15058_c1_seq1	GO:0010181	Molecular Function	FMN binding
comp15058_c1_seq1	GO:0016491	Molecular Function	oxidoreductase activity
comp15058_c1_seq1	GO:0055114	Biological Process	oxidation-reduction process
comp15062_c0_seq1	GO:0005515	Molecular Function	protein binding
comp15063_c0_seq1	GO:0055085	Biological Process	transmembrane transport
comp15073_c0_seq1	GO:0005515	Molecular Function	protein binding
comp15073_c0_seq2	GO:0005515	Molecular Function	protein binding
comp15079_c0_seq1	GO:0005634	Cellular Component	nucleus
comp15079_c0_seq1	GO:0007067	Biological Process	mitosis
comp15097_c0_seq1	GO:0003676	Molecular Function	nucleic acid binding
comp15097_c0_seq1	GO:0006139	Biological Process	nucleobase-containing compound metabolic process
comp15097_c0_seq1	GO:0008408	Molecular Function	3'-5' exonuclease activity
comp15099_c0_seq1	GO:0008080	Molecular Function	N-acetyltransferase activity
comp15106_c0_seq1	GO:0003677	Molecular Function	DNA binding
comp15109_c0_seq1	GO:0004143	Molecular Function	diacylglycerol kinase activity
comp15109_c0_seq1	GO:0007205	Biological Process	protein kinase C-activating G-protein coupled receptor signaling pathway
comp15111_c0_seq1	GO:0005215	Molecular Function	transporter activity
comp15111_c0_seq1	GO:0006814	Biological Process	sodium ion transport
comp15111_c0_seq1	GO:0016020	Cellular Component	membrane
comp15111_c0_seq1	GO:0055085	Biological Process	transmembrane transport
comp15114_c0_seq1	GO:0005515	Molecular Function	protein binding
comp15114_c0_seq1	GO:0003735	Molecular Function	structural constituent of ribosome
comp15114_c0_seq1	GO:0005840	Cellular Component	ribosome
comp15114_c0_seq1	GO:0006412	Biological Process	translation
comp15117_c0_seq1	GO:0004252	Molecular Function	serine-type endopeptidase activity
comp15117_c0_seq1	GO:0016021	Cellular Component	integral to membrane
comp15117_c0_seq2	GO:0004252	Molecular Function	serine-type endopeptidase activity
comp15117_c0_seq2	GO:0016021	Cellular Component	integral to membrane
comp15119_c0_seq1	GO:0016491	Molecular Function	oxidoreductase activity
comp15119_c0_seq1	GO:0050660	Molecular Function	flavin adenine dinucleotide binding
comp15119_c0_seq1	GO:0055114	Biological Process	oxidation-reduction process
comp15123_c0_seq1	GO:0031227	Cellular Component	intrinsic to endoplasmic reticulum membrane
comp15124_c0_seq1	GO:0016020	Cellular Component	membrane
comp15124_c0_seq2	GO:0016020	Cellular Component	membrane
comp15126_c0_seq1	GO:0004672	Molecular Function	protein kinase activity
comp15126_c0_seq1	GO:0005524	Molecular Function	ATP binding
comp15126_c0_seq1	GO:0006468	Biological Process	protein phosphorylation
comp15126_c0_seq1	GO:0004713	Molecular Function	protein tyrosine kinase activity
comp1513_c0_seq1	GO:0005089	Molecular Function	Rho guanyl-nucleotide exchange factor activity
comp15156_c0_seq1	GO:0003700	Molecular Function	sequence-specific DNA binding transcription factor activity
comp15156_c0_seq1	GO:0003677	Molecular Function	DNA binding
comp15157_c0_seq1	GO:0003677	Molecular Function	DNA binding
comp15182_c0_seq1	GO:0016491	Molecular Function	oxidoreductase activity
comp15182_c0_seq1	GO:0055114	Biological Process	oxidation-reduction process
comp15191_c0_seq1	GO:0005215	Molecular Function	transporter activity
comp15191_c0_seq1	GO:0006810	Biological Process	transport
comp15191_c0_seq1	GO:0016020	Cellular Component	membrane
comp15192_c0_seq1	GO:0030145	Molecular Function	manganese ion binding
comp15192_c0_seq1	GO:0045735	Molecular Function	nutrient reservoir activity
comp15195_c0_seq1	GO:0005515	Molecular Function	protein binding
comp15195_c0_seq1	GO:0005743	Cellular Component	mitochondrial inner membrane
comp15195_c0_seq1	GO:0005744	Cellular Component	mitochondrial inner membrane presequence translocase complex
comp15195_c0_seq1	GO:0015031	Biological Process	protein transport
comp15203_c1_seq1	GO:0005515	Molecular Function	protein binding
comp15204_c0_seq1	GO:0016021	Cellular Component	integral to membrane
comp15204_c0_seq2	GO:0016021	Cellular Component	integral to membrane
comp15207_c0_seq1	GO:0003677	Molecular Function	DNA binding
comp15207_c0_seq1	GO:0005524	Molecular Function	ATP binding
comp15207_c0_seq1	GO:0006260	Biological Process	DNA replication
comp15207_c0_seq1	GO:0003678	Molecular Function	DNA helicase activity
comp15207_c0_seq1	GO:0006270	Biological Process	DNA replication initiation
comp15207_c0_seq1	GO:0042555	Cellular Component	MCM complex
comp15219_c0_seq1	GO:0003700	Molecular Function	sequence-specific DNA binding transcription factor activity
comp15219_c0_seq1	GO:0003677	Molecular Function	DNA binding
comp15235_c0_seq1	GO:0004842	Molecular Function	ubiquitin-protein ligase activity
comp15235_c0_seq1	GO:0007005	Biological Process	mitochondrion organization
comp15240_c0_seq1	GO:0003333	Biological Process	amino acid transmembrane transport
comp15240_c0_seq1	GO:0015171	Molecular Function	amino acid transmembrane transporter activity
comp15240_c0_seq1	GO:0016020	Cellular Component	membrane
comp15240_c0_seq1	GO:0006810	Biological Process	transport
comp15240_c0_seq1	GO:0055085	Biological Process	transmembrane transport
comp15250_c0_seq1	GO:0005515	Molecular Function	protein binding
comp15252_c0_seq1	GO:0016831	Molecular Function	carboxy-lyase activity
comp15252_c0_seq1	GO:0019752	Biological Process	carboxylic acid metabolic process
comp15252_c0_seq1	GO:0030170	Molecular Function	pyridoxal phosphate binding
comp15252_c0_seq1	GO:0004351	Molecular Function	glutamate decarboxylase activity
comp15252_c0_seq1	GO:0006536	Biological Process	glutamate metabolic process
comp15252_c0_seq1	GO:0003824	Molecular Function	catalytic activity
comp1525_c0_seq1	GO:0005515	Molecular Function	protein binding
comp15261_c0_seq1	GO:0006629	Biological Process	lipid metabolic process
comp15261_c0_seq1	GO:0016787	Molecular Function	hydrolase activity
comp15273_c0_seq1	GO:0016020	Cellular Component	membrane
comp15273_c0_seq1	GO:0035556	Biological Process	intracellular signal transduction
comp15273_c0_seq2	GO:0016020	Cellular Component	membrane
comp15273_c0_seq2	GO:0035556	Biological Process	intracellular signal transduction
comp15279_c0_seq1	GO:0003899	Molecular Function	DNA-directed RNA polymerase activity
comp15288_c0_seq1	GO:0008270	Molecular Function	zinc ion binding
comp15305_c0_seq1	GO:0005267	Molecular Function	potassium channel activity
comp15305_c0_seq1	GO:0016020	Cellular Component	membrane
comp15305_c0_seq1	GO:0071805	Biological Process	potassium ion transmembrane transport
comp15305_c0_seq1	GO:0005509	Molecular Function	calcium ion binding
comp15312_c0_seq1	GO:0008152	Biological Process	metabolic process
comp15312_c0_seq1	GO:0016787	Molecular Function	hydrolase activity
comp15323_c0_seq1	GO:0000166	Molecular Function	nucleotide binding
comp15323_c0_seq1	GO:0017111	Molecular Function	nucleoside-triphosphatase activity
comp15323_c0_seq1	GO:0003697	Molecular Function	single-stranded DNA binding
comp15323_c0_seq1	GO:0005524	Molecular Function	ATP binding
comp15323_c0_seq1	GO:0006281	Biological Process	DNA repair
comp15323_c0_seq1	GO:0009432	Biological Process	SOS response
comp15332_c0_seq1	GO:0003913	Molecular Function	DNA photolyase activity
comp15332_c0_seq1	GO:0006281	Biological Process	DNA repair
comp15351_c0_seq1	GO:0016021	Cellular Component	integral to membrane
comp15351_c0_seq1	GO:0055085	Biological Process	transmembrane transport
comp15370_c0_seq1	GO:0009058	Biological Process	biosynthetic process
comp15370_c0_seq1	GO:0016844	Molecular Function	strictosidine synthase activity
comp15374_c0_seq1	GO:0005509	Molecular Function	calcium ion binding
comp15374_c0_seq1	GO:0009523	Cellular Component	photosystem II
comp15374_c0_seq1	GO:0009654	Cellular Component	oxygen evolving complex
comp15374_c0_seq1	GO:0015979	Biological Process	photosynthesis
comp15374_c0_seq1	GO:0019898	Cellular Component	extrinsic to membrane
comp15376_c0_seq1	GO:0004579	Molecular Function	dolichyl-diphosphooligosaccharide-protein glycotransferase activity
comp15376_c0_seq1	GO:0005789	Cellular Component	endoplasmic reticulum membrane
comp15376_c0_seq1	GO:0018279	Biological Process	protein N-linked glycosylation via asparagine
comp153808_c0_seq1	GO:0010181	Molecular Function	FMN binding
comp153808_c0_seq1	GO:0016491	Molecular Function	oxidoreductase activity
comp153808_c0_seq1	GO:0055114	Biological Process	oxidation-reduction process
comp153808_c0_seq1	GO:0003824	Molecular Function	catalytic activity
comp15384_c0_seq1	GO:0003677	Molecular Function	DNA binding
comp15384_c0_seq1	GO:0003899	Molecular Function	DNA-directed RNA polymerase activity
comp15384_c0_seq1	GO:0005634	Cellular Component	nucleus
comp15393_c0_seq1	GO:0004097	Molecular Function	catechol oxidase activity
comp15393_c0_seq1	GO:0055114	Biological Process	oxidation-reduction process
comp15396_c0_seq1	GO:0016020	Cellular Component	membrane
comp15396_c0_seq1	GO:0022891	Molecular Function	substrate-specific transmembrane transporter activity
comp15396_c0_seq1	GO:0055085	Biological Process	transmembrane transport
comp15396_c0_seq1	GO:0016021	Cellular Component	integral to membrane
comp15396_c0_seq1	GO:0022857	Molecular Function	transmembrane transporter activity
comp15405_c0_seq1	GO:0000178	Cellular Component	exosome (RNase complex)
comp15405_c0_seq1	GO:0003723	Molecular Function	RNA binding
comp154069_c0_seq1	GO:0006508	Biological Process	proteolysis
comp154069_c0_seq1	GO:0008236	Molecular Function	serine-type peptidase activity
comp154069_c0_seq1	GO:0004252	Molecular Function	serine-type endopeptidase activity
comp15407_c0_seq1	GO:0005634	Cellular Component	nucleus
comp15407_c0_seq1	GO:0008270	Molecular Function	zinc ion binding
comp15411_c0_seq1	GO:0000166	Molecular Function	nucleotide binding
comp15411_c0_seq2	GO:0000166	Molecular Function	nucleotide binding
comp15414_c0_seq1	GO:0003682	Molecular Function	chromatin binding
comp15414_c0_seq1	GO:0003677	Molecular Function	DNA binding
comp154170_c0_seq1	GO:0006952	Biological Process	defense response
comp154170_c0_seq1	GO:0009607	Biological Process	response to biotic stimulus
comp15423_c0_seq1	GO:0005506	Molecular Function	iron ion binding
comp15423_c0_seq1	GO:0009055	Molecular Function	electron carrier activity
comp15423_c0_seq1	GO:0020037	Molecular Function	heme binding
comp15423_c0_seq1	GO:0055114	Biological Process	oxidation-reduction process
comp15428_c0_seq1	GO:0008152	Biological Process	metabolic process
comp15428_c0_seq1	GO:0016491	Molecular Function	oxidoreductase activity
comp15428_c0_seq1	GO:0055114	Biological Process	oxidation-reduction process
comp15428_c0_seq1	GO:0004506	Molecular Function	squalene monooxygenase activity
comp15428_c0_seq1	GO:0016021	Cellular Component	integral to membrane
comp15428_c0_seq1	GO:0050660	Molecular Function	flavin adenine dinucleotide binding
comp15433_c0_seq1	GO:0031047	Biological Process	gene silencing by RNA
comp154424_c0_seq1	GO:0005777	Cellular Component	peroxisome
comp15442_c0_seq1	GO:0003723	Molecular Function	RNA binding
comp15442_c0_seq1	GO:0003964	Molecular Function	RNA-directed DNA polymerase activity
comp15442_c0_seq1	GO:0006278	Biological Process	RNA-dependent DNA replication
comp15447_c0_seq1	GO:0006629	Biological Process	lipid metabolic process
comp15447_c0_seq1	GO:0016787	Molecular Function	hydrolase activity
comp15447_c1_seq1	GO:0006629	Biological Process	lipid metabolic process
comp15447_c1_seq1	GO:0016787	Molecular Function	hydrolase activity
comp15451_c0_seq1	GO:0005509	Molecular Function	calcium ion binding
comp15451_c0_seq1	GO:0009523	Cellular Component	photosystem II
comp15451_c0_seq1	GO:0009654	Cellular Component	oxygen evolving complex
comp15451_c0_seq1	GO:0015979	Biological Process	photosynthesis
comp15451_c0_seq1	GO:0019898	Cellular Component	extrinsic to membrane
comp15458_c0_seq1	GO:0004672	Molecular Function	protein kinase activity
comp15458_c0_seq1	GO:0006468	Biological Process	protein phosphorylation
comp15458_c0_seq1	GO:0005524	Molecular Function	ATP binding
comp15458_c0_seq1	GO:0004713	Molecular Function	protein tyrosine kinase activity
comp15462_c0_seq1	GO:0008152	Biological Process	metabolic process
comp15462_c0_seq1	GO:0051287	Molecular Function	NAD binding
comp15462_c0_seq1	GO:0055114	Biological Process	oxidation-reduction process
comp15462_c0_seq1	GO:0048037	Molecular Function	cofactor binding
comp15467_c0_seq1	GO:0046983	Molecular Function	protein dimerization activity
comp15468_c0_seq1	GO:0004650	Molecular Function	polygalacturonase activity
comp15468_c0_seq1	GO:0005975	Biological Process	carbohydrate metabolic process
comp15474_c0_seq1	GO:0003676	Molecular Function	nucleic acid binding
comp15474_c0_seq2	GO:0003676	Molecular Function	nucleic acid binding
comp15476_c0_seq1	GO:0004842	Molecular Function	ubiquitin-protein ligase activity
comp15476_c0_seq1	GO:0007005	Biological Process	mitochondrion organization
comp15481_c0_seq1	GO:0016787	Molecular Function	hydrolase activity
comp15483_c0_seq1	GO:0005515	Molecular Function	protein binding
comp15488_c0_seq1	GO:0016021	Cellular Component	integral to membrane
comp15494_c0_seq1	GO:0005515	Molecular Function	protein binding
comp15496_c0_seq1	GO:0003700	Molecular Function	sequence-specific DNA binding transcription factor activity
comp15496_c0_seq1	GO:0043565	Molecular Function	sequence-specific DNA binding
comp15497_c0_seq1	GO:0005515	Molecular Function	protein binding
comp15497_c0_seq1	GO:0006886	Biological Process	intracellular protein transport
comp15497_c0_seq1	GO:0016020	Cellular Component	membrane
comp15497_c0_seq1	GO:0016192	Biological Process	vesicle-mediated transport
comp15501_c0_seq1	GO:0005507	Molecular Function	copper ion binding
comp15501_c0_seq1	GO:0009308	Biological Process	amine metabolic process
comp15501_c0_seq1	GO:0048038	Molecular Function	quinone binding
comp15503_c0_seq1	GO:0005515	Molecular Function	protein binding
comp15503_c0_seq1	GO:0003677	Molecular Function	DNA binding
comp15506_c0_seq1	GO:0016021	Cellular Component	integral to membrane
comp15506_c0_seq1	GO:0055085	Biological Process	transmembrane transport
comp15508_c0_seq1	GO:0005515	Molecular Function	protein binding
comp15510_c0_seq1	GO:0003677	Molecular Function	DNA binding
comp15510_c0_seq1	GO:0003723	Molecular Function	RNA binding
comp15510_c0_seq1	GO:0005515	Molecular Function	protein binding
comp15510_c0_seq1	GO:0016070	Biological Process	RNA metabolic process
comp15510_c0_seq1	GO:0005488	Molecular Function	binding
comp15510_c0_seq1	GO:0000339	Molecular Function	RNA cap binding
comp15510_c0_seq1	GO:0005846	Cellular Component	nuclear cap binding complex
comp15510_c0_seq1	GO:0051028	Biological Process	mRNA transport
comp15511_c0_seq1	GO:0003729	Molecular Function	mRNA binding
comp15511_c0_seq1	GO:0005849	Cellular Component	mRNA cleavage factor complex
comp15511_c0_seq1	GO:0006378	Biological Process	mRNA polyadenylation
comp15514_c0_seq1	GO:0006412	Biological Process	translation
comp15514_c0_seq1	GO:0003735	Molecular Function	structural constituent of ribosome
comp15514_c0_seq1	GO:0005622	Cellular Component	intracellular
comp15514_c0_seq1	GO:0005840	Cellular Component	ribosome
comp15514_c0_seq1	GO:0008097	Molecular Function	5S rRNA binding
comp15515_c0_seq1	GO:0004806	Molecular Function	triglyceride lipase activity
comp15515_c0_seq1	GO:0006629	Biological Process	lipid metabolic process
comp15515_c0_seq2	GO:0004806	Molecular Function	triglyceride lipase activity
comp15515_c0_seq2	GO:0006629	Biological Process	lipid metabolic process
comp15519_c0_seq1	GO:0005875	Cellular Component	microtubule associated complex
comp15519_c0_seq1	GO:0007017	Biological Process	microtubule-based process
comp1551_c0_seq1	GO:0046983	Molecular Function	protein dimerization activity
comp15520_c0_seq1	GO:0003824	Molecular Function	catalytic activity
comp15521_c0_seq1	GO:0003700	Molecular Function	sequence-specific DNA binding transcription factor activity
comp15521_c0_seq1	GO:0043565	Molecular Function	sequence-specific DNA binding
comp15522_c0_seq1	GO:0004672	Molecular Function	protein kinase activity
comp15522_c0_seq1	GO:0005524	Molecular Function	ATP binding
comp15522_c0_seq1	GO:0006468	Biological Process	protein phosphorylation
comp15522_c0_seq1	GO:0004713	Molecular Function	protein tyrosine kinase activity
comp15523_c0_seq1	GO:0016020	Cellular Component	membrane
comp15524_c0_seq1	GO:0005515	Molecular Function	protein binding
comp15524_c0_seq1	GO:0005249	Molecular Function	voltage-gated potassium channel activity
comp15524_c0_seq1	GO:0006813	Biological Process	potassium ion transport
comp15524_c0_seq1	GO:0016020	Cellular Component	membrane
comp15524_c0_seq1	GO:0005216	Molecular Function	ion channel activity
comp15524_c0_seq1	GO:0006811	Biological Process	ion transport
comp15524_c0_seq1	GO:0055085	Biological Process	transmembrane transport
comp15525_c0_seq1	GO:0003735	Molecular Function	structural constituent of ribosome
comp15525_c0_seq1	GO:0005622	Cellular Component	intracellular
comp15525_c0_seq1	GO:0005840	Cellular Component	ribosome
comp15525_c0_seq1	GO:0006414	Biological Process	translational elongation
comp15525_c0_seq2	GO:0003735	Molecular Function	structural constituent of ribosome
comp15525_c0_seq2	GO:0005622	Cellular Component	intracellular
comp15525_c0_seq2	GO:0005840	Cellular Component	ribosome
comp15525_c0_seq2	GO:0006414	Biological Process	translational elongation
comp15527_c0_seq1	GO:0016787	Molecular Function	hydrolase activity
comp155294_c0_seq1	GO:0016020	Cellular Component	membrane
comp15530_c0_seq1	GO:0046983	Molecular Function	protein dimerization activity
comp15531_c0_seq1	GO:0003700	Molecular Function	sequence-specific DNA binding transcription factor activity
comp15531_c0_seq1	GO:0043565	Molecular Function	sequence-specific DNA binding
comp15532_c0_seq1	GO:0003676	Molecular Function	nucleic acid binding
comp15532_c0_seq1	GO:0000166	Molecular Function	nucleotide binding
comp15533_c0_seq1	GO:0003676	Molecular Function	nucleic acid binding
comp15533_c0_seq1	GO:0004386	Molecular Function	helicase activity
comp15533_c0_seq1	GO:0005524	Molecular Function	ATP binding
comp15533_c0_seq1	GO:0008026	Molecular Function	ATP-dependent helicase activity
comp15533_c0_seq1	GO:0003723	Molecular Function	RNA binding
comp15533_c0_seq1	GO:0005634	Cellular Component	nucleus
comp15535_c0_seq1	GO:0005634	Cellular Component	nucleus
comp15535_c0_seq1	GO:0005737	Cellular Component	cytoplasm
comp15537_c0_seq1	GO:0005975	Biological Process	carbohydrate metabolic process
comp15537_c0_seq1	GO:0005618	Cellular Component	cell wall
comp15537_c0_seq1	GO:0006073	Biological Process	cellular glucan metabolic process
comp15537_c0_seq1	GO:0016762	Molecular Function	xyloglucan:xyloglucosyl transferase activity
comp15537_c0_seq1	GO:0048046	Cellular Component	apoplast
comp15538_c0_seq1	GO:0016021	Cellular Component	integral to membrane
comp15538_c0_seq1	GO:0055085	Biological Process	transmembrane transport
comp15539_c0_seq1	GO:0000166	Molecular Function	nucleotide binding
comp15539_c0_seq1	GO:0017111	Molecular Function	nucleoside-triphosphatase activity
comp15539_c0_seq1	GO:0005524	Molecular Function	ATP binding
comp15539_c0_seq1	GO:0006457	Biological Process	protein folding
comp15539_c0_seq1	GO:0051082	Molecular Function	unfolded protein binding
comp15540_c0_seq1	GO:0005515	Molecular Function	protein binding
comp15546_c0_seq1	GO:0019295	Biological Process	coenzyme M biosynthetic process
comp15546_c0_seq1	GO:0003824	Molecular Function	catalytic activity
comp15547_c0_seq1	GO:0003700	Molecular Function	sequence-specific DNA binding transcription factor activity
comp15547_c0_seq1	GO:0005634	Cellular Component	nucleus
comp15547_c0_seq2	GO:0003677	Molecular Function	DNA binding
comp15547_c0_seq2	GO:0046983	Molecular Function	protein dimerization activity
comp15547_c0_seq2	GO:0003700	Molecular Function	sequence-specific DNA binding transcription factor activity
comp15547_c0_seq2	GO:0005634	Cellular Component	nucleus
comp15549_c0_seq1	GO:0009168	Biological Process	purine ribonucleoside monophosphate biosynthetic process
comp15549_c0_seq1	GO:0019239	Molecular Function	deaminase activity
comp15552_c0_seq1	GO:0005515	Molecular Function	protein binding
comp15553_c0_seq1	GO:0005515	Molecular Function	protein binding
comp15553_c0_seq1	GO:0005543	Molecular Function	phospholipid binding
comp15554_c0_seq1	GO:0004190	Molecular Function	aspartic-type endopeptidase activity
comp15554_c0_seq1	GO:0006508	Biological Process	proteolysis
comp15554_c0_seq2	GO:0004190	Molecular Function	aspartic-type endopeptidase activity
comp15554_c0_seq2	GO:0006508	Biological Process	proteolysis
comp15559_c0_seq1	GO:0003677	Molecular Function	DNA binding
comp15560_c0_seq1	GO:0003723	Molecular Function	RNA binding
comp15563_c0_seq1	GO:0004185	Molecular Function	serine-type carboxypeptidase activity
comp15563_c0_seq1	GO:0006508	Biological Process	proteolysis
comp15567_c0_seq1	GO:0008299	Biological Process	isoprenoid biosynthetic process
comp15571_c0_seq1	GO:0005875	Cellular Component	microtubule associated complex
comp15571_c0_seq1	GO:0007017	Biological Process	microtubule-based process
comp15574_c0_seq1	GO:0016881	Molecular Function	acid-amino acid ligase activity
comp15574_c0_seq1	GO:0019789	Molecular Function	SUMO ligase activity
comp15577_c0_seq1	GO:0005506	Molecular Function	iron ion binding
comp15577_c0_seq1	GO:0009055	Molecular Function	electron carrier activity
comp15577_c0_seq1	GO:0020037	Molecular Function	heme binding
comp15577_c0_seq1	GO:0055114	Biological Process	oxidation-reduction process
comp15578_c0_seq1	GO:0008375	Molecular Function	acetylglucosaminyltransferase activity
comp15578_c0_seq1	GO:0016020	Cellular Component	membrane
comp15578_c0_seq2	GO:0008375	Molecular Function	acetylglucosaminyltransferase activity
comp15578_c0_seq2	GO:0016020	Cellular Component	membrane
comp15582_c0_seq1	GO:0005886	Cellular Component	plasma membrane
comp15582_c0_seq1	GO:0055114	Biological Process	oxidation-reduction process
comp15582_c0_seq2	GO:0005886	Cellular Component	plasma membrane
comp15582_c0_seq2	GO:0055114	Biological Process	oxidation-reduction process
comp155830_c0_seq1	GO:0005515	Molecular Function	protein binding
comp15583_c0_seq1	GO:0008152	Biological Process	metabolic process
comp15583_c1_seq1	GO:0008152	Biological Process	metabolic process
comp15584_c0_seq1	GO:0010181	Molecular Function	FMN binding
comp15584_c0_seq1	GO:0016491	Molecular Function	oxidoreductase activity
comp15584_c0_seq1	GO:0055114	Biological Process	oxidation-reduction process
comp15586_c0_seq1	GO:0003700	Molecular Function	sequence-specific DNA binding transcription factor activity
comp15586_c0_seq1	GO:0043565	Molecular Function	sequence-specific DNA binding
comp15587_c0_seq1	GO:0003676	Molecular Function	nucleic acid binding
comp15587_c0_seq1	GO:0008270	Molecular Function	zinc ion binding
comp15587_c0_seq1	GO:0003677	Molecular Function	DNA binding
comp15587_c0_seq1	GO:0003899	Molecular Function	DNA-directed RNA polymerase activity
comp15589_c0_seq1	GO:0016998	Biological Process	cell wall macromolecule catabolic process
comp15593_c0_seq1	GO:0016021	Cellular Component	integral to membrane
comp15596_c0_seq1	GO:0004672	Molecular Function	protein kinase activity
comp15596_c0_seq1	GO:0005524	Molecular Function	ATP binding
comp15596_c0_seq1	GO:0006468	Biological Process	protein phosphorylation
comp15596_c0_seq1	GO:0004713	Molecular Function	protein tyrosine kinase activity
comp15597_c0_seq1	GO:0000976	Molecular Function	transcription regulatory region sequence-specific DNA binding
comp15597_c0_seq1	GO:0003700	Molecular Function	sequence-specific DNA binding transcription factor activity
comp15597_c0_seq1	GO:0043565	Molecular Function	sequence-specific DNA binding
comp15597_c0_seq1	GO:0003677	Molecular Function	DNA binding
comp15597_c0_seq1	GO:0005634	Cellular Component	nucleus
comp155_c0_seq1	GO:0005524	Molecular Function	ATP binding
comp155_c0_seq1	GO:0006457	Biological Process	protein folding
comp155_c0_seq1	GO:0006950	Biological Process	response to stress
comp155_c0_seq1	GO:0051082	Molecular Function	unfolded protein binding
comp15600_c0_seq1	GO:0016020	Cellular Component	membrane
comp156028_c0_seq1	GO:0003676	Molecular Function	nucleic acid binding
comp15603_c0_seq1	GO:0008152	Biological Process	metabolic process
comp15604_c0_seq1	GO:0031072	Molecular Function	heat shock protein binding
comp15604_c0_seq1	GO:0051082	Molecular Function	unfolded protein binding
comp15606_c0_seq1	GO:0004602	Molecular Function	glutathione peroxidase activity
comp15606_c0_seq1	GO:0006979	Biological Process	response to oxidative stress
comp15606_c0_seq1	GO:0055114	Biological Process	oxidation-reduction process
comp15609_c0_seq1	GO:0005506	Molecular Function	iron ion binding
comp15609_c0_seq1	GO:0031418	Molecular Function	L-ascorbic acid binding
comp15609_c0_seq1	GO:0055114	Biological Process	oxidation-reduction process
comp1560_c0_seq1	GO:0003677	Molecular Function	DNA binding
comp1560_c0_seq1	GO:0005524	Molecular Function	ATP binding
comp1560_c0_seq1	GO:0006260	Biological Process	DNA replication
comp1560_c0_seq1	GO:0000166	Molecular Function	nucleotide binding
comp1560_c0_seq1	GO:0017111	Molecular Function	nucleoside-triphosphatase activity
comp15611_c0_seq1	GO:0005525	Molecular Function	GTP binding
comp15611_c0_seq1	GO:0003924	Molecular Function	GTPase activity
comp15613_c0_seq1	GO:0004185	Molecular Function	serine-type carboxypeptidase activity
comp15613_c0_seq1	GO:0006508	Biological Process	proteolysis
comp15613_c0_seq2	GO:0004185	Molecular Function	serine-type carboxypeptidase activity
comp15613_c0_seq2	GO:0006508	Biological Process	proteolysis
comp15624_c0_seq1	GO:0003676	Molecular Function	nucleic acid binding
comp15624_c0_seq1	GO:0004386	Molecular Function	helicase activity
comp15624_c0_seq1	GO:0005524	Molecular Function	ATP binding
comp15624_c0_seq1	GO:0008026	Molecular Function	ATP-dependent helicase activity
comp15625_c0_seq1	GO:0003824	Molecular Function	catalytic activity
comp156283_c0_seq1	GO:0004672	Molecular Function	protein kinase activity
comp156283_c0_seq1	GO:0006468	Biological Process	protein phosphorylation
comp15629_c0_seq1	GO:0033743	Molecular Function	peptide-methionine (R)-S-oxide reductase activity
comp15629_c0_seq1	GO:0055114	Biological Process	oxidation-reduction process
comp15633_c0_seq1	GO:0009086	Biological Process	methionine biosynthetic process
comp15633_c0_seq1	GO:0046522	Molecular Function	S-methyl-5-thioribose kinase activity
comp15634_c0_seq1	GO:0003697	Molecular Function	single-stranded DNA binding
comp15634_c0_seq1	GO:0006260	Biological Process	DNA replication
comp156414_c0_seq1	GO:0008168	Molecular Function	methyltransferase activity
comp15642_c0_seq1	GO:0005524	Molecular Function	ATP binding
comp15642_c0_seq1	GO:0016887	Molecular Function	ATPase activity
comp15642_c0_seq1	GO:0000166	Molecular Function	nucleotide binding
comp15642_c0_seq1	GO:0017111	Molecular Function	nucleoside-triphosphatase activity
comp15642_c0_seq1	GO:0016020	Cellular Component	membrane
comp15645_c0_seq1	GO:0008152	Biological Process	metabolic process
comp15645_c0_seq1	GO:0016491	Molecular Function	oxidoreductase activity
comp15645_c0_seq1	GO:0055114	Biological Process	oxidation-reduction process
comp15649_c0_seq1	GO:0008963	Molecular Function	phospho-N-acetylmuramoyl-pentapeptide-transferase activity
comp15649_c0_seq1	GO:0016021	Cellular Component	integral to membrane
comp15654_c0_seq1	GO:0016021	Cellular Component	integral to membrane
comp15656_c0_seq1	GO:0004672	Molecular Function	protein kinase activity
comp15656_c0_seq1	GO:0006468	Biological Process	protein phosphorylation
comp15656_c0_seq1	GO:0005524	Molecular Function	ATP binding
comp15656_c0_seq1	GO:0004713	Molecular Function	protein tyrosine kinase activity
comp15659_c0_seq1	GO:0006629	Biological Process	lipid metabolic process
comp15659_c0_seq1	GO:0016787	Molecular Function	hydrolase activity
comp15663_c0_seq1	GO:0005515	Molecular Function	protein binding
comp15664_c0_seq1	GO:0005515	Molecular Function	protein binding
comp15664_c0_seq1	GO:0008060	Molecular Function	ARF GTPase activator activity
comp15664_c0_seq1	GO:0008270	Molecular Function	zinc ion binding
comp15664_c0_seq1	GO:0032312	Biological Process	regulation of ARF GTPase activity
comp15665_c0_seq1	GO:0003723	Molecular Function	RNA binding
comp15665_c0_seq1	GO:0005730	Cellular Component	nucleolus
comp15670_c0_seq1	GO:0006367	Biological Process	transcription initiation from RNA polymerase II promoter
comp15673_c1_seq1	GO:0005515	Molecular Function	protein binding
comp15675_c0_seq1	GO:0016787	Molecular Function	hydrolase activity
comp15675_c0_seq1	GO:0003723	Molecular Function	RNA binding
comp15675_c0_seq1	GO:0046872	Molecular Function	metal ion binding
comp15676_c0_seq1	GO:0016021	Cellular Component	integral to membrane
comp15683_c0_seq1	GO:0005198	Molecular Function	structural molecule activity
comp15683_c0_seq1	GO:0009507	Cellular Component	chloroplast
comp15685_c0_seq1	GO:0005524	Molecular Function	ATP binding
comp15685_c0_seq1	GO:0016887	Molecular Function	ATPase activity
comp15685_c0_seq1	GO:0000166	Molecular Function	nucleotide binding
comp15685_c0_seq1	GO:0017111	Molecular Function	nucleoside-triphosphatase activity
comp15689_c0_seq1	GO:0003824	Molecular Function	catalytic activity
comp15689_c0_seq1	GO:0008152	Biological Process	metabolic process
comp15690_c0_seq1	GO:0003755	Molecular Function	peptidyl-prolyl cis-trans isomerase activity
comp15690_c0_seq1	GO:0006457	Biological Process	protein folding
comp15695_c0_seq1	GO:0008270	Molecular Function	zinc ion binding
comp15695_c0_seq1	GO:0016491	Molecular Function	oxidoreductase activity
comp15695_c0_seq1	GO:0055114	Biological Process	oxidation-reduction process
comp15697_c0_seq1	GO:0005515	Molecular Function	protein binding
comp15698_c0_seq1	GO:0005506	Molecular Function	iron ion binding
comp15698_c0_seq1	GO:0009055	Molecular Function	electron carrier activity
comp15698_c0_seq1	GO:0020037	Molecular Function	heme binding
comp15698_c0_seq1	GO:0055114	Biological Process	oxidation-reduction process
comp15702_c0_seq1	GO:0005515	Molecular Function	protein binding
comp15706_c0_seq1	GO:0004672	Molecular Function	protein kinase activity
comp15706_c0_seq1	GO:0006468	Biological Process	protein phosphorylation
comp15706_c0_seq1	GO:0005524	Molecular Function	ATP binding
comp15706_c0_seq1	GO:0004713	Molecular Function	protein tyrosine kinase activity
comp15708_c0_seq1	GO:0005515	Molecular Function	protein binding
comp15710_c0_seq1	GO:0005215	Molecular Function	transporter activity
comp15710_c0_seq1	GO:0006810	Biological Process	transport
comp15710_c0_seq1	GO:0016020	Cellular Component	membrane
comp15711_c0_seq1	GO:0003824	Molecular Function	catalytic activity
comp15711_c0_seq1	GO:0008152	Biological Process	metabolic process
comp15712_c0_seq1	GO:0031072	Molecular Function	heat shock protein binding
comp15712_c0_seq1	GO:0051082	Molecular Function	unfolded protein binding
comp15712_c0_seq1	GO:0006457	Biological Process	protein folding
comp15712_c0_seq1	GO:0005524	Molecular Function	ATP binding
comp15712_c0_seq1	GO:0009408	Biological Process	response to heat
comp15715_c0_seq1	GO:0016021	Cellular Component	integral to membrane
comp15717_c0_seq1	GO:0003676	Molecular Function	nucleic acid binding
comp15717_c0_seq1	GO:0008270	Molecular Function	zinc ion binding
comp15717_c0_seq1	GO:0000166	Molecular Function	nucleotide binding
comp15718_c0_seq1	GO:0003676	Molecular Function	nucleic acid binding
comp15718_c0_seq1	GO:0000166	Molecular Function	nucleotide binding
comp15719_c0_seq1	GO:0005515	Molecular Function	protein binding
comp15722_c0_seq1	GO:0055114	Biological Process	oxidation-reduction process
comp15724_c0_seq1	GO:0003924	Molecular Function	GTPase activity
comp15724_c0_seq1	GO:0005525	Molecular Function	GTP binding
comp15727_c0_seq1	GO:0005515	Molecular Function	protein binding
comp15727_c0_seq1	GO:0008270	Molecular Function	zinc ion binding
comp15728_c0_seq1	GO:0005507	Molecular Function	copper ion binding
comp15728_c0_seq1	GO:0009055	Molecular Function	electron carrier activity
comp15730_c0_seq1	GO:0003824	Molecular Function	catalytic activity
comp15731_c0_seq1	GO:0015078	Molecular Function	hydrogen ion transmembrane transporter activity
comp15731_c0_seq1	GO:0015991	Biological Process	ATP hydrolysis coupled proton transport
comp15732_c0_seq1	GO:0009055	Molecular Function	electron carrier activity
comp15732_c0_seq1	GO:0051536	Molecular Function	iron-sulfur cluster binding
comp15737_c0_seq1	GO:0006950	Biological Process	response to stress
comp15745_c0_seq1	GO:0006508	Biological Process	proteolysis
comp15745_c0_seq1	GO:0008236	Molecular Function	serine-type peptidase activity
comp15745_c0_seq1	GO:0016020	Cellular Component	membrane
comp15755_c0_seq1	GO:0005215	Molecular Function	transporter activity
comp15755_c0_seq1	GO:0006810	Biological Process	transport
comp15755_c0_seq1	GO:0016020	Cellular Component	membrane
comp15756_c0_seq1	GO:0005509	Molecular Function	calcium ion binding
comp15758_c0_seq1	GO:0008152	Biological Process	metabolic process
comp15758_c0_seq1	GO:0016597	Molecular Function	amino acid binding
comp15758_c0_seq1	GO:0051287	Molecular Function	NAD binding
comp15758_c0_seq1	GO:0055114	Biological Process	oxidation-reduction process
comp15758_c0_seq1	GO:0048037	Molecular Function	cofactor binding
comp15758_c0_seq1	GO:0004617	Molecular Function	phosphoglycerate dehydrogenase activity
comp15758_c0_seq1	GO:0006564	Biological Process	L-serine biosynthetic process
comp15762_c0_seq1	GO:0006869	Biological Process	lipid transport
comp15762_c0_seq1	GO:0008289	Molecular Function	lipid binding
comp15765_c0_seq1	GO:0005741	Cellular Component	mitochondrial outer membrane
comp15765_c0_seq1	GO:0055085	Biological Process	transmembrane transport
comp15766_c0_seq1	GO:0003676	Molecular Function	nucleic acid binding
comp15766_c0_seq1	GO:0006139	Biological Process	nucleobase-containing compound metabolic process
comp15766_c0_seq1	GO:0008408	Molecular Function	3'-5' exonuclease activity
comp15766_c0_seq1	GO:0003723	Molecular Function	RNA binding
comp15766_c0_seq2	GO:0003676	Molecular Function	nucleic acid binding
comp15766_c0_seq2	GO:0006139	Biological Process	nucleobase-containing compound metabolic process
comp15766_c0_seq2	GO:0008408	Molecular Function	3'-5' exonuclease activity
comp15766_c0_seq2	GO:0003723	Molecular Function	RNA binding
comp15767_c0_seq1	GO:0016020	Cellular Component	membrane
comp15767_c0_seq1	GO:0016760	Molecular Function	cellulose synthase (UDP-forming) activity
comp15767_c0_seq1	GO:0030244	Biological Process	cellulose biosynthetic process
comp15768_c0_seq1	GO:0003676	Molecular Function	nucleic acid binding
comp15769_c0_seq1	GO:0003676	Molecular Function	nucleic acid binding
comp15769_c0_seq1	GO:0000166	Molecular Function	nucleotide binding
comp15771_c0_seq1	GO:0004347	Molecular Function	glucose-6-phosphate isomerase activity
comp15771_c0_seq1	GO:0006094	Biological Process	gluconeogenesis
comp15771_c0_seq1	GO:0006096	Biological Process	glycolysis
comp15775_c0_seq1	GO:0004672	Molecular Function	protein kinase activity
comp15775_c0_seq1	GO:0005524	Molecular Function	ATP binding
comp15775_c0_seq1	GO:0006468	Biological Process	protein phosphorylation
comp15775_c0_seq1	GO:0004713	Molecular Function	protein tyrosine kinase activity
comp15778_c0_seq1	GO:0008270	Molecular Function	zinc ion binding
comp15779_c0_seq1	GO:0003998	Molecular Function	acylphosphatase activity
comp15779_c0_seq2	GO:0003998	Molecular Function	acylphosphatase activity
comp15787_c0_seq1	GO:0003824	Molecular Function	catalytic activity
comp15789_c0_seq1	GO:0016740	Molecular Function	transferase activity
comp15789_c0_seq1	GO:0043412	Biological Process	macromolecule modification
comp15789_c0_seq1	GO:0003824	Molecular Function	catalytic activity
comp15789_c0_seq1	GO:0051536	Molecular Function	iron-sulfur cluster binding
comp15789_c0_seq1	GO:0009451	Biological Process	RNA modification
comp15791_c0_seq1	GO:0003700	Molecular Function	sequence-specific DNA binding transcription factor activity
comp15791_c0_seq1	GO:0043565	Molecular Function	sequence-specific DNA binding
comp15793_c0_seq1	GO:0005515	Molecular Function	protein binding
comp15794_c0_seq1	GO:0008152	Biological Process	metabolic process
comp15794_c0_seq1	GO:0016491	Molecular Function	oxidoreductase activity
comp15795_c0_seq1	GO:0005381	Molecular Function	iron ion transmembrane transporter activity
comp15795_c0_seq1	GO:0016021	Cellular Component	integral to membrane
comp15795_c0_seq1	GO:0034755	Biological Process	iron ion transmembrane transport
comp15796_c0_seq1	GO:0003700	Molecular Function	sequence-specific DNA binding transcription factor activity
comp15796_c0_seq1	GO:0043565	Molecular Function	sequence-specific DNA binding
comp15798_c0_seq1	GO:0003824	Molecular Function	catalytic activity
comp15798_c0_seq1	GO:0044237	Biological Process	cellular metabolic process
comp15798_c0_seq1	GO:0050662	Molecular Function	coenzyme binding
comp15799_c0_seq1	GO:0003924	Molecular Function	GTPase activity
comp15799_c0_seq1	GO:0005525	Molecular Function	GTP binding
comp15801_c0_seq1	GO:0004672	Molecular Function	protein kinase activity
comp15801_c0_seq1	GO:0005524	Molecular Function	ATP binding
comp15801_c0_seq1	GO:0006468	Biological Process	protein phosphorylation
comp15801_c0_seq1	GO:0004713	Molecular Function	protein tyrosine kinase activity
comp15805_c0_seq1	GO:0003824	Molecular Function	catalytic activity
comp15805_c0_seq1	GO:0008152	Biological Process	metabolic process
comp15806_c0_seq1	GO:0046983	Molecular Function	protein dimerization activity
comp15808_c0_seq1	GO:0016020	Cellular Component	membrane
comp15813_c0_seq1	GO:0003735	Molecular Function	structural constituent of ribosome
comp15813_c0_seq1	GO:0005622	Cellular Component	intracellular
comp15813_c0_seq1	GO:0005840	Cellular Component	ribosome
comp15813_c0_seq1	GO:0006412	Biological Process	translation
comp15814_c0_seq1	GO:0016491	Molecular Function	oxidoreductase activity
comp15814_c0_seq1	GO:0055114	Biological Process	oxidation-reduction process
comp15817_c0_seq1	GO:0005515	Molecular Function	protein binding
comp15818_c1_seq1	GO:0005634	Cellular Component	nucleus
comp15826_c0_seq1	GO:0016021	Cellular Component	integral to membrane
comp15829_c0_seq1	GO:0003700	Molecular Function	sequence-specific DNA binding transcription factor activity
comp15829_c0_seq1	GO:0008270	Molecular Function	zinc ion binding
comp15829_c0_seq1	GO:0043565	Molecular Function	sequence-specific DNA binding
comp15829_c0_seq1	GO:0005515	Molecular Function	protein binding
comp15830_c0_seq1	GO:0005515	Molecular Function	protein binding
comp15831_c0_seq1	GO:0030001	Biological Process	metal ion transport
comp15831_c0_seq1	GO:0046872	Molecular Function	metal ion binding
comp15836_c0_seq1	GO:0006812	Biological Process	cation transport
comp15836_c0_seq1	GO:0008324	Molecular Function	cation transmembrane transporter activity
comp15836_c0_seq1	GO:0016021	Cellular Component	integral to membrane
comp15836_c0_seq1	GO:0055085	Biological Process	transmembrane transport
comp15842_c0_seq1	GO:0016020	Cellular Component	membrane
comp15844_c0_seq1	GO:0016787	Molecular Function	hydrolase activity
comp15847_c1_seq1	GO:0006812	Biological Process	cation transport
comp15847_c1_seq1	GO:0016021	Cellular Component	integral to membrane
comp15847_c1_seq1	GO:0019829	Molecular Function	cation-transporting ATPase activity
comp15847_c1_seq1	GO:0000166	Molecular Function	nucleotide binding
comp15847_c1_seq1	GO:0046872	Molecular Function	metal ion binding
comp15849_c0_seq1	GO:0006662	Biological Process	glycerol ether metabolic process
comp15849_c0_seq1	GO:0009055	Molecular Function	electron carrier activity
comp15849_c0_seq1	GO:0015035	Molecular Function	protein disulfide oxidoreductase activity
comp15849_c0_seq1	GO:0045454	Biological Process	cell redox homeostasis
comp15850_c0_seq1	GO:0031072	Molecular Function	heat shock protein binding
comp15850_c0_seq1	GO:0051082	Molecular Function	unfolded protein binding
comp15850_c0_seq2	GO:0031072	Molecular Function	heat shock protein binding
comp15850_c0_seq2	GO:0051082	Molecular Function	unfolded protein binding
comp15854_c0_seq1	GO:0009916	Molecular Function	alternative oxidase activity
comp15854_c0_seq1	GO:0055114	Biological Process	oxidation-reduction process
comp15855_c0_seq1	GO:0005215	Molecular Function	transporter activity
comp15855_c0_seq1	GO:0006810	Biological Process	transport
comp15855_c0_seq1	GO:0016020	Cellular Component	membrane
comp15856_c0_seq1	GO:0003735	Molecular Function	structural constituent of ribosome
comp15856_c0_seq1	GO:0005840	Cellular Component	ribosome
comp15856_c0_seq1	GO:0006412	Biological Process	translation
comp15857_c0_seq1	GO:0016020	Cellular Component	membrane
comp15857_c0_seq1	GO:0030001	Biological Process	metal ion transport
comp15857_c0_seq1	GO:0046873	Molecular Function	metal ion transmembrane transporter activity
comp15857_c0_seq1	GO:0055085	Biological Process	transmembrane transport
comp15857_c0_seq1	GO:0015095	Molecular Function	magnesium ion transmembrane transporter activity
comp15857_c0_seq1	GO:0015693	Biological Process	magnesium ion transport
comp15857_c0_seq2	GO:0016020	Cellular Component	membrane
comp15857_c0_seq2	GO:0030001	Biological Process	metal ion transport
comp15857_c0_seq2	GO:0046873	Molecular Function	metal ion transmembrane transporter activity
comp15857_c0_seq2	GO:0055085	Biological Process	transmembrane transport
comp15857_c0_seq2	GO:0015095	Molecular Function	magnesium ion transmembrane transporter activity
comp15857_c0_seq2	GO:0015693	Biological Process	magnesium ion transport
comp15859_c0_seq1	GO:0003676	Molecular Function	nucleic acid binding
comp15859_c0_seq1	GO:0000166	Molecular Function	nucleotide binding
comp15859_c0_seq1	GO:0017069	Molecular Function	snRNA binding
comp15862_c0_seq1	GO:0008152	Biological Process	metabolic process
comp15862_c0_seq1	GO:0003824	Molecular Function	catalytic activity
comp15862_c0_seq1	GO:0030170	Molecular Function	pyridoxal phosphate binding
comp15865_c0_seq1	GO:0016831	Molecular Function	carboxy-lyase activity
comp15865_c0_seq1	GO:0019752	Biological Process	carboxylic acid metabolic process
comp15865_c0_seq1	GO:0030170	Molecular Function	pyridoxal phosphate binding
comp15865_c0_seq1	GO:0003824	Molecular Function	catalytic activity
comp15865_c0_seq2	GO:0016831	Molecular Function	carboxy-lyase activity
comp15865_c0_seq2	GO:0019752	Biological Process	carboxylic acid metabolic process
comp15865_c0_seq2	GO:0030170	Molecular Function	pyridoxal phosphate binding
comp15865_c0_seq2	GO:0003824	Molecular Function	catalytic activity
comp15868_c0_seq1	GO:0005515	Molecular Function	protein binding
comp15868_c0_seq1	GO:0016070	Biological Process	RNA metabolic process
comp15868_c0_seq1	GO:0005488	Molecular Function	binding
comp15869_c0_seq1	GO:0005509	Molecular Function	calcium ion binding
comp15870_c0_seq1	GO:0004190	Molecular Function	aspartic-type endopeptidase activity
comp15870_c0_seq1	GO:0006508	Biological Process	proteolysis
comp15870_c0_seq1	GO:0006629	Biological Process	lipid metabolic process
comp15871_c0_seq1	GO:0003824	Molecular Function	catalytic activity
comp15871_c0_seq1	GO:0005992	Biological Process	trehalose biosynthetic process
comp15871_c0_seq1	GO:0008152	Biological Process	metabolic process
comp15872_c0_seq1	GO:0016787	Molecular Function	hydrolase activity
comp15873_c0_seq1	GO:0003676	Molecular Function	nucleic acid binding
comp15874_c0_seq1	GO:0003677	Molecular Function	DNA binding
comp15878_c0_seq1	GO:0003676	Molecular Function	nucleic acid binding
comp15878_c0_seq1	GO:0000166	Molecular Function	nucleotide binding
comp15879_c0_seq1	GO:0005634	Cellular Component	nucleus
comp15879_c0_seq1	GO:0003676	Molecular Function	nucleic acid binding
comp15883_c0_seq1	GO:0003700	Molecular Function	sequence-specific DNA binding transcription factor activity
comp15883_c0_seq1	GO:0043565	Molecular Function	sequence-specific DNA binding
comp15884_c0_seq1	GO:0004672	Molecular Function	protein kinase activity
comp15884_c0_seq1	GO:0006468	Biological Process	protein phosphorylation
comp15884_c0_seq1	GO:0005524	Molecular Function	ATP binding
comp15884_c0_seq1	GO:0004713	Molecular Function	protein tyrosine kinase activity
comp15884_c1_seq1	GO:0004672	Molecular Function	protein kinase activity
comp15884_c1_seq1	GO:0005524	Molecular Function	ATP binding
comp15884_c1_seq1	GO:0006468	Biological Process	protein phosphorylation
comp15886_c0_seq1	GO:0004190	Molecular Function	aspartic-type endopeptidase activity
comp15886_c0_seq1	GO:0006508	Biological Process	proteolysis
comp15894_c0_seq1	GO:0004345	Molecular Function	glucose-6-phosphate dehydrogenase activity
comp15894_c0_seq1	GO:0006006	Biological Process	glucose metabolic process
comp15894_c0_seq1	GO:0055114	Biological Process	oxidation-reduction process
comp15894_c0_seq1	GO:0050661	Molecular Function	NADP binding
comp15900_c0_seq1	GO:0005524	Molecular Function	ATP binding
comp15900_c0_seq1	GO:0006810	Biological Process	transport
comp15900_c0_seq1	GO:0016021	Cellular Component	integral to membrane
comp15900_c0_seq1	GO:0055085	Biological Process	transmembrane transport
comp15900_c0_seq1	GO:0016887	Molecular Function	ATPase activity
comp15900_c0_seq1	GO:0000166	Molecular Function	nucleotide binding
comp15900_c0_seq1	GO:0017111	Molecular Function	nucleoside-triphosphatase activity
comp15902_c0_seq1	GO:0005515	Molecular Function	protein binding
comp15905_c0_seq1	GO:0000015	Cellular Component	phosphopyruvate hydratase complex
comp15905_c0_seq1	GO:0000287	Molecular Function	magnesium ion binding
comp15905_c0_seq1	GO:0004634	Molecular Function	phosphopyruvate hydratase activity
comp15905_c0_seq1	GO:0006096	Biological Process	glycolysis
comp15905_c0_seq2	GO:0000015	Cellular Component	phosphopyruvate hydratase complex
comp15905_c0_seq2	GO:0000287	Molecular Function	magnesium ion binding
comp15905_c0_seq2	GO:0004634	Molecular Function	phosphopyruvate hydratase activity
comp15905_c0_seq2	GO:0006096	Biological Process	glycolysis
comp15906_c0_seq1	GO:0005787	Cellular Component	signal peptidase complex
comp15906_c0_seq1	GO:0006465	Biological Process	signal peptide processing
comp15906_c0_seq1	GO:0008233	Molecular Function	peptidase activity
comp15906_c0_seq1	GO:0016021	Cellular Component	integral to membrane
comp15907_c0_seq1	GO:0003677	Molecular Function	DNA binding
comp15908_c0_seq1	GO:0009055	Molecular Function	electron carrier activity
comp15908_c0_seq1	GO:0015035	Molecular Function	protein disulfide oxidoreductase activity
comp15908_c0_seq1	GO:0045454	Biological Process	cell redox homeostasis
comp15909_c0_seq1	GO:0016021	Cellular Component	integral to membrane
comp15915_c0_seq1	GO:0016881	Molecular Function	acid-amino acid ligase activity
comp15924_c0_seq1	GO:0016881	Molecular Function	acid-amino acid ligase activity
comp15933_c0_seq1	GO:0005506	Molecular Function	iron ion binding
comp15933_c0_seq1	GO:0009055	Molecular Function	electron carrier activity
comp15933_c0_seq1	GO:0020037	Molecular Function	heme binding
comp15933_c0_seq1	GO:0055114	Biological Process	oxidation-reduction process
comp15934_c0_seq1	GO:0005198	Molecular Function	structural molecule activity
comp15934_c0_seq1	GO:0009507	Cellular Component	chloroplast
comp15934_c0_seq2	GO:0005198	Molecular Function	structural molecule activity
comp15934_c0_seq2	GO:0009507	Cellular Component	chloroplast
comp15940_c0_seq1	GO:0004672	Molecular Function	protein kinase activity
comp15940_c0_seq1	GO:0005524	Molecular Function	ATP binding
comp15940_c0_seq1	GO:0006468	Biological Process	protein phosphorylation
comp15940_c0_seq1	GO:0004713	Molecular Function	protein tyrosine kinase activity
comp15943_c0_seq1	GO:0016881	Molecular Function	acid-amino acid ligase activity
comp15945_c0_seq1	GO:0005515	Molecular Function	protein binding
comp15945_c0_seq1	GO:0005488	Molecular Function	binding
comp15946_c0_seq1	GO:0016787	Molecular Function	hydrolase activity
comp15946_c0_seq1	GO:0003993	Molecular Function	acid phosphatase activity
comp15946_c0_seq1	GO:0046872	Molecular Function	metal ion binding
comp15950_c0_seq1	GO:0004333	Molecular Function	fumarate hydratase activity
comp15950_c0_seq1	GO:0006106	Biological Process	fumarate metabolic process
comp15950_c0_seq1	GO:0045239	Cellular Component	tricarboxylic acid cycle enzyme complex
comp15950_c0_seq1	GO:0003824	Molecular Function	catalytic activity
comp15950_c0_seq1	GO:0006099	Biological Process	tricarboxylic acid cycle
comp15950_c0_seq1	GO:0016829	Molecular Function	lyase activity
comp15953_c0_seq1	GO:0003676	Molecular Function	nucleic acid binding
comp15953_c0_seq1	GO:0008270	Molecular Function	zinc ion binding
comp15953_c0_seq1	GO:0000166	Molecular Function	nucleotide binding
comp15953_c0_seq2	GO:0003676	Molecular Function	nucleic acid binding
comp15953_c0_seq2	GO:0008270	Molecular Function	zinc ion binding
comp15953_c0_seq2	GO:0000166	Molecular Function	nucleotide binding
comp15954_c0_seq1	GO:0003735	Molecular Function	structural constituent of ribosome
comp15954_c0_seq1	GO:0006412	Biological Process	translation
comp15954_c0_seq1	GO:0015934	Cellular Component	large ribosomal subunit
comp15956_c0_seq1	GO:0005515	Molecular Function	protein binding
comp15956_c0_seq1	GO:0000151	Cellular Component	ubiquitin ligase complex
comp15956_c0_seq1	GO:0004842	Molecular Function	ubiquitin-protein ligase activity
comp15956_c0_seq1	GO:0016567	Biological Process	protein ubiquitination
comp15956_c0_seq1	GO:0005488	Molecular Function	binding
comp15958_c0_seq1	GO:0008380	Biological Process	RNA splicing
comp15958_c0_seq1	GO:0030532	Cellular Component	small nuclear ribonucleoprotein complex
comp15965_c0_seq1	GO:0005515	Molecular Function	protein binding
comp15969_c0_seq1	GO:0003676	Molecular Function	nucleic acid binding
comp15974_c0_seq1	GO:0005515	Molecular Function	protein binding
comp15974_c0_seq1	GO:0008270	Molecular Function	zinc ion binding
comp15976_c0_seq1	GO:0005673	Cellular Component	transcription factor TFIIE complex
comp15976_c0_seq1	GO:0006367	Biological Process	transcription initiation from RNA polymerase II promoter
comp15983_c0_seq1	GO:0003824	Molecular Function	catalytic activity
comp15983_c0_seq1	GO:0030170	Molecular Function	pyridoxal phosphate binding
comp15984_c0_seq1	GO:0044238	Biological Process	primary metabolic process
comp15986_c0_seq1	GO:0016874	Molecular Function	ligase activity
comp15986_c0_seq1	GO:0005524	Molecular Function	ATP binding
comp15986_c0_seq1	GO:0003824	Molecular Function	catalytic activity
comp15986_c0_seq1	GO:0008152	Biological Process	metabolic process
comp15987_c0_seq1	GO:0008152	Biological Process	metabolic process
comp15987_c0_seq1	GO:0016491	Molecular Function	oxidoreductase activity
comp15992_c0_seq1	GO:0016872	Molecular Function	intramolecular lyase activity
comp15994_c0_seq1	GO:0005960	Cellular Component	glycine cleavage complex
comp15994_c0_seq1	GO:0006546	Biological Process	glycine catabolic process
comp15994_c0_seq1	GO:0019464	Biological Process	glycine decarboxylation via glycine cleavage system
comp15996_c0_seq1	GO:0016491	Molecular Function	oxidoreductase activity
comp15996_c0_seq1	GO:0055114	Biological Process	oxidation-reduction process
comp15996_c0_seq1	GO:0005507	Molecular Function	copper ion binding
comp16000_c0_seq1	GO:0005515	Molecular Function	protein binding
comp16003_c0_seq1	GO:0003676	Molecular Function	nucleic acid binding
comp16003_c0_seq1	GO:0000166	Molecular Function	nucleotide binding
comp16008_c0_seq1	GO:0006508	Biological Process	proteolysis
comp16008_c0_seq1	GO:0008233	Molecular Function	peptidase activity
comp16009_c0_seq1	GO:0003700	Molecular Function	sequence-specific DNA binding transcription factor activity
comp16009_c0_seq2	GO:0003700	Molecular Function	sequence-specific DNA binding transcription factor activity
comp16023_c0_seq1	GO:0003676	Molecular Function	nucleic acid binding
comp16023_c0_seq1	GO:0008270	Molecular Function	zinc ion binding
comp16023_c0_seq1	GO:0000166	Molecular Function	nucleotide binding
comp16024_c0_seq1	GO:0005515	Molecular Function	protein binding
comp16030_c0_seq1	GO:0004672	Molecular Function	protein kinase activity
comp16030_c0_seq1	GO:0005524	Molecular Function	ATP binding
comp16030_c0_seq1	GO:0006468	Biological Process	protein phosphorylation
comp16030_c0_seq1	GO:0005515	Molecular Function	protein binding
comp16030_c0_seq1	GO:0004713	Molecular Function	protein tyrosine kinase activity
comp16030_c0_seq2	GO:0005515	Molecular Function	protein binding
comp16031_c0_seq1	GO:0008152	Biological Process	metabolic process
comp16031_c0_seq1	GO:0016787	Molecular Function	hydrolase activity
comp16032_c0_seq1	GO:0005515	Molecular Function	protein binding
comp16032_c0_seq1	GO:0008270	Molecular Function	zinc ion binding
comp16033_c0_seq1	GO:0006486	Biological Process	protein glycosylation
comp16033_c0_seq1	GO:0008378	Molecular Function	galactosyltransferase activity
comp16033_c0_seq1	GO:0016020	Cellular Component	membrane
comp16034_c0_seq1	GO:0005634	Cellular Component	nucleus
comp16034_c0_seq1	GO:0003677	Molecular Function	DNA binding
comp16034_c0_seq1	GO:0009725	Biological Process	response to hormone stimulus
comp16034_c0_seq2	GO:0005634	Cellular Component	nucleus
comp16034_c0_seq2	GO:0003677	Molecular Function	DNA binding
comp16034_c0_seq2	GO:0009725	Biological Process	response to hormone stimulus
comp16036_c0_seq1	GO:0008762	Molecular Function	UDP-N-acetylmuramate dehydrogenase activity
comp16036_c0_seq1	GO:0016491	Molecular Function	oxidoreductase activity
comp16036_c0_seq1	GO:0050660	Molecular Function	flavin adenine dinucleotide binding
comp16036_c0_seq1	GO:0055114	Biological Process	oxidation-reduction process
comp16036_c0_seq1	GO:0009690	Biological Process	cytokinin metabolic process
comp16036_c0_seq1	GO:0019139	Molecular Function	cytokinin dehydrogenase activity
comp16036_c0_seq1	GO:0003824	Molecular Function	catalytic activity
comp16040_c0_seq1	GO:0005737	Cellular Component	cytoplasm
comp16040_c0_seq1	GO:0017089	Molecular Function	glycolipid transporter activity
comp16040_c0_seq1	GO:0046836	Biological Process	glycolipid transport
comp16040_c0_seq1	GO:0051861	Molecular Function	glycolipid binding
comp16040_c0_seq2	GO:0005737	Cellular Component	cytoplasm
comp16040_c0_seq2	GO:0017089	Molecular Function	glycolipid transporter activity
comp16040_c0_seq2	GO:0046836	Biological Process	glycolipid transport
comp16040_c0_seq2	GO:0051861	Molecular Function	glycolipid binding
comp16048_c0_seq1	GO:0006464	Biological Process	cellular protein modification process
comp16048_c0_seq1	GO:0008474	Molecular Function	palmitoyl-(protein) hydrolase activity
comp16051_c0_seq1	GO:0004527	Molecular Function	exonuclease activity
comp16051_c0_seq1	GO:0006259	Biological Process	DNA metabolic process
comp16051_c0_seq1	GO:0016787	Molecular Function	hydrolase activity
comp16051_c0_seq1	GO:0004519	Molecular Function	endonuclease activity
comp16051_c0_seq1	GO:0005634	Cellular Component	nucleus
comp16051_c0_seq1	GO:0006302	Biological Process	double-strand break repair
comp16051_c0_seq1	GO:0030145	Molecular Function	manganese ion binding
comp16058_c0_seq1	GO:0008152	Biological Process	metabolic process
comp16058_c0_seq1	GO:0016491	Molecular Function	oxidoreductase activity
comp16061_c0_seq1	GO:0006810	Biological Process	transport
comp16066_c0_seq1	GO:0000774	Molecular Function	adenyl-nucleotide exchange factor activity
comp16066_c0_seq1	GO:0006457	Biological Process	protein folding
comp16066_c0_seq1	GO:0042803	Molecular Function	protein homodimerization activity
comp16066_c0_seq1	GO:0051087	Molecular Function	chaperone binding
comp16067_c0_seq1	GO:0005515	Molecular Function	protein binding
comp16067_c0_seq1	GO:0051087	Molecular Function	chaperone binding
comp16069_c0_seq1	GO:0003676	Molecular Function	nucleic acid binding
comp16071_c0_seq1	GO:0000226	Biological Process	microtubule cytoskeleton organization
comp16071_c0_seq1	GO:0000910	Biological Process	cytokinesis
comp16071_c0_seq1	GO:0008017	Molecular Function	microtubule binding
comp16076_c0_seq1	GO:0006886	Biological Process	intracellular protein transport
comp16076_c0_seq1	GO:0008536	Molecular Function	Ran GTPase binding
comp16076_c0_seq1	GO:0005488	Molecular Function	binding
comp16077_c0_seq1	GO:0005509	Molecular Function	calcium ion binding
comp16077_c0_seq1	GO:0055085	Biological Process	transmembrane transport
comp16084_c0_seq1	GO:0004725	Molecular Function	protein tyrosine phosphatase activity
comp16089_c0_seq1	GO:0005515	Molecular Function	protein binding
comp16097_c0_seq1	GO:0000062	Molecular Function	fatty-acyl-CoA binding
comp16097_c0_seq1	GO:0005515	Molecular Function	protein binding
comp16098_c0_seq1	GO:0005515	Molecular Function	protein binding
comp16104_c0_seq1	GO:0005515	Molecular Function	protein binding
comp16109_c0_seq1	GO:0008152	Biological Process	metabolic process
comp16111_c0_seq1	GO:0005874	Cellular Component	microtubule
comp16111_c0_seq1	GO:0007021	Biological Process	tubulin complex assembly
comp16111_c0_seq1	GO:0051082	Molecular Function	unfolded protein binding
comp16112_c0_seq1	GO:0030001	Biological Process	metal ion transport
comp16112_c0_seq1	GO:0046872	Molecular Function	metal ion binding
comp16121_c0_seq1	GO:0008152	Biological Process	metabolic process
comp16122_c0_seq1	GO:0008152	Biological Process	metabolic process
comp16122_c0_seq1	GO:0016491	Molecular Function	oxidoreductase activity
comp16123_c0_seq1	GO:0005515	Molecular Function	protein binding
comp16125_c0_seq1	GO:0005509	Molecular Function	calcium ion binding
comp16127_c0_seq1	GO:0005737	Cellular Component	cytoplasm
comp16127_c0_seq1	GO:0006535	Biological Process	cysteine biosynthetic process from serine
comp16127_c0_seq1	GO:0009001	Molecular Function	serine O-acetyltransferase activity
comp16129_c0_seq1	GO:0005515	Molecular Function	protein binding
comp16130_c0_seq1	GO:0016020	Cellular Component	membrane
comp16130_c0_seq1	GO:0022891	Molecular Function	substrate-specific transmembrane transporter activity
comp16130_c0_seq1	GO:0055085	Biological Process	transmembrane transport
comp16130_c0_seq1	GO:0016021	Cellular Component	integral to membrane
comp16130_c0_seq1	GO:0022857	Molecular Function	transmembrane transporter activity
comp16131_c0_seq1	GO:0004857	Molecular Function	enzyme inhibitor activity
comp16131_c0_seq1	GO:0030599	Molecular Function	pectinesterase activity
comp161330_c0_seq1	GO:0005515	Molecular Function	protein binding
comp161330_c0_seq1	GO:0008270	Molecular Function	zinc ion binding
comp16133_c0_seq1	GO:0001104	Molecular Function	RNA polymerase II transcription cofactor activity
comp16133_c0_seq1	GO:0006357	Biological Process	regulation of transcription from RNA polymerase II promoter
comp16133_c0_seq1	GO:0016592	Cellular Component	mediator complex
comp16135_c0_seq1	GO:0005634	Cellular Component	nucleus
comp16135_c0_seq1	GO:0000079	Biological Process	regulation of cyclin-dependent protein serine/threonine kinase activity
comp16135_c0_seq1	GO:0019901	Molecular Function	protein kinase binding
comp16135_c0_seq1	GO:0051726	Biological Process	regulation of cell cycle
comp16136_c0_seq1	GO:0003735	Molecular Function	structural constituent of ribosome
comp16136_c0_seq1	GO:0005622	Cellular Component	intracellular
comp16136_c0_seq1	GO:0005840	Cellular Component	ribosome
comp16136_c0_seq1	GO:0006412	Biological Process	translation
comp16138_c0_seq1	GO:0003735	Molecular Function	structural constituent of ribosome
comp16138_c0_seq1	GO:0005622	Cellular Component	intracellular
comp16138_c0_seq1	GO:0005840	Cellular Component	ribosome
comp16138_c0_seq1	GO:0006412	Biological Process	translation
comp16142_c0_seq1	GO:0016787	Molecular Function	hydrolase activity
comp161459_c0_seq1	GO:0016020	Cellular Component	membrane
comp161459_c0_seq1	GO:0022891	Molecular Function	substrate-specific transmembrane transporter activity
comp161459_c0_seq1	GO:0055085	Biological Process	transmembrane transport
comp161459_c0_seq1	GO:0016021	Cellular Component	integral to membrane
comp161459_c0_seq1	GO:0022857	Molecular Function	transmembrane transporter activity
comp16145_c0_seq1	GO:0004672	Molecular Function	protein kinase activity
comp16145_c0_seq1	GO:0006468	Biological Process	protein phosphorylation
comp16145_c0_seq1	GO:0005524	Molecular Function	ATP binding
comp16145_c0_seq1	GO:0004713	Molecular Function	protein tyrosine kinase activity
comp16147_c0_seq1	GO:0003682	Molecular Function	chromatin binding
comp16147_c0_seq1	GO:0003677	Molecular Function	DNA binding
comp16148_c0_seq1	GO:0003735	Molecular Function	structural constituent of ribosome
comp16148_c0_seq1	GO:0005840	Cellular Component	ribosome
comp16148_c0_seq1	GO:0006412	Biological Process	translation
comp16153_c0_seq1	GO:0003700	Molecular Function	sequence-specific DNA binding transcription factor activity
comp16153_c0_seq1	GO:0003677	Molecular Function	DNA binding
comp161599_c0_seq1	GO:0005618	Cellular Component	cell wall
comp161599_c0_seq1	GO:0030599	Molecular Function	pectinesterase activity
comp161599_c0_seq1	GO:0042545	Biological Process	cell wall modification
comp161599_c0_seq1	GO:0004857	Molecular Function	enzyme inhibitor activity
comp16163_c0_seq1	GO:0055085	Biological Process	transmembrane transport
comp16165_c0_seq1	GO:0016021	Cellular Component	integral to membrane
comp16166_c0_seq1	GO:0016491	Molecular Function	oxidoreductase activity
comp16166_c0_seq1	GO:0055114	Biological Process	oxidation-reduction process
comp16169_c0_seq1	GO:0055085	Biological Process	transmembrane transport
comp16174_c0_seq1	GO:0003824	Molecular Function	catalytic activity
comp16174_c0_seq1	GO:0016020	Cellular Component	membrane
comp16177_c0_seq1	GO:0032783	Cellular Component	ELL-EAF complex
comp16178_c0_seq1	GO:0006629	Biological Process	lipid metabolic process
comp16178_c0_seq1	GO:0055114	Biological Process	oxidation-reduction process
comp16178_c0_seq2	GO:0006629	Biological Process	lipid metabolic process
comp16178_c0_seq2	GO:0055114	Biological Process	oxidation-reduction process
comp16186_c0_seq1	GO:0016020	Cellular Component	membrane
comp16186_c0_seq1	GO:0022891	Molecular Function	substrate-specific transmembrane transporter activity
comp16186_c0_seq1	GO:0055085	Biological Process	transmembrane transport
comp16186_c0_seq1	GO:0016021	Cellular Component	integral to membrane
comp16186_c0_seq1	GO:0022857	Molecular Function	transmembrane transporter activity
comp16189_c0_seq1	GO:0005507	Molecular Function	copper ion binding
comp16189_c0_seq1	GO:0009055	Molecular Function	electron carrier activity
comp16193_c0_seq1	GO:0015078	Molecular Function	hydrogen ion transmembrane transporter activity
comp16193_c0_seq1	GO:0015991	Biological Process	ATP hydrolysis coupled proton transport
comp16194_c0_seq1	GO:0016491	Molecular Function	oxidoreductase activity
comp16194_c0_seq1	GO:0055114	Biological Process	oxidation-reduction process
comp161977_c0_seq1	GO:0005509	Molecular Function	calcium ion binding
comp16200_c0_seq1	GO:0003824	Molecular Function	catalytic activity
comp16201_c0_seq1	GO:0005507	Molecular Function	copper ion binding
comp16201_c0_seq1	GO:0009055	Molecular Function	electron carrier activity
comp16203_c1_seq1	GO:0004672	Molecular Function	protein kinase activity
comp16203_c1_seq1	GO:0006468	Biological Process	protein phosphorylation
comp16203_c1_seq1	GO:0005524	Molecular Function	ATP binding
comp16203_c1_seq1	GO:0004713	Molecular Function	protein tyrosine kinase activity
comp16204_c0_seq1	GO:0003676	Molecular Function	nucleic acid binding
comp16204_c0_seq1	GO:0006139	Biological Process	nucleobase-containing compound metabolic process
comp16204_c0_seq1	GO:0008408	Molecular Function	3'-5' exonuclease activity
comp16204_c0_seq2	GO:0003676	Molecular Function	nucleic acid binding
comp16204_c0_seq2	GO:0006139	Biological Process	nucleobase-containing compound metabolic process
comp16204_c0_seq2	GO:0008408	Molecular Function	3'-5' exonuclease activity
comp16208_c0_seq1	GO:0006139	Biological Process	nucleobase-containing compound metabolic process
comp16208_c0_seq1	GO:0008168	Molecular Function	methyltransferase activity
comp16209_c0_seq1	GO:0003723	Molecular Function	RNA binding
comp16209_c0_seq1	GO:0005730	Cellular Component	nucleolus
comp1620_c0_seq1	GO:0006633	Biological Process	fatty acid biosynthetic process
comp1620_c0_seq1	GO:0016020	Cellular Component	membrane
comp1620_c0_seq1	GO:0003824	Molecular Function	catalytic activity
comp1620_c0_seq1	GO:0008152	Biological Process	metabolic process
comp16210_c0_seq1	GO:0005524	Molecular Function	ATP binding
comp16210_c0_seq1	GO:0006139	Biological Process	nucleobase-containing compound metabolic process
comp16210_c0_seq1	GO:0019205	Molecular Function	nucleobase-containing compound kinase activity
comp162117_c0_seq1	GO:0005515	Molecular Function	protein binding
comp16211_c0_seq1	GO:0004861	Molecular Function	cyclin-dependent protein serine/threonine kinase inhibitor activity
comp16211_c0_seq1	GO:0005634	Cellular Component	nucleus
comp16211_c0_seq1	GO:0007050	Biological Process	cell cycle arrest
comp16213_c0_seq1	GO:0004221	Molecular Function	ubiquitin thiolesterase activity
comp16213_c0_seq1	GO:0006511	Biological Process	ubiquitin-dependent protein catabolic process
comp16214_c0_seq1	GO:0006511	Biological Process	ubiquitin-dependent protein catabolic process
comp16216_c0_seq1	GO:0046983	Molecular Function	protein dimerization activity
comp16220_c0_seq1	GO:0008654	Biological Process	phospholipid biosynthetic process
comp16220_c0_seq1	GO:0016020	Cellular Component	membrane
comp162280_c0_seq1	GO:0004014	Molecular Function	adenosylmethionine decarboxylase activity
comp162280_c0_seq1	GO:0006597	Biological Process	spermine biosynthetic process
comp162280_c0_seq1	GO:0008295	Biological Process	spermidine biosynthetic process
comp16229_c0_seq1	GO:0006511	Biological Process	ubiquitin-dependent protein catabolic process
comp16232_c0_seq1	GO:0004672	Molecular Function	protein kinase activity
comp16232_c0_seq1	GO:0006468	Biological Process	protein phosphorylation
comp16232_c0_seq1	GO:0005524	Molecular Function	ATP binding
comp16232_c0_seq1	GO:0004713	Molecular Function	protein tyrosine kinase activity
comp16235_c0_seq1	GO:0008152	Biological Process	metabolic process
comp16235_c0_seq1	GO:0008168	Molecular Function	methyltransferase activity
comp16235_c0_seq2	GO:0008152	Biological Process	metabolic process
comp16235_c0_seq2	GO:0008168	Molecular Function	methyltransferase activity
comp16238_c0_seq1	GO:0003700	Molecular Function	sequence-specific DNA binding transcription factor activity
comp16238_c0_seq1	GO:0003677	Molecular Function	DNA binding
comp16239_c0_seq1	GO:0016491	Molecular Function	oxidoreductase activity
comp16239_c0_seq1	GO:0055114	Biological Process	oxidation-reduction process
comp16240_c0_seq1	GO:0005525	Molecular Function	GTP binding
comp16240_c0_seq1	GO:0005622	Cellular Component	intracellular
comp16240_c0_seq1	GO:0006886	Biological Process	intracellular protein transport
comp16240_c0_seq1	GO:0007264	Biological Process	small GTPase mediated signal transduction
comp16241_c0_seq1	GO:0000976	Molecular Function	transcription regulatory region sequence-specific DNA binding
comp16241_c0_seq1	GO:0003700	Molecular Function	sequence-specific DNA binding transcription factor activity
comp16241_c0_seq1	GO:0043565	Molecular Function	sequence-specific DNA binding
comp16241_c0_seq1	GO:0003677	Molecular Function	DNA binding
comp16241_c0_seq1	GO:0005634	Cellular Component	nucleus
comp16244_c0_seq1	GO:0004672	Molecular Function	protein kinase activity
comp16244_c0_seq1	GO:0005524	Molecular Function	ATP binding
comp16244_c0_seq1	GO:0006468	Biological Process	protein phosphorylation
comp16244_c0_seq1	GO:0000151	Cellular Component	ubiquitin ligase complex
comp16244_c0_seq1	GO:0004842	Molecular Function	ubiquitin-protein ligase activity
comp16244_c0_seq1	GO:0016567	Biological Process	protein ubiquitination
comp16244_c0_seq1	GO:0006950	Biological Process	response to stress
comp16244_c0_seq1	GO:0004713	Molecular Function	protein tyrosine kinase activity
comp16245_c0_seq1	GO:0005515	Molecular Function	protein binding
comp16245_c0_seq1	GO:0008270	Molecular Function	zinc ion binding
comp16253_c0_seq1	GO:0003676	Molecular Function	nucleic acid binding
comp16254_c0_seq1	GO:0006950	Biological Process	response to stress
comp16254_c0_seq1	GO:0009415	Biological Process	response to water stimulus
comp16259_c0_seq1	GO:0003824	Molecular Function	catalytic activity
comp16259_c0_seq1	GO:0044237	Biological Process	cellular metabolic process
comp16259_c0_seq1	GO:0050662	Molecular Function	coenzyme binding
comp16260_c0_seq1	GO:0005198	Molecular Function	structural molecule activity
comp16260_c0_seq1	GO:0006886	Biological Process	intracellular protein transport
comp16260_c0_seq1	GO:0016192	Biological Process	vesicle-mediated transport
comp16260_c0_seq1	GO:0030130	Cellular Component	clathrin coat of trans-Golgi network vesicle
comp16260_c0_seq1	GO:0030132	Cellular Component	clathrin coat of coated pit
comp16262_c0_seq1	GO:0005515	Molecular Function	protein binding
comp16264_c0_seq1	GO:0005634	Cellular Component	nucleus
comp16264_c0_seq1	GO:0006334	Biological Process	nucleosome assembly
comp16267_c0_seq1	GO:0000976	Molecular Function	transcription regulatory region sequence-specific DNA binding
comp16267_c0_seq1	GO:0003700	Molecular Function	sequence-specific DNA binding transcription factor activity
comp16267_c0_seq1	GO:0043565	Molecular Function	sequence-specific DNA binding
comp16267_c0_seq1	GO:0003677	Molecular Function	DNA binding
comp16267_c0_seq1	GO:0005634	Cellular Component	nucleus
comp16268_c0_seq1	GO:0005975	Biological Process	carbohydrate metabolic process
comp16268_c0_seq1	GO:0005618	Cellular Component	cell wall
comp16268_c0_seq1	GO:0006073	Biological Process	cellular glucan metabolic process
comp16268_c0_seq1	GO:0016762	Molecular Function	xyloglucan:xyloglucosyl transferase activity
comp16268_c0_seq1	GO:0048046	Cellular Component	apoplast
comp16269_c0_seq1	GO:0000796	Cellular Component	condensin complex
comp16269_c0_seq1	GO:0007076	Biological Process	mitotic chromosome condensation
comp16270_c0_seq1	GO:0004719	Molecular Function	protein-L-isoaspartate (D-aspartate) O-methyltransferase activity
comp16270_c0_seq1	GO:0006464	Biological Process	cellular protein modification process
comp16272_c0_seq1	GO:0005509	Molecular Function	calcium ion binding
comp16275_c0_seq1	GO:0006457	Biological Process	protein folding
comp16276_c0_seq1	GO:0005515	Molecular Function	protein binding
comp16277_c0_seq1	GO:0005856	Cellular Component	cytoskeleton
comp16277_c0_seq1	GO:0030833	Biological Process	regulation of actin filament polymerization
comp16278_c0_seq1	GO:0005975	Biological Process	carbohydrate metabolic process
comp16278_c0_seq1	GO:0003824	Molecular Function	catalytic activity
comp16278_c1_seq1	GO:0005975	Biological Process	carbohydrate metabolic process
comp16278_c1_seq1	GO:0003824	Molecular Function	catalytic activity
comp162819_c0_seq1	GO:0003735	Molecular Function	structural constituent of ribosome
comp162819_c0_seq1	GO:0005622	Cellular Component	intracellular
comp162819_c0_seq1	GO:0005840	Cellular Component	ribosome
comp162819_c0_seq1	GO:0006412	Biological Process	translation
comp16283_c0_seq1	GO:0008152	Biological Process	metabolic process
comp16283_c0_seq1	GO:0016491	Molecular Function	oxidoreductase activity
comp16283_c0_seq1	GO:0055114	Biological Process	oxidation-reduction process
comp16284_c0_seq1	GO:0005506	Molecular Function	iron ion binding
comp16284_c0_seq1	GO:0009055	Molecular Function	electron carrier activity
comp16284_c0_seq1	GO:0020037	Molecular Function	heme binding
comp16284_c0_seq1	GO:0055114	Biological Process	oxidation-reduction process
comp16284_c1_seq1	GO:0005506	Molecular Function	iron ion binding
comp16284_c1_seq1	GO:0009055	Molecular Function	electron carrier activity
comp16284_c1_seq1	GO:0020037	Molecular Function	heme binding
comp16284_c1_seq1	GO:0055114	Biological Process	oxidation-reduction process
comp16285_c0_seq1	GO:0000156	Molecular Function	phosphorelay response regulator activity
comp16285_c0_seq1	GO:0000160	Biological Process	phosphorelay signal transduction system
comp16288_c0_seq1	GO:0003677	Molecular Function	DNA binding
comp16288_c0_seq1	GO:0005634	Cellular Component	nucleus
comp16290_c0_seq1	GO:0005515	Molecular Function	protein binding
comp16292_c0_seq1	GO:0016021	Cellular Component	integral to membrane
comp16293_c0_seq1	GO:0003747	Molecular Function	translation release factor activity
comp16293_c0_seq1	GO:0006415	Biological Process	translational termination
comp16294_c0_seq1	GO:0003735	Molecular Function	structural constituent of ribosome
comp16294_c0_seq1	GO:0005622	Cellular Component	intracellular
comp16294_c0_seq1	GO:0005840	Cellular Component	ribosome
comp16294_c0_seq1	GO:0006412	Biological Process	translation
comp16296_c0_seq1	GO:0005515	Molecular Function	protein binding
comp16302_c0_seq1	GO:0016787	Molecular Function	hydrolase activity
comp16302_c0_seq1	GO:0005847	Cellular Component	mRNA cleavage and polyadenylation specificity factor complex
comp16302_c0_seq1	GO:0006378	Biological Process	mRNA polyadenylation
comp16302_c0_seq1	GO:0006379	Biological Process	mRNA cleavage
comp16306_c0_seq1	GO:0016020	Cellular Component	membrane
comp16306_c0_seq1	GO:0030001	Biological Process	metal ion transport
comp16306_c0_seq1	GO:0046873	Molecular Function	metal ion transmembrane transporter activity
comp16306_c0_seq1	GO:0055085	Biological Process	transmembrane transport
comp16306_c0_seq1	GO:0005385	Molecular Function	zinc ion transmembrane transporter activity
comp16306_c0_seq1	GO:0016021	Cellular Component	integral to membrane
comp16306_c0_seq1	GO:0071577	Biological Process	zinc ion transmembrane transport
comp16311_c0_seq1	GO:0006886	Biological Process	intracellular protein transport
comp16311_c0_seq1	GO:0005622	Cellular Component	intracellular
comp16313_c0_seq1	GO:0005515	Molecular Function	protein binding
comp16313_c0_seq1	GO:0008270	Molecular Function	zinc ion binding
comp16313_c0_seq2	GO:0005515	Molecular Function	protein binding
comp16313_c0_seq2	GO:0008270	Molecular Function	zinc ion binding
comp16315_c0_seq1	GO:0005515	Molecular Function	protein binding
comp16316_c0_seq1	GO:0003824	Molecular Function	catalytic activity
comp16316_c0_seq1	GO:0044237	Biological Process	cellular metabolic process
comp16316_c0_seq1	GO:0050662	Molecular Function	coenzyme binding
comp16326_c0_seq1	GO:0005524	Molecular Function	ATP binding
comp16326_c0_seq1	GO:0005975	Biological Process	carbohydrate metabolic process
comp163287_c0_seq1	GO:0005515	Molecular Function	protein binding
comp16340_c0_seq1	GO:0005634	Cellular Component	nucleus
comp163582_c0_seq1	GO:0003777	Molecular Function	microtubule motor activity
comp163582_c0_seq1	GO:0005524	Molecular Function	ATP binding
comp163582_c0_seq1	GO:0007018	Biological Process	microtubule-based movement
comp163582_c0_seq1	GO:0008017	Molecular Function	microtubule binding
comp163582_c0_seq1	GO:0005871	Cellular Component	kinesin complex
comp16361_c0_seq1	GO:0003735	Molecular Function	structural constituent of ribosome
comp16361_c0_seq1	GO:0005622	Cellular Component	intracellular
comp16361_c0_seq1	GO:0005840	Cellular Component	ribosome
comp16361_c0_seq1	GO:0006414	Biological Process	translational elongation
comp16363_c0_seq1	GO:0004478	Molecular Function	methionine adenosyltransferase activity
comp16363_c0_seq1	GO:0005524	Molecular Function	ATP binding
comp16363_c0_seq1	GO:0006556	Biological Process	S-adenosylmethionine biosynthetic process
comp16376_c0_seq1	GO:0003676	Molecular Function	nucleic acid binding
comp16376_c0_seq1	GO:0004386	Molecular Function	helicase activity
comp16376_c0_seq1	GO:0005524	Molecular Function	ATP binding
comp16376_c0_seq1	GO:0008026	Molecular Function	ATP-dependent helicase activity
comp16401_c0_seq1	GO:0006629	Biological Process	lipid metabolic process
comp16401_c0_seq1	GO:0016787	Molecular Function	hydrolase activity
comp16404_c0_seq1	GO:0003723	Molecular Function	RNA binding
comp16404_c0_seq1	GO:0033897	Molecular Function	ribonuclease T2 activity
comp16406_c0_seq1	GO:0030170	Molecular Function	pyridoxal phosphate binding
comp16406_c0_seq1	GO:0003824	Molecular Function	catalytic activity
comp16409_c0_seq1	GO:0005515	Molecular Function	protein binding
comp16415_c0_seq1	GO:0001522	Biological Process	pseudouridine synthesis
comp16415_c0_seq1	GO:0003723	Molecular Function	RNA binding
comp16415_c0_seq1	GO:0009451	Biological Process	RNA modification
comp16415_c0_seq1	GO:0009982	Molecular Function	pseudouridine synthase activity
comp16423_c0_seq1	GO:0005515	Molecular Function	protein binding
comp16423_c0_seq1	GO:0005543	Molecular Function	phospholipid binding
comp16424_c1_seq1	GO:0004672	Molecular Function	protein kinase activity
comp16424_c1_seq1	GO:0005524	Molecular Function	ATP binding
comp16424_c1_seq1	GO:0006468	Biological Process	protein phosphorylation
comp16424_c1_seq1	GO:0004713	Molecular Function	protein tyrosine kinase activity
comp16435_c0_seq1	GO:0016021	Cellular Component	integral to membrane
comp16435_c0_seq1	GO:0051205	Biological Process	protein insertion into membrane
comp16438_c0_seq1	GO:0005975	Biological Process	carbohydrate metabolic process
comp16456_c0_seq1	GO:0055114	Biological Process	oxidation-reduction process
comp16456_c0_seq1	GO:0016491	Molecular Function	oxidoreductase activity
comp16456_c0_seq1	GO:0050660	Molecular Function	flavin adenine dinucleotide binding
comp164837_c0_seq1	GO:0006855	Biological Process	drug transmembrane transport
comp164837_c0_seq1	GO:0015238	Molecular Function	drug transmembrane transporter activity
comp164837_c0_seq1	GO:0015297	Molecular Function	antiporter activity
comp164837_c0_seq1	GO:0016020	Cellular Component	membrane
comp164837_c0_seq1	GO:0055085	Biological Process	transmembrane transport
comp16487_c0_seq1	GO:0003682	Molecular Function	chromatin binding
comp16487_c0_seq1	GO:0003677	Molecular Function	DNA binding
comp16487_c0_seq2	GO:0003682	Molecular Function	chromatin binding
comp16487_c0_seq2	GO:0003677	Molecular Function	DNA binding
comp16498_c0_seq1	GO:0005524	Molecular Function	ATP binding
comp16498_c0_seq1	GO:0016887	Molecular Function	ATPase activity
comp16498_c0_seq1	GO:0000166	Molecular Function	nucleotide binding
comp16498_c0_seq1	GO:0017111	Molecular Function	nucleoside-triphosphatase activity
comp16498_c0_seq1	GO:0016020	Cellular Component	membrane
comp16511_c0_seq1	GO:0004190	Molecular Function	aspartic-type endopeptidase activity
comp16511_c0_seq1	GO:0006508	Biological Process	proteolysis
comp16515_c0_seq1	GO:0005737	Cellular Component	cytoplasm
comp16515_c0_seq1	GO:0042026	Biological Process	protein refolding
comp16515_c0_seq1	GO:0005524	Molecular Function	ATP binding
comp16515_c0_seq1	GO:0044267	Biological Process	cellular protein metabolic process
comp165207_c0_seq1	GO:0009055	Molecular Function	electron carrier activity
comp165207_c0_seq1	GO:0015035	Molecular Function	protein disulfide oxidoreductase activity
comp165207_c0_seq1	GO:0045454	Biological Process	cell redox homeostasis
comp16525_c0_seq1	GO:0005634	Cellular Component	nucleus
comp16544_c0_seq1	GO:0007030	Biological Process	Golgi organization
comp16544_c0_seq1	GO:0015031	Biological Process	protein transport
comp16544_c0_seq1	GO:0016020	Cellular Component	membrane
comp16545_c0_seq1	GO:0003682	Molecular Function	chromatin binding
comp16545_c0_seq1	GO:0003677	Molecular Function	DNA binding
comp16547_c0_seq1	GO:0030001	Biological Process	metal ion transport
comp16547_c0_seq1	GO:0046872	Molecular Function	metal ion binding
comp16553_c0_seq1	GO:0003676	Molecular Function	nucleic acid binding
comp16553_c0_seq1	GO:0000166	Molecular Function	nucleotide binding
comp16553_c0_seq1	GO:0003743	Molecular Function	translation initiation factor activity
comp16553_c0_seq1	GO:0005737	Cellular Component	cytoplasm
comp16553_c0_seq1	GO:0005852	Cellular Component	eukaryotic translation initiation factor 3 complex
comp16554_c0_seq1	GO:0016020	Cellular Component	membrane
comp16559_c0_seq1	GO:0005515	Molecular Function	protein binding
comp16560_c0_seq1	GO:0008152	Biological Process	metabolic process
comp16560_c0_seq1	GO:0051287	Molecular Function	NAD binding
comp16560_c0_seq1	GO:0055114	Biological Process	oxidation-reduction process
comp16560_c0_seq1	GO:0048037	Molecular Function	cofactor binding
comp16560_c0_seq2	GO:0008152	Biological Process	metabolic process
comp16560_c0_seq2	GO:0051287	Molecular Function	NAD binding
comp16560_c0_seq2	GO:0055114	Biological Process	oxidation-reduction process
comp16560_c0_seq2	GO:0048037	Molecular Function	cofactor binding
comp16571_c0_seq1	GO:0005524	Molecular Function	ATP binding
comp16571_c0_seq1	GO:0006810	Biological Process	transport
comp16571_c0_seq1	GO:0016021	Cellular Component	integral to membrane
comp16571_c0_seq1	GO:0055085	Biological Process	transmembrane transport
comp16575_c0_seq1	GO:0004806	Molecular Function	triglyceride lipase activity
comp16575_c0_seq1	GO:0006629	Biological Process	lipid metabolic process
comp16584_c0_seq1	GO:0008152	Biological Process	metabolic process
comp16593_c0_seq1	GO:0016209	Molecular Function	antioxidant activity
comp16593_c0_seq1	GO:0016491	Molecular Function	oxidoreductase activity
comp16593_c0_seq1	GO:0055114	Biological Process	oxidation-reduction process
comp16593_c0_seq2	GO:0016209	Molecular Function	antioxidant activity
comp16593_c0_seq2	GO:0016491	Molecular Function	oxidoreductase activity
comp16593_c0_seq2	GO:0055114	Biological Process	oxidation-reduction process
comp16597_c0_seq1	GO:0008152	Biological Process	metabolic process
comp16597_c0_seq1	GO:0016491	Molecular Function	oxidoreductase activity
comp165_c1_seq1	GO:0005515	Molecular Function	protein binding
comp16606_c0_seq1	GO:0005515	Molecular Function	protein binding
comp16610_c0_seq1	GO:0004345	Molecular Function	glucose-6-phosphate dehydrogenase activity
comp16610_c0_seq1	GO:0006006	Biological Process	glucose metabolic process
comp16610_c0_seq1	GO:0055114	Biological Process	oxidation-reduction process
comp16610_c0_seq1	GO:0050661	Molecular Function	NADP binding
comp166160_c0_seq1	GO:0004672	Molecular Function	protein kinase activity
comp166160_c0_seq1	GO:0005524	Molecular Function	ATP binding
comp166160_c0_seq1	GO:0006468	Biological Process	protein phosphorylation
comp16622_c0_seq1	GO:0005515	Molecular Function	protein binding
comp16623_c0_seq1	GO:0005515	Molecular Function	protein binding
comp16623_c0_seq1	GO:0042393	Molecular Function	histone binding
comp16623_c0_seq1	GO:0005634	Cellular Component	nucleus
comp16623_c0_seq1	GO:0008270	Molecular Function	zinc ion binding
comp16623_c0_seq1	GO:0018024	Molecular Function	histone-lysine N-methyltransferase activity
comp16623_c0_seq1	GO:0034968	Biological Process	histone lysine methylation
comp16624_c0_seq1	GO:0030001	Biological Process	metal ion transport
comp16624_c0_seq1	GO:0046872	Molecular Function	metal ion binding
comp16634_c0_seq1	GO:0006662	Biological Process	glycerol ether metabolic process
comp16634_c0_seq1	GO:0009055	Molecular Function	electron carrier activity
comp16634_c0_seq1	GO:0015035	Molecular Function	protein disulfide oxidoreductase activity
comp16634_c0_seq1	GO:0045454	Biological Process	cell redox homeostasis
comp16634_c0_seq1	GO:0016853	Molecular Function	isomerase activity
comp16634_c0_seq1	GO:0005783	Cellular Component	endoplasmic reticulum
comp16636_c0_seq1	GO:0004806	Molecular Function	triglyceride lipase activity
comp16636_c0_seq1	GO:0006629	Biological Process	lipid metabolic process
comp16660_c0_seq1	GO:0004356	Molecular Function	glutamate-ammonia ligase activity
comp16660_c0_seq1	GO:0006807	Biological Process	nitrogen compound metabolic process
comp16660_c0_seq1	GO:0006542	Biological Process	glutamine biosynthetic process
comp16660_c0_seq1	GO:0003824	Molecular Function	catalytic activity
comp16667_c1_seq1	GO:0005506	Molecular Function	iron ion binding
comp16667_c1_seq1	GO:0009055	Molecular Function	electron carrier activity
comp16667_c1_seq1	GO:0020037	Molecular Function	heme binding
comp16667_c1_seq1	GO:0055114	Biological Process	oxidation-reduction process
comp16672_c0_seq1	GO:0005515	Molecular Function	protein binding
comp16682_c0_seq1	GO:0005515	Molecular Function	protein binding
comp16708_c0_seq1	GO:0008270	Molecular Function	zinc ion binding
comp16708_c0_seq1	GO:0016491	Molecular Function	oxidoreductase activity
comp16708_c0_seq1	GO:0055114	Biological Process	oxidation-reduction process
comp16728_c0_seq1	GO:0016491	Molecular Function	oxidoreductase activity
comp16728_c0_seq1	GO:0055114	Biological Process	oxidation-reduction process
comp16729_c0_seq1	GO:0010181	Molecular Function	FMN binding
comp16729_c0_seq1	GO:0016491	Molecular Function	oxidoreductase activity
comp16729_c0_seq1	GO:0055114	Biological Process	oxidation-reduction process
comp16729_c0_seq1	GO:0003824	Molecular Function	catalytic activity
comp16740_c0_seq1	GO:0004185	Molecular Function	serine-type carboxypeptidase activity
comp16740_c0_seq1	GO:0006508	Biological Process	proteolysis
comp16744_c0_seq1	GO:0005634	Cellular Component	nucleus
comp16744_c0_seq1	GO:0006511	Biological Process	ubiquitin-dependent protein catabolic process
comp16744_c0_seq1	GO:0007275	Biological Process	multicellular organismal development
comp16744_c0_seq1	GO:0005515	Molecular Function	protein binding
comp16744_c0_seq1	GO:0004842	Molecular Function	ubiquitin-protein ligase activity
comp16744_c0_seq1	GO:0008270	Molecular Function	zinc ion binding
comp16744_c0_seq1	GO:0016567	Biological Process	protein ubiquitination
comp16746_c0_seq1	GO:0005515	Molecular Function	protein binding
comp16750_c0_seq1	GO:0006284	Biological Process	base-excision repair
comp16750_c0_seq1	GO:0003824	Molecular Function	catalytic activity
comp16750_c0_seq1	GO:0006281	Biological Process	DNA repair
comp16760_c0_seq1	GO:0006869	Biological Process	lipid transport
comp16760_c0_seq1	GO:0008289	Molecular Function	lipid binding
comp16769_c0_seq1	GO:0009058	Biological Process	biosynthetic process
comp16769_c0_seq1	GO:0016844	Molecular Function	strictosidine synthase activity
comp16770_c0_seq1	GO:0005515	Molecular Function	protein binding
comp16771_c0_seq1	GO:0009522	Cellular Component	photosystem I
comp16771_c0_seq1	GO:0009538	Cellular Component	photosystem I reaction center
comp16771_c0_seq1	GO:0015979	Biological Process	photosynthesis
comp16786_c0_seq1	GO:0005759	Cellular Component	mitochondrial matrix
comp16805_c0_seq1	GO:0005515	Molecular Function	protein binding
comp16838_c0_seq1	GO:0000213	Molecular Function	tRNA-intron endonuclease activity
comp16838_c0_seq1	GO:0003676	Molecular Function	nucleic acid binding
comp16838_c0_seq1	GO:0004518	Molecular Function	nuclease activity
comp16839_c0_seq1	GO:0005524	Molecular Function	ATP binding
comp16839_c0_seq1	GO:0006810	Biological Process	transport
comp16839_c0_seq1	GO:0016021	Cellular Component	integral to membrane
comp16839_c0_seq1	GO:0055085	Biological Process	transmembrane transport
comp16839_c0_seq1	GO:0016887	Molecular Function	ATPase activity
comp16839_c0_seq1	GO:0000166	Molecular Function	nucleotide binding
comp16839_c0_seq1	GO:0017111	Molecular Function	nucleoside-triphosphatase activity
comp168407_c0_seq1	GO:0045735	Molecular Function	nutrient reservoir activity
comp168514_c0_seq1	GO:0005515	Molecular Function	protein binding
comp16859_c0_seq1	GO:0008299	Biological Process	isoprenoid biosynthetic process
comp1685_c0_seq1	GO:0003677	Molecular Function	DNA binding
comp16860_c0_seq1	GO:0015986	Biological Process	ATP synthesis coupled proton transport
comp16866_c0_seq1	GO:0005634	Cellular Component	nucleus
comp16866_c0_seq1	GO:0000079	Biological Process	regulation of cyclin-dependent protein serine/threonine kinase activity
comp16866_c0_seq1	GO:0019901	Molecular Function	protein kinase binding
comp16866_c0_seq1	GO:0051726	Biological Process	regulation of cell cycle
comp16867_c0_seq1	GO:0006508	Biological Process	proteolysis
comp16867_c0_seq1	GO:0008236	Molecular Function	serine-type peptidase activity
comp16867_c0_seq1	GO:0016020	Cellular Component	membrane
comp16867_c0_seq1	GO:0006627	Biological Process	protein processing involved in protein targeting to mitochondrion
comp16867_c0_seq1	GO:0008233	Molecular Function	peptidase activity
comp16867_c0_seq1	GO:0042720	Cellular Component	mitochondrial inner membrane peptidase complex
comp16878_c0_seq1	GO:0005515	Molecular Function	protein binding
comp16878_c0_seq1	GO:0008270	Molecular Function	zinc ion binding
comp169116_c0_seq1	GO:0005506	Molecular Function	iron ion binding
comp169116_c0_seq1	GO:0009055	Molecular Function	electron carrier activity
comp169116_c0_seq1	GO:0020037	Molecular Function	heme binding
comp169116_c0_seq1	GO:0055114	Biological Process	oxidation-reduction process
comp16914_c0_seq1	GO:0016787	Molecular Function	hydrolase activity
comp16920_c0_seq1	GO:0016020	Cellular Component	membrane
comp16922_c0_seq1	GO:0030554	Molecular Function	adenyl nucleotide binding
comp16922_c0_seq1	GO:0003824	Molecular Function	catalytic activity
comp16925_c0_seq1	GO:0005525	Molecular Function	GTP binding
comp16925_c0_seq1	GO:0005737	Cellular Component	cytoplasm
comp16925_c0_seq1	GO:0003924	Molecular Function	GTPase activity
comp16925_c0_seq1	GO:0006184	Biological Process	GTP catabolic process
comp16925_c0_seq1	GO:0043234	Cellular Component	protein complex
comp16925_c0_seq1	GO:0051258	Biological Process	protein polymerization
comp16925_c0_seq2	GO:0005525	Molecular Function	GTP binding
comp16925_c0_seq2	GO:0005737	Cellular Component	cytoplasm
comp16925_c0_seq2	GO:0003924	Molecular Function	GTPase activity
comp16925_c0_seq2	GO:0006184	Biological Process	GTP catabolic process
comp16925_c0_seq2	GO:0043234	Cellular Component	protein complex
comp16925_c0_seq2	GO:0051258	Biological Process	protein polymerization
comp16937_c0_seq1	GO:0009055	Molecular Function	electron carrier activity
comp16937_c0_seq1	GO:0015035	Molecular Function	protein disulfide oxidoreductase activity
comp16937_c0_seq1	GO:0045454	Biological Process	cell redox homeostasis
comp16939_c0_seq1	GO:0008121	Molecular Function	ubiquinol-cytochrome-c reductase activity
comp16942_c0_seq1	GO:0008152	Biological Process	metabolic process
comp16947_c0_seq1	GO:0004672	Molecular Function	protein kinase activity
comp16947_c0_seq1	GO:0006468	Biological Process	protein phosphorylation
comp16947_c0_seq1	GO:0005524	Molecular Function	ATP binding
comp16947_c0_seq1	GO:0004713	Molecular Function	protein tyrosine kinase activity
comp16950_c0_seq1	GO:0003723	Molecular Function	RNA binding
comp16950_c0_seq2	GO:0003723	Molecular Function	RNA binding
comp16980_c0_seq1	GO:0003676	Molecular Function	nucleic acid binding
comp16994_c0_seq1	GO:0005515	Molecular Function	protein binding
comp170006_c0_seq1	GO:0005515	Molecular Function	protein binding
comp170041_c0_seq1	GO:0030001	Biological Process	metal ion transport
comp170041_c0_seq1	GO:0046872	Molecular Function	metal ion binding
comp17006_c0_seq1	GO:0008168	Molecular Function	methyltransferase activity
comp17006_c0_seq2	GO:0008168	Molecular Function	methyltransferase activity
comp170116_c0_seq1	GO:0055114	Biological Process	oxidation-reduction process
comp17025_c0_seq1	GO:0003735	Molecular Function	structural constituent of ribosome
comp17025_c0_seq1	GO:0005622	Cellular Component	intracellular
comp17025_c0_seq1	GO:0005840	Cellular Component	ribosome
comp17025_c0_seq1	GO:0006412	Biological Process	translation
comp17031_c0_seq1	GO:0004091	Molecular Function	carboxylesterase activity
comp17031_c0_seq1	GO:0018738	Molecular Function	S-formylglutathione hydrolase activity
comp17031_c0_seq1	GO:0046294	Biological Process	formaldehyde catabolic process
comp170353_c0_seq1	GO:0005524	Molecular Function	ATP binding
comp170353_c0_seq1	GO:0016887	Molecular Function	ATPase activity
comp17044_c0_seq1	GO:0009790	Biological Process	embryo development
comp17047_c0_seq1	GO:0006662	Biological Process	glycerol ether metabolic process
comp17047_c0_seq1	GO:0009055	Molecular Function	electron carrier activity
comp17047_c0_seq1	GO:0015035	Molecular Function	protein disulfide oxidoreductase activity
comp17047_c0_seq1	GO:0045454	Biological Process	cell redox homeostasis
comp17047_c0_seq1	GO:0016853	Molecular Function	isomerase activity
comp17047_c0_seq1	GO:0005783	Cellular Component	endoplasmic reticulum
comp17055_c0_seq1	GO:0008152	Biological Process	metabolic process
comp17060_c0_seq1	GO:0008270	Molecular Function	zinc ion binding
comp17060_c0_seq1	GO:0016491	Molecular Function	oxidoreductase activity
comp17060_c0_seq1	GO:0055114	Biological Process	oxidation-reduction process
comp17066_c0_seq1	GO:0006508	Biological Process	proteolysis
comp17066_c0_seq1	GO:0008234	Molecular Function	cysteine-type peptidase activity
comp170767_c0_seq1	GO:0005515	Molecular Function	protein binding
comp17076_c0_seq1	GO:0005975	Biological Process	carbohydrate metabolic process
comp17076_c0_seq1	GO:0003824	Molecular Function	catalytic activity
comp17086_c0_seq1	GO:0003735	Molecular Function	structural constituent of ribosome
comp17086_c0_seq1	GO:0005622	Cellular Component	intracellular
comp17086_c0_seq1	GO:0005840	Cellular Component	ribosome
comp17086_c0_seq1	GO:0006412	Biological Process	translation
comp17106_c0_seq1	GO:0004672	Molecular Function	protein kinase activity
comp17106_c0_seq1	GO:0006468	Biological Process	protein phosphorylation
comp17111_c1_seq1	GO:0046983	Molecular Function	protein dimerization activity
comp17126_c0_seq1	GO:0008080	Molecular Function	N-acetyltransferase activity
comp17148_c0_seq1	GO:0016020	Cellular Component	membrane
comp17151_c0_seq1	GO:0003723	Molecular Function	RNA binding
comp17151_c0_seq1	GO:0033897	Molecular Function	ribonuclease T2 activity
comp17156_c0_seq1	GO:0003924	Molecular Function	GTPase activity
comp17156_c0_seq1	GO:0005525	Molecular Function	GTP binding
comp17156_c0_seq1	GO:0003746	Molecular Function	translation elongation factor activity
comp17156_c0_seq1	GO:0005622	Cellular Component	intracellular
comp17156_c0_seq1	GO:0006414	Biological Process	translational elongation
comp1715_c0_seq1	GO:0003682	Molecular Function	chromatin binding
comp1715_c0_seq1	GO:0003677	Molecular Function	DNA binding
comp17164_c0_seq1	GO:0006826	Biological Process	iron ion transport
comp17164_c0_seq1	GO:0006879	Biological Process	cellular iron ion homeostasis
comp17164_c0_seq1	GO:0008199	Molecular Function	ferric iron binding
comp17164_c0_seq1	GO:0016491	Molecular Function	oxidoreductase activity
comp17164_c0_seq1	GO:0046914	Molecular Function	transition metal ion binding
comp17164_c0_seq1	GO:0055114	Biological Process	oxidation-reduction process
comp17184_c0_seq1	GO:0005515	Molecular Function	protein binding
comp17198_c0_seq1	GO:0003723	Molecular Function	RNA binding
comp171_c0_seq1	GO:0016021	Cellular Component	integral to membrane
comp171_c0_seq1	GO:0022857	Molecular Function	transmembrane transporter activity
comp171_c0_seq1	GO:0055085	Biological Process	transmembrane transport
comp17214_c0_seq1	GO:0015079	Molecular Function	potassium ion transmembrane transporter activity
comp17214_c0_seq1	GO:0016020	Cellular Component	membrane
comp17214_c0_seq1	GO:0071805	Biological Process	potassium ion transmembrane transport
comp17221_c0_seq1	GO:0006631	Biological Process	fatty acid metabolic process
comp17221_c0_seq1	GO:0045300	Molecular Function	acyl-[acyl-carrier-protein] desaturase activity
comp17221_c0_seq1	GO:0055114	Biological Process	oxidation-reduction process
comp17221_c0_seq1	GO:0016491	Molecular Function	oxidoreductase activity
comp17221_c0_seq1	GO:0046914	Molecular Function	transition metal ion binding
comp172290_c0_seq1	GO:0003676	Molecular Function	nucleic acid binding
comp172290_c0_seq1	GO:0000166	Molecular Function	nucleotide binding
comp17242_c0_seq1	GO:0003676	Molecular Function	nucleic acid binding
comp17242_c0_seq1	GO:0004527	Molecular Function	exonuclease activity
comp17242_c0_seq1	GO:0005622	Cellular Component	intracellular
comp17242_c0_seq1	GO:0004534	Molecular Function	5'-3' exoribonuclease activity
comp17242_c0_seq1	GO:0005634	Cellular Component	nucleus
comp17242_c0_seq1	GO:0006139	Biological Process	nucleobase-containing compound metabolic process
comp17267_c0_seq1	GO:0008152	Biological Process	metabolic process
comp17267_c0_seq1	GO:0016491	Molecular Function	oxidoreductase activity
comp172731_c0_seq1	GO:0005506	Molecular Function	iron ion binding
comp172731_c0_seq1	GO:0009055	Molecular Function	electron carrier activity
comp172731_c0_seq1	GO:0020037	Molecular Function	heme binding
comp172731_c0_seq1	GO:0055114	Biological Process	oxidation-reduction process
comp172738_c0_seq1	GO:0003735	Molecular Function	structural constituent of ribosome
comp172738_c0_seq1	GO:0005622	Cellular Component	intracellular
comp172738_c0_seq1	GO:0005840	Cellular Component	ribosome
comp172738_c0_seq1	GO:0006414	Biological Process	translational elongation
comp172738_c0_seq1	GO:0006412	Biological Process	translation
comp17275_c0_seq1	GO:0016209	Molecular Function	antioxidant activity
comp17275_c0_seq1	GO:0016491	Molecular Function	oxidoreductase activity
comp17275_c0_seq1	GO:0055114	Biological Process	oxidation-reduction process
comp17275_c0_seq1	GO:0051920	Molecular Function	peroxiredoxin activity
comp172807_c0_seq1	GO:0008152	Biological Process	metabolic process
comp17281_c0_seq1	GO:0005515	Molecular Function	protein binding
comp17281_c1_seq1	GO:0005515	Molecular Function	protein binding
comp17291_c0_seq1	GO:0005488	Molecular Function	binding
comp17291_c0_seq2	GO:0005488	Molecular Function	binding
comp17296_c0_seq1	GO:0019904	Molecular Function	protein domain specific binding
comp17306_c0_seq1	GO:0003735	Molecular Function	structural constituent of ribosome
comp17306_c0_seq1	GO:0005840	Cellular Component	ribosome
comp17306_c0_seq1	GO:0006412	Biological Process	translation
comp17306_c0_seq1	GO:0015934	Cellular Component	large ribosomal subunit
comp17321_c0_seq1	GO:0003682	Molecular Function	chromatin binding
comp17321_c0_seq1	GO:0003677	Molecular Function	DNA binding
comp17322_c0_seq1	GO:0005215	Molecular Function	transporter activity
comp17322_c0_seq1	GO:0006810	Biological Process	transport
comp17322_c0_seq1	GO:0016020	Cellular Component	membrane
comp17329_c0_seq1	GO:0003746	Molecular Function	translation elongation factor activity
comp17329_c0_seq1	GO:0005853	Cellular Component	eukaryotic translation elongation factor 1 complex
comp17329_c0_seq1	GO:0006414	Biological Process	translational elongation
comp17384_c0_seq1	GO:0008152	Biological Process	metabolic process
comp17384_c0_seq1	GO:0008168	Molecular Function	methyltransferase activity
comp17388_c0_seq1	GO:0004672	Molecular Function	protein kinase activity
comp17388_c0_seq1	GO:0006468	Biological Process	protein phosphorylation
comp17388_c0_seq1	GO:0004713	Molecular Function	protein tyrosine kinase activity
comp17390_c0_seq1	GO:0005515	Molecular Function	protein binding
comp17390_c0_seq1	GO:0003676	Molecular Function	nucleic acid binding
comp174011_c0_seq1	GO:0000976	Molecular Function	transcription regulatory region sequence-specific DNA binding
comp174011_c0_seq1	GO:0003700	Molecular Function	sequence-specific DNA binding transcription factor activity
comp174011_c0_seq1	GO:0043565	Molecular Function	sequence-specific DNA binding
comp174011_c0_seq1	GO:0003677	Molecular Function	DNA binding
comp174011_c0_seq1	GO:0005634	Cellular Component	nucleus
comp17401_c0_seq1	GO:0030001	Biological Process	metal ion transport
comp17401_c0_seq1	GO:0046872	Molecular Function	metal ion binding
comp17414_c0_seq1	GO:0006457	Biological Process	protein folding
comp17425_c0_seq1	GO:0005515	Molecular Function	protein binding
comp17425_c0_seq1	GO:0004435	Molecular Function	phosphatidylinositol phospholipase C activity
comp17425_c0_seq1	GO:0006629	Biological Process	lipid metabolic process
comp17425_c0_seq1	GO:0035556	Biological Process	intracellular signal transduction
comp17425_c0_seq1	GO:0007165	Biological Process	signal transduction
comp17425_c0_seq1	GO:0005509	Molecular Function	calcium ion binding
comp17425_c0_seq1	GO:0008081	Molecular Function	phosphoric diester hydrolase activity
comp17436_c0_seq1	GO:0006662	Biological Process	glycerol ether metabolic process
comp17436_c0_seq1	GO:0009055	Molecular Function	electron carrier activity
comp17436_c0_seq1	GO:0015035	Molecular Function	protein disulfide oxidoreductase activity
comp17436_c0_seq1	GO:0045454	Biological Process	cell redox homeostasis
comp17439_c0_seq1	GO:0005506	Molecular Function	iron ion binding
comp17439_c0_seq1	GO:0009055	Molecular Function	electron carrier activity
comp17439_c0_seq1	GO:0020037	Molecular Function	heme binding
comp17439_c0_seq1	GO:0055114	Biological Process	oxidation-reduction process
comp17444_c0_seq1	GO:0016787	Molecular Function	hydrolase activity
comp174496_c0_seq1	GO:0000796	Cellular Component	condensin complex
comp174496_c0_seq1	GO:0007076	Biological Process	mitotic chromosome condensation
comp17454_c0_seq1	GO:0006629	Biological Process	lipid metabolic process
comp17454_c0_seq1	GO:0016787	Molecular Function	hydrolase activity
comp17460_c0_seq1	GO:0016491	Molecular Function	oxidoreductase activity
comp17460_c0_seq1	GO:0055114	Biological Process	oxidation-reduction process
comp17460_c0_seq1	GO:0044262	Biological Process	cellular carbohydrate metabolic process
comp17460_c0_seq1	GO:0006108	Biological Process	malate metabolic process
comp17460_c0_seq1	GO:0030060	Molecular Function	L-malate dehydrogenase activity
comp17460_c0_seq1	GO:0003824	Molecular Function	catalytic activity
comp17460_c0_seq1	GO:0005975	Biological Process	carbohydrate metabolic process
comp17496_c0_seq1	GO:0003743	Molecular Function	translation initiation factor activity
comp17496_c0_seq1	GO:0006413	Biological Process	translational initiation
comp17502_c0_seq1	GO:0003777	Molecular Function	microtubule motor activity
comp17502_c0_seq1	GO:0005524	Molecular Function	ATP binding
comp17502_c0_seq1	GO:0007018	Biological Process	microtubule-based movement
comp17502_c0_seq1	GO:0008017	Molecular Function	microtubule binding
comp17502_c0_seq1	GO:0005871	Cellular Component	kinesin complex
comp17508_c0_seq1	GO:0003682	Molecular Function	chromatin binding
comp17508_c0_seq1	GO:0003677	Molecular Function	DNA binding
comp17510_c0_seq1	GO:0005515	Molecular Function	protein binding
comp17510_c0_seq1	GO:0008152	Biological Process	metabolic process
comp17510_c0_seq1	GO:0016491	Molecular Function	oxidoreductase activity
comp17510_c0_seq1	GO:0009507	Cellular Component	chloroplast
comp17510_c0_seq1	GO:0009540	Molecular Function	zeaxanthin epoxidase [overall] activity
comp17510_c0_seq1	GO:0009688	Biological Process	abscisic acid biosynthetic process
comp17510_c0_seq1	GO:0016020	Cellular Component	membrane
comp17510_c0_seq1	GO:0055114	Biological Process	oxidation-reduction process
comp175158_c0_seq1	GO:0004356	Molecular Function	glutamate-ammonia ligase activity
comp175158_c0_seq1	GO:0006542	Biological Process	glutamine biosynthetic process
comp175158_c0_seq1	GO:0006807	Biological Process	nitrogen compound metabolic process
comp17516_c0_seq1	GO:0003777	Molecular Function	microtubule motor activity
comp17516_c0_seq1	GO:0005524	Molecular Function	ATP binding
comp17516_c0_seq1	GO:0007018	Biological Process	microtubule-based movement
comp17516_c0_seq1	GO:0008017	Molecular Function	microtubule binding
comp17516_c0_seq1	GO:0005871	Cellular Component	kinesin complex
comp17519_c0_seq1	GO:0005515	Molecular Function	protein binding
comp17538_c0_seq1	GO:0003735	Molecular Function	structural constituent of ribosome
comp17538_c0_seq1	GO:0005622	Cellular Component	intracellular
comp17538_c0_seq1	GO:0005840	Cellular Component	ribosome
comp17538_c0_seq1	GO:0006412	Biological Process	translation
comp175440_c0_seq1	GO:0005975	Biological Process	carbohydrate metabolic process
comp175440_c0_seq1	GO:0003824	Molecular Function	catalytic activity
comp17552_c0_seq1	GO:0005795	Cellular Component	Golgi stack
comp17552_c0_seq1	GO:0009312	Biological Process	oligosaccharide biosynthetic process
comp17552_c0_seq1	GO:0016021	Cellular Component	integral to membrane
comp17557_c0_seq1	GO:0004568	Molecular Function	chitinase activity
comp17557_c0_seq1	GO:0006032	Biological Process	chitin catabolic process
comp17557_c0_seq1	GO:0016998	Biological Process	cell wall macromolecule catabolic process
comp17557_c0_seq1	GO:0005975	Biological Process	carbohydrate metabolic process
comp17560_c0_seq1	GO:0005086	Molecular Function	ARF guanyl-nucleotide exchange factor activity
comp17560_c0_seq1	GO:0032012	Biological Process	regulation of ARF protein signal transduction
comp17560_c0_seq1	GO:0005488	Molecular Function	binding
comp17564_c0_seq1	GO:0045454	Biological Process	cell redox homeostasis
comp17576_c0_seq1	GO:0009228	Biological Process	thiamine biosynthetic process
comp17576_c0_seq1	GO:0051536	Molecular Function	iron-sulfur cluster binding
comp17586_c0_seq1	GO:0004674	Molecular Function	protein serine/threonine kinase activity
comp17611_c0_seq1	GO:0016020	Cellular Component	membrane
comp17620_c0_seq1	GO:0005506	Molecular Function	iron ion binding
comp17620_c0_seq1	GO:0009055	Molecular Function	electron carrier activity
comp17620_c0_seq1	GO:0020037	Molecular Function	heme binding
comp17620_c0_seq1	GO:0055114	Biological Process	oxidation-reduction process
comp17638_c0_seq1	GO:0005515	Molecular Function	protein binding
comp17638_c0_seq1	GO:0008270	Molecular Function	zinc ion binding
comp176417_c0_seq1	GO:0046983	Molecular Function	protein dimerization activity
comp17646_c0_seq1	GO:0006952	Biological Process	defense response
comp17646_c0_seq1	GO:0043531	Molecular Function	ADP binding
comp17647_c0_seq1	GO:0005515	Molecular Function	protein binding
comp17652_c0_seq1	GO:0003676	Molecular Function	nucleic acid binding
comp17652_c0_seq1	GO:0000166	Molecular Function	nucleotide binding
comp17652_c0_seq2	GO:0003676	Molecular Function	nucleic acid binding
comp17652_c0_seq2	GO:0000166	Molecular Function	nucleotide binding
comp17654_c0_seq1	GO:0020037	Molecular Function	heme binding
comp17683_c0_seq1	GO:0000786	Cellular Component	nucleosome
comp17683_c0_seq1	GO:0003677	Molecular Function	DNA binding
comp17683_c0_seq1	GO:0005634	Cellular Component	nucleus
comp17683_c0_seq1	GO:0006334	Biological Process	nucleosome assembly
comp17683_c0_seq1	GO:0046982	Molecular Function	protein heterodimerization activity
comp17704_c0_seq1	GO:0005516	Molecular Function	calmodulin binding
comp17704_c0_seq1	GO:0009522	Cellular Component	photosystem I
comp17704_c0_seq1	GO:0015979	Biological Process	photosynthesis
comp17704_c0_seq1	GO:0042651	Cellular Component	thylakoid membrane
comp17713_c0_seq1	GO:0031072	Molecular Function	heat shock protein binding
comp17713_c0_seq1	GO:0051082	Molecular Function	unfolded protein binding
comp17730_c0_seq1	GO:0005515	Molecular Function	protein binding
comp17730_c0_seq1	GO:0043531	Molecular Function	ADP binding
comp17732_c0_seq1	GO:0009523	Cellular Component	photosystem II
comp17732_c0_seq1	GO:0015979	Biological Process	photosynthesis
comp17732_c0_seq1	GO:0016021	Cellular Component	integral to membrane
comp17732_c0_seq1	GO:0030145	Molecular Function	manganese ion binding
comp17733_c0_seq1	GO:0016020	Cellular Component	membrane
comp17733_c0_seq2	GO:0016020	Cellular Component	membrane
comp17740_c0_seq2	GO:0005515	Molecular Function	protein binding
comp17747_c0_seq1	GO:0005509	Molecular Function	calcium ion binding
comp17747_c0_seq1	GO:0005783	Cellular Component	endoplasmic reticulum
comp17747_c0_seq1	GO:0006457	Biological Process	protein folding
comp17747_c0_seq1	GO:0051082	Molecular Function	unfolded protein binding
comp17747_c0_seq1	GO:0005515	Molecular Function	protein binding
comp17750_c0_seq1	GO:0006952	Biological Process	defense response
comp17750_c0_seq1	GO:0016021	Cellular Component	integral to membrane
comp17766_c0_seq1	GO:0005506	Molecular Function	iron ion binding
comp17766_c0_seq1	GO:0020037	Molecular Function	heme binding
comp17766_c0_seq1	GO:0019825	Molecular Function	oxygen binding
comp17766_c0_seq1	GO:0015671	Biological Process	oxygen transport
comp17779_c0_seq2	GO:0006952	Biological Process	defense response
comp17779_c0_seq2	GO:0005515	Molecular Function	protein binding
comp17779_c0_seq2	GO:0043531	Molecular Function	ADP binding
comp17780_c0_seq1	GO:0008152	Biological Process	metabolic process
comp17780_c0_seq1	GO:0016491	Molecular Function	oxidoreductase activity
comp17780_c0_seq1	GO:0019290	Biological Process	siderophore biosynthetic process
comp17780_c0_seq1	GO:0055114	Biological Process	oxidation-reduction process
comp17780_c1_seq1	GO:0008152	Biological Process	metabolic process
comp17780_c1_seq1	GO:0016491	Molecular Function	oxidoreductase activity
[truncated: 47,490 more rows]
