# Supplementary material for: Comprehensive Analysis of the Triterpenoid Saponins Biosynthetic Pathway in Anemone flaccida by Transcriptome and Proteome Profiling
Source: Front Plant Sci. 2016 Jul 25;7:1094. doi: 10.3389/fpls.2016.01094 (PMC4958654; doi:10.3389/fpls.2016.01094)
Supplement: FIGURE S1 — Multiple alignment of deduced amino acid sequences of UGTs from Anemone flaccida and other species (representative kinds only). Black shaded and gray shaded boxes show identical and similar amino acids, respectively. The conserved PSPG motif at the C-termini is indicated by the green box. [file Data_Sheet_1.ZIP › supplement/Table S11.xlsx]

## Sheet: Supplementary Table 8
The putative genes detected at both transcriptional and protein level.
Protein name	Reporter intensity L	Reporter intensity S	Ratio L/S	P value L/S
comp39291_c0_seq1（HDS)	1372500	1749000	15.7619	0.98146
comp38705_c0_seq2(DXR)	1507600	823380	11.8962	0.125121
comp29437_c0_seq2(AACT)	831050	1574800	11.1546	0.384607
comp31609_c0_seq1(HMGS)	422790	948360	10.7609	0.244009
comp39787_c0_seq1(DXPS/DXS)	222870	287900	9.929	0.993681
comp26165_c0_seq1(HDR/IDS)	70092	19815	9.45553	6.41742e-05
comp36650_c0_seq1(HMGR)	75690	149290	9.30287	0.345064
comp29613_c0_seq1(MDC/PMD)	387770	881090	8.33428	0.235769
comp29171_c0_seq1(CMK)	323140	596710	7.68398	0.412461
comp29722_c0_seq1(MECPS/MCS)	279250	281810	7.18978	0.748297
comp24447_c0_seq1(IPPI/IDI)	152020	478990	5.74774	0.103413
comp21171_c0_seq1(MCT/CMS)	81429	87702	5.01077	0.817514
comp16859_c0_seq1(GPPS/GPS)	76240	86278	4.69883	0.868123
comp24200_c0_seq1(GPPS/GPS)	228390	14490	5.74878	6.84828e-104
transcript_id	D-4-L-Y_fpkm	D-4-S-Y_fpkm	pvalue	FDR	log2FC1(S-Y/L-Y)	up-down-regulation1(S-Y/L-Y)
comp39291_c0_seq1（HDS)	343.87	139.45	0.427121	0.997298	-1.50653	down
comp38705_c0_seq2(DXR)	400.12	85.93	0.214295	0.725611	-2.42195	down
comp29437_c0_seq2(AACT)	131.07	81.01	0.632295	1	-0.896951	down
comp31609_c0_seq1(HMGS)	15.01	75.04	0.272849	0.829101	2.11783	up
comp39787_c0_seq1(DXPS/DXS)	104.56	37.51	0.377199	0.955202	-1.68335	down
comp26165_c0_seq1(HDR/IDS)	356.03	80.31	0.226842	0.751433	-2.35127	down
comp36650_c0_seq1(HMGR)	3.21	28.41	0.139802	0.562129	2.94012	up
comp29613_c0_seq1(MDC/PMD)	3.22	124.19	0.0201249	0.186351	5.0623	up
comp29171_c0_seq1(CMK)	44.97	39.46	0.834465	1	-0.390453	down
comp29722_c0_seq1(MECPS/MCS)	144.81	58.77	0.429368	0.999309	-1.49993	down
comp24447_c0_seq1(IPPI/IDI)	225.19	149.41	0.671557	1	-0.793517	down
comp21171_c0_seq1(MCT/CMS)	51.32	32.41	0.644857	1	-0.864492	down
comp16859_c0_seq1(GPPS/GPS)	162.69	41.96	0.264496	0.815044	-2.15744	down
comp24200_c0_seq1(GPPS/GPS)	51.33	23.17	0.476673	1	-1.34802	down
