# Supplementary material for: Comprehensive Analysis of the Triterpenoid Saponins Biosynthetic Pathway in Anemone flaccida by Transcriptome and Proteome Profiling
Source: Front Plant Sci. 2016 Jul 25;7:1094. doi: 10.3389/fpls.2016.01094 (PMC4958654; doi:10.3389/fpls.2016.01094)
Supplement: FIGURE S1 — Multiple alignment of deduced amino acid sequences of UGTs from Anemone flaccida and other species (representative kinds only). Black shaded and gray shaded boxes show identical and similar amino acids, respectively. The conserved PSPG motif at the C-termini is indicated by the green box. [file Data_Sheet_1.ZIP › supplement/Table S2.cds]

>m.33398 g.33398  ORF g.33398 m.33398 comp10002_c0_seq1:1-357(+)
AAAAATTTGAGTTCCTTGAAGGAAAAGGTCGATGGAGTTATCGAATTTACAATGTACCGT
TGCGCCTTTGGTCCGGATGATCGTAGGGAGGGTGGTTCTATACGGCCTAGTAGGAACACG
TATGTTAGCAAGAAGAAGCCCTCTGGTCGTCCAAGTATAAAGAGAGGTTGCCAGTGCTAT
TTTTTCGTGAAACGTTTGGTTGCCAAGCCAATGGCTGCGCTTATTATTTATAAGCAGGAC
AAGCATGTCGATAAGAAAGGGCTACTTTGTCATGGCCCACAGGATGCAATGGCTGTTGGA
ACAAAGGCAATGTTTTCCCCATACATCTCCGATGATCTACTTGTCCTTGTCACG
>m.33400 g.33400  ORF g.33400 m.33400 comp10012_c0_seq1:106-396(-)
CACACTGGGCTGGAAGGTGTCTGCGGGCCGCATTTTGTGACCGTTCAGAGGTGCTGGCAA
GGAGTGGAAGTTGTTGTGTCTAGCAGCTTGAAGTCTGAAGGGGTGGCGCCACTCTCAAAA
GTGTTGCAAGTAATGTCTGAAGAAGGATTCAGTTCAATTAACTGTGTTTCCACTACAGTG
AATGACAGGTTGATGCACACAATTCTCGCCGAGGTTAGGGAGGGAGCAGCATGCGATGAT
ATATGCAGTTTACAACAAAATCTGATGGAATTGGTTTGTTCAACATGGTAA
>m.17244 g.17244  ORF g.17244 m.17244 comp100157_c0_seq1:222-833(+)
ATGGGGCGTAAGAAGAAGAAGGCCAAGACTGCTGCTAATACAGAATTACCTCCTCCAAAA
CCCAAGCCCTCCGTAGATGATGACGACGACAATTCAAATTATGCTCATGAACTTCTATAC
GGAACAAATGATTTTTACGATGCAAAGGAGAAGCGGAAAGAGGAGAGGCGGAAAAAAATG
GAGATTAAGAAGAAGGAACACGAGGAGCAGAAGAAAAAAGAAGACACCAACAAGGAGGAG
GAGAAGCCGAAAGAAGAGAATAACAAGAACGAGCAGCAGAAGCAGGATGAGAAGAAGCGG
AAAGAAGATAATAATAACATCAGGAGGAGAACTCCTCATGTTCGAATACCAGCCGATTGT
GTTTCCAAATATTTCGAGCTCAGACAAAAATTAGGTTTCGAAAATGATGGAGACGCTATA
GCCTGGTTGATGGGCCAGGCACAGCCTGCAATGGACAAGGTTTTGGCAATTAGTGAAAAA
CAAATCCAGAAGAATGCCACCCCAATTACGAATACCAACTCAACCTCTTGTGAATTGGAT
ACTTCACAATTGTGTAAACAAATTCAAGTAAATCAGGTGTGGGCGTTGTGGGATGATGAT
ACAGATGGAA
>m.17241 g.17241  ORF g.17241 m.17241 comp100181_c0_seq1:186-386(-)
ATGTTCTTTCTTTCTGATTACACTGATAAACATGAAACACAACTTCTACCTAAACACGAT
AACTCAGATCCTCCAATCAAAAACCTCGAAGCTTTGTCTTCGAGTCATTCATCCTTGATT
CCACATCTCCTGCAAAAAAAAAATTCAACTAAGCTCGCAAGAACTAGTGTTAAAGTATCA
AGAATGCCGAAAACAAACTAA
>m.29855 g.29855  ORF g.29855 m.29855 comp1001_c0_seq1:19-660(+)
ATGGAGTCTGAGGTGAGAGAGGTTTATATTGGTCAGGATGCAGCGGTCGAGAGAGAGGTC
TTCCATTCTTGTTATGCGGATGGGAATATCAAAGTAACAGAGGAATTTGGAAAAGGAGAG
AGGTTAATTGTTCTGTCACAAACACAGATTTCTTGGTTAGTCAATTCTCTACAATTCCTA
ATTTCACAAGTTACTGGAGCATCTCTACGAGGGAAATCGATTTGTGTGCTTTCCTTTCGG
AATTCATATGGATTGGTTTTGAAACTGCAAGTTTGGAAACCAAATGGTTTCATCTTTATT
CCTACGGGAAGGAATGGTTCTGGTTTGTCGGCATTTTTGGATCTTGTTCAAAAAACCACA
AAAGGCAGTTCCAGTAGATGTCTTTTTGATGCATATGCTCTCCAATTATCAAGAAGACTT
GTTCAAACCTCGACTCAGGCTATACCACCTTCTTTGGAGGTAGTTCATCAATCCCATCTC
ATAGGATTGGAGATGTCCAAACTTATAGATTGTATTTCCAGCTTGGAAACTGAGCTTTCA
CTTTTACAATCACATCTAAGGTTAGAGAAGTCTCTTACTGTTGCTCTTCTTGGATCTGAT
CCGATAGGAAAGACGGCGGCGATGGGAGAACCGTTCGATTGA
>m.33344 g.33344  ORF g.33344 m.33344 comp10031_c0_seq1:140-637(-)
AAATTTCTCATAATAATGGCTCACACTGTGCTTTTTTTCTTCCTCATATTCATTGCTGGT
CTTTCCACCCTAAGTGCACAGGAGAAGCAATGTGATCATCTGATCACTATAAATACAGGT
CCGACGAGAGGTCCAACCTATAAACTTTCCATGTATGCGGAATCAGTTGGTGGTCCTGAC
ATAGGAAAAAACTGGGTTGCTGGTGGCAGCATCGAAACTAATAACCTAGTAAAAAACTGG
GGAGCTATGGGCAAGGGGCATACCTATTTCCTACCCAATTCTTCGGATATATTCAAATAC
CGTGGGCGTTGTATGCGATACAGTTTCTGCGCTATCGGTTTTCGAGGAAAGAAAGGAGAG
CTGAAACCTCATTGGTATATAAATAACGTCACAATTGCCAGTACGGGTGATGGAGATGAT
CGATTAAAGGAATTCATTCGCTTTGGTGAGGAATTTGCATACACATATCCTAGCATGGGT
GCTGGGGAGTGCCCGTGA
>m.33360 g.33360  ORF g.33360 m.33360 comp10035_c0_seq1:87-425(-)
CCGAACCTGTTACTCAGCAGCAGGAACAAGAGGTTGCAACGGAAGTTTTGCAAGGCACGG
TTACCGAGGTGGAAGAAAGTTTTGGCTTACAGCAGAAAGAAGACGAAAGTCTCATCATCC
GGTCTTGTTGGTCTTGAGCGGGTCGCTATCGGTAAGGGTTTGGCCTGCAATGTTGTTTTT
CCTGAATCTTCCGATGACGTTAGTCTGTTTGAAGTGTGGCCTAGAAATATTTTTGCTGGG
AAGTCTAGTGCGTACATGCCAAATTCCCTTGAACCGGTTTTTGAATCTGTGACAGAGTGC
CTTTGGCACTTGAGGGAAAGGACGCATGAGAGATTGTAG
>m.17242 g.17242  ORF g.17242 m.17242 comp100394_c0_seq1:129-1133(+)
ATGTCTGGGGGAATTCGACGGTCGGTTCTAGGGCCTTCACCCGCCGGAAACAACAAATCA
TACTCCTCGCACATTTCCAAACACCACCACCACCATCAAGATAATACACCACCACCTAAT
AATAAACCCACCACTAATAAGAAGCAGCAGGATGATGATGTTGATGTTGGGAAGAGAGCA
AAATCATTATTGCAATTGCAATCTATGAATGCTTCTTGCTCCTCCGACGTTTCTTCTGAT
TCTTCTTTCCAGAGCCGAGCTTCCAATTCCAGCAGAGGTAGAGGGAGGAGGAAGCAGCAG
CAGCCCAGCAGCGAGGCCGTCCTCGATGATGCCTCCCTCTCATCCCCTGCCCACCCCCAC
ACTAAGAGGTGCGCTTGGGTCACAACCAATACCGAACCATGTTATGTAGCTTTCCATGAC
GAAGAATGGGGGGTTCCGGTCCATGATGATAAGAGACTGTTTGAATTGCTCGTCTTCTCA
GGTGCTTTGGCAGAACTTACGTGGCCGACTATTCTCAGGAAACGGCACATGTTTAGGGAA
GTGTTTGTAGGTTTTGATCCAGTCTGTGTCTCACAATTGAATGAAAAAAGGATGATGGGA
GCAGGAAGCACGGCCAGATCCCTACTGTCTGAGCTGAAGCTACGTGCAGTTATTGAGAAT
GCACGCCAGATAACCAAGATAATAAAAGAGTATGGATCATTTGAGCTTTATATATGGAGC
TTTGTGAATTATAAACCAATTGTGAATAGTTTCCGGTATGGGCGGCAGGTTCCTGCAAAG
AATTCAAAAGCAGATGTGATAAGCAAAGACCTGTTGAAAAGAGGATTCATGAGCGTGAGT
GCAACTGTTATTTACTCATTCATGCAAGCAGCTGGAATCACAAACGACCATCTTATGACT
TGCTTTAGATACCATGAATGTATTAACCACCTTCACATAGACGACGTCAAGGAAGAAGAA
GAAGAGAAGGCGGTGGTGGTGGAAGGTACAAAAGCCGTGGAATGA
>m.33393 g.33393  ORF g.33393 m.33393 comp10040_c0_seq1:172-744(-)
CTGATTACTTGCCCATCAGAAAATCAATTTCGAGTTGATATTGTAAACAATTGGAAAGAG
TCTTCTAAGGTTTCAACGCTTCTGGATTGTTTAGAGAAGCTACACCAAAAGGGTGATGGT
GAGAAGAGCATTGTTTTTAGCCAGTGGACTTCCTTTTTTGACCTCCTTCAGATCCCTTTG
AAGAGAAGAGGAATCAAGTTTTTGAGGTTTGATGGAAAGCTATCACAAAAGAATAGGGAG
CATGTGTTGAAGGAGTTCAATGACGGGAATGATAAGATGGTGTTGTTGATGTCACTGAAG
GCAGGTGGTGTTGGCTTGAATTTGACTGCTGCCTGTAACGTCTTTTTAATGGATCCATGG
TGGAATCCTGCTGTGGAGGAGCAGGCCATTATGCGAATTCATAGAATTGGACAGAAACGA
ACGGTTTGTGTGAGAAGATTCATAGTCAAGGACACTGTGGAAGAGAGGATGCAACAAGTT
CAAGCAAGAAAAGAGAGAATGATAGCTGGAGCTCTCACTGATGGAGAAGTTAGAACAGCT
AGGATTGAAGAGCTTAAAATGCTCTTCAGATAA
>m.17246 g.17246  ORF g.17246 m.17246 comp100481_c0_seq1:3-1583(-)
CTTGATGCAATGGAAGAACCGCGGGGATGCATCAGAGTAGAGGTGGATGATAGCATGTAT
TCTTCTTTTGTGCCTGTGATTGGTGGGTATATTGTTGCTGCATCTGTGGTATGTTTCCTT
GCCATGCTTGATGACATTCTTTCCATTTTTCGTCATAAGAGGAAATGGCTCCCCTGCCAA
CTCTTCTCCCTCAATTCCTTGACACTCACTCTGATTGCTATAGCTGCAAAACTTCCTCTT
GATCTCACTACCCCCATGCCAAGCGGACTAGATCAGTTTTCCAAGCTTTGTGGGAATAGC
TTTATATGCATATCCATGGCTTTCCTCATGCCTTCTCTTGGCCTCAAACAAAAATACGAT
GGTCTCACAAACTTGTTAGCCTTAATTATTTTCGTTGTAACTGTTGTTGTTAACACATTT
GTACAAATTCGTACTGGGGTCATCTTCTTGTTCAGAACAGAACATTTCATAATCATCTTT
AGTATGGTTGCAATGCTCTGGCCTTTGTGCACATGCTATATTGGTACAATTGTTCAGAAA
GAGGTTGCACTTGATTGTAACAGAGATCTGTTTAGAAAGGGAAAAGGTAGTATGCTACAA
CGACTGAAGTTGGTTTACGTGTATGCATACAATGACAATCCTCAGTTTGTCATTTGTAGG
AATTTGCTTGTAAATTGCCAAGTAGCAGGGTTATGCATAATATGTTCCGTTGTATTAGTT
CAAGCAGCCTTTAGAAATCTCAGTTTGAATTTCTGCGGAGGGAGGTCTGATTATGGTTGG
TCAGTGTGGGTAATAATATTGTTCCAGATTTTAACTGTATTTATAGGAAGTTTGGCCGCT
ATCTATAGGTCATGGGGCTTCTCTAGTCGTTGGAAGTATGTTATGACTGGGCCAATTTAT
GCAAATTCCCGAATATCACCAAGTTCCGTTCATATGGCCTTTTCTCCTGTAGGGCGTTCA
TTCGGCATTAGTCTACCTCTTTCCTTCCTAATAATACCTACAGTACTACTTGTTCCGATC
CTATTGCCAATACTTGTACTAGGGTGGTTGATGAATGTATGTGCTCTGATTTCAGCTAAG
TTAGCGTCTAAAGTTTTTGAAAAAATGTTGGGTTTATGTTTTAAGAGTACAGATCAAATT
GATAGAAAGGTAGAAAAATATAGAAAACTGATTGTGGAGAACTGTGGAAGGAACATGCAG
GAGTGGGGGTTGAGAGGAAGTGTCAAGGACATGAAGAGATGGATGAAGATAAGTAAGAGC
AAGTCTATGGAACATGTGACTAATCAACTTCGAAAAAATCAACCCTCCAGACCTTTTTGT
ACCATGAGAAGTCCAGAAATTTTCCGTCTGAGTGAAGGTTTGGAAGTGTCTTCTCTTTCA
ATGGCAGTGCTTGTTAAAATTGCCGAATATTCTCTTCTATCAGAGCATAGTATATCTCTC
ATTGAAGCCTTCAGTGAAATTTCGGATATCATTCATTCTATTAATGATAACATGAAATCA
AGTAGCATTATAGATAGACATAAATCACGGCTTGCCAAATTGTTGTGGAGCAATCAGGGC
CTAGGGGAACCTCTCCATCGA
>m.29725 g.29725  ORF g.29725 m.29725 comp1006_c0_seq1:2-259(-)
ATGGAGTACTTGAGTGACAGCAAACATCTTGATGTGGAAGAGAAGATGATGATATTTATG
ATGACCATTAGTCACAACAATTCAAATCGCTATATGAAGTGGGTTTTCCAACACTCTGGA
GAAACTATTAGCAAGTATTTTCATGAGGTGCTATGGGCAATGCTCAAGTTTGCAAAAGAG
ATGATTGTGCCACCAGTCTGGGATGGGACGCCTAATGTTAGAAATCATCAGTATCTCAGA
CAAGGGCCATTCAAGGGT
>m.33424 g.33424  ORF g.33424 m.33424 comp10074_c0_seq1:3-374(-)
CTCATCTCTTACCCCGTCATTGAGTGGGTTGGAATACGAACAGATTTGTCATTGCCATCA
CTGCATGAATTGCTTCTGCAACTGTCGGTGTATTTTCTAGTGGAGGATTATGGGCATTAC
TGGATTCATCGCTTGTTGCACTGCAAATGGGGGTACGAAAATATACACAAGGTTCACCAT
GAATATGCAGCTCCGATGGTATTAGCAGCACCGTATGCCCATTGGGCAGAGGTCCTAATT
TTGGGCTTTCCTTCTTTCCTTGGTCCTGCAATTGTTCCTTGCCATATGACCACCTTGTGG
TTGTGGATGATTCTTCGGCAAATCGAAGCTGTTGAGACGCACAGTGGGTATGATTTTCCT
TGGAGTCCTGCG
>m.33475 g.33475  ORF g.33475 m.33475 comp10075_c0_seq1:3-419(-)
ATGGGAGATAAAGCAGAGAGTAGAAATGCGAGTGCAGGAATTCCCAACAGAGGTTTGCAA
GGGAGTAATTCAGAGCTAGTTTGTGCGCCGGTTAATGTAATTAATCCCAATGAAATGATT
GCCGGAACTTATAACAGAGGTATTCATGGAAGCTACGCTAATGCCGTTCGCGCTCAGATT
AATGCATTCAATCCCGTTGTTAGTTCACTGGGTATCGGAAGGTTAGCGGAAAAGGAATCA
GACTTTGTATCCCTAGTAGCAGAGATCGCTGGCCTGAAAACTAAGATTATGGATCTTACA
GAGCAGTTTCACCGCTTTACTATGCAACATTTGAACTGTAGATTTGAAGGAACTGGATGT
GAGGACGTCAGAACTGCTAGTTCCGTTGATGATAGCGATACCTTGGTTCAGAACACA
>m.17243 g.17243  ORF g.17243 m.17243 comp100858_c0_seq1:20-349(+)
ATGTACATCTTCATTACACATATTGGTTTAGTTCAGAACCTGGATACTGAATACGAGATG
GGGAAAATCTGCTGCTCGAATGATTCTGACAACACACCCATGACTTCGATATGGATTGTT
GTCGCACTGTGCTCTGTCAGCCCCCACACACCAGGAGAGTCTCCGTCTATCGCTGCTCTT
AACCAAGTTCGGAGCATCTGTACTCCATTAACCAGATGGGTAGCAGCTACTTCTGTACAG
TATGTCGTATCCTCATCTCATGCTTTAAACCATCTTTTAGTCTTCTGTACAGTATGTTCT
CTGACAGTTCATCATCCAAAATACCAGTAG
>m.33472 g.33472  ORF g.33472 m.33472 comp10096_c0_seq1:3-353(+)
AGGGGAAGCATGACGAAGCTAGATGTTCGTACTGGGGCTATCATATGGCAGACCTTCACA
CTTCCAGACAACTTCGGGAAACTGGGTGAATATGCTGGAGCAGCTATATGGGGAAGTAGT
CCTTCGATAGACATAAAACGAAACCTCGTTTATGTTGCTACCGGTAATATCTACTCAGCT
CCAAGCCGCGTAATTGAATGCCAAGAAAGGGAGAACAATCAAACCGTTCCTTCTGGACCC
GACCAGTGTGTAGAACCTGAGAATCACGAGAATTCGATCTTAGCGTTTGACATGGATCAT
GGGTACATCAAATGGTACAGACAGCTTGGTGGCTATGACTTATGGTTTAG
>m.33396 g.33396  ORF g.33396 m.33396 comp10101_c0_seq1:2-463(-)
GTATCTATTGGCCCATATCATCGAGAAACAAAACACCCAGTCGAACCTGATGAAGGAGAA
CACCAAAAGAGACGCGAAGGCAAAGCCCCACTCGAACCTAATGAAGGAGAACAGTCGGAT
CGTATGGTTCCTGGAGACCAAAAGAGACACAAAGTTACTGAAACCCAGAAGAAACTATAT
CTGGAAGCTCTTATTGGACGAGAGTTAGACCCAGACGACCTTTCAGAGAAGATGAGATGC
GAAGGCAAAGACCCAAATAATGAAGAAGTCAAGAAACAGTACCTGGAATCTTTTCCGGAC
GAGACTTTAAAGAAGATGAAGAACATGGTAAATGAATTAAAAGTCGCTGCTCTTGCGTAC
TACTCGGAAACAAGTGCTTTTGACGGTCACGACTTCGAAGAAGTGATGGTCTTAGATGGT
TGCTTTATCATCGAGCTCTTTTACAGACATCAGTTGAGTGGA
>m.33339 g.33339  ORF g.33339 m.33339 comp10116_c0_seq1:1-150(+)
GGATCGGTCACACAGAGAACAAAGCAGTGGTGTTCCTCAAAGTATTTGCAGTTCCGGGCA
AGGGTTCCCATACAGGGATCACCATTCCGCTGGGGTGATCTTTCTCCTTTGATCAACAGC
TATATTCACAGCAAAAGCACCTTCCCCTGA
>m.17240 g.17240  ORF g.17240 m.17240 comp101188_c0_seq1:1-1044(+)
CTCTTTTCGTACCACCGATCTCCAATGGACAGATGCACAGCCAAACCACTCCAACACAAC
CAATTCAAAATCCGGTACCACAAATTTCTCCCTGGGTATAATGTTGAAGCATCTTGGAAG
ATTGATGCTGACCAAAAAGCTGCAAACTGTGTTGCTATGATCAACAGAAAGGGGGATGCC
AGGAACTGGCTTATGCTACCTGAAAACGTTATGGTTCTCATACTTGAGAAGGTTGGCACT
GTTGAACTTCTGCTTACTGCTCAATTCGTTTGTTCTTGGTGGCGACAACTTGCTAAACTA
CCTTGTCTCTTCTGCTATGTTGTCATCCAATGGGTTGATGTGTTGTTTACTACTTTCCGT
GGTCATATAGATCTTCTCAACTTAGCCTATCAAGCTCTTGATAGAAGCAGGGGTCAAATG
GTGCAGTTCTCATGTGAGGATATGGTAACGTTGAAGCACATGAATTTTCGCCGCTTATTT
GATTCGTCTATTTCGTTGAAATCTATTCGACTTGGACTTTGTCCTTGGTTTAGCGTCTCT
GCGTTCCTGGAAGCTGCACGAAACGTGCCTTCATTGGAAGAGCTCTACATTCACAATCCA
GATTTTATAGAGAATGAGCAAATTGGGTGTTCTCTCCCGAATTTGAAGTATCTCAAACTT
GGTACTTTTATGATGTCTGATGAGAAAGCACATGCAATTGCAACAAGTATGCCTGGTTTA
CATCGCCTCTATCTCCAAGTATCACAATCCAAGGAAGGAGACTTTACGATTAAGGGTTTG
CAAACCATACTTGATGGATGCCTCCGTCTTATGTATGTTCGTATTAAAGGTCGGTTCAGT
ATCCAAATGGAGAATGGTTTGCTGAAGAGACACTGTAGTACAATAAAAAAAGTCAGGTTT
CTGAACAGAGACGTTGGATACGGATGGGAAGAATACGAAATTCATTTAAAAGTTGCTGAT
GTTGAAGGTACCCTGGTTGAATCAGCTTCTTCAGAACTATGGCATGAGATGCCTTTTGAA
GACAGGATGCAACAACATTATTGA
>m.33330 g.33330  ORF g.33330 m.33330 comp10118_c0_seq1:2-358(-)
TCGACTTACAGTGTTGTTCCTTCAGGTCTAGAATTCAAATACAATACAAGTTACTCATTC
CTTCAGTTAAGCCATGACGGGAACCTTCGGATCTATACGTACTTCGACAAGATTCAGCTC
ACGTTCATGAGAAGTCCCTGGGAGGAAACCTTCACCATGTTTTCTAGAAAGGTTTATTAC
GAGAGCGAGTGCCAGTTGCCTGAGAAATGCGGGAAGTTTGGAGTTTGCGAGGATAATCAA
TGTGTTGCTTGCCCTACGTCTCATGGACTTGCGGGGTGGAGTAAGAAGTGTTCACCACCT
AAATTTCCTTCTTGCAAAAGTCAATCCGAGATTGATGTGGATTATTATAGAATTGTT
>m.29484 g.29484  ORF g.29484 m.29484 comp1015_c0_seq1:2-880(-)
CCCTTGGTTGAAAAACTTCTCTTAGAGAATTTGGATTCAAAATCTTCGCCTCCAATGAGG
ACTGAAGGCTACTGGAATCCATTTTCTGGCACATTTGAGGATCCTGAAGATTACTTCAGT
GAGAAGGGAAAATTTAACATCCCAGCAAGATTGAAAATTTTGTTTCCTTTGGTAGATAGG
TGGCCAGAAGATGGATCGATTAGTTTGGAGGAATTAGAGAAATGGAATTTGCAACAAACG
TCAAGACAGTTCGCTTCTAAGACACATATAGAGATGGATGCACACGACAAAGATGGAGAT
GGATGCATTACATTCGCAGAATACCTTCCCGCCCTTTCTGATGAAGATATTGAGAGAAAT
GACATGACACATGGGCAAGCAGGATGGTGGAAGGAAAAATATACGAGCGCAGATGTAGAT
GGTGATGGCGATCTCAACTTTAGCGAATTTGTGGACTTCTTGCACCCTGAAGATAGCCAA
AGCGAACAAGTTCAGCTGTGGGCATTGAAGGAAAAAATCCGAGGAATGGACCATGACAAA
GATGGAAAGATCAATCTTGTGGAATTCGAGCATCAAGCGTATGATAACTATAAGAGCAAC
TTTGAATTCGAAACTGGGGGAAGTTATGTACCTAGCGCCGAAGAGATGTTCAGTGAACTT
GATGTTAACAAAGACGGGCTATTGACAGATGAAGAATTGCGACCAATCGTCCATTACCTT
CTTCCTGGAGAGCTTCTTTATGCAAAGCATCACTCGAAATACCTAATTAATAATGCTGAT
GACAATAAGGATGGGAAGTTAACTTTGAATGAAATGCTGGATCACGAACACATGTTCTAT
AACACGGTCATTATGGATAGTGACTATGTTGATGATTGG
>m.33485 g.33485  ORF g.33485 m.33485 comp10163_c0_seq1:1-579(+)
GATAGCATGCAGCTGCTAAGAAACTACACCGCAACAAACGGTACATTGATCAACAATGCC
TTCAACATTGCAGTATCATTCGGAAATGACAGTGGACTTGCAGATATAGACGGCAAAATG
TACACCTTAAATGCATTGCATTGGCATACGCCTTCTGAGCATACAATCGATGGAGAACGA
TTTGCGGCTGAACTTCACCTGGTTCACGCATCCAGCAATGGTAGTCGTGCAGTGGTTGGG
GTCCTGTTCAAGTACGGAAAACCTGATCCATTTCTATATCAGCTCAAGGATAGTCTGTAC
ATGTTGAGCAATGAAAATGACAGTGGTTTTCTGGCAACTTCAGTCTCTGTATCCCTCAAC
ACGACTCTGTTGAACGAAAAATCCAGGAGATATTACAGATACTGGGGTTCTCTAACAGTG
CCTCCCTGCACAGAGAACATTAGCTGGACTATTCTTGGACAGGTAAAAGAGATATCAAAG
GAACAGGTCGAAGCCTTAAGAGCGCCATTGAACTCGTCGTTTGTAAACAACTCTAGGCCT
CTACAACCATTGTATGGTAGGAAAGTCGAAGTGTACTAG
>m.33480 g.33480  ORF g.33480 m.33480 comp10175_c0_seq1:2-358(+)
GTTAATGTGGTTAGTCTTCTAGGCTTTTGTATCGAAGGAAACAAAAGAGCTTTGGTATAC
GAATTCATGCCAAACGGGTCGCTTGAAAGGTTCATCTATAATAGCAAGAAATCAACAACA
CCATTTAGTCCTCCTTTAGGAAAGGAAAAGCTTTACCAAATCGCACTTGAAATTGCTCGA
GGGTTAGATTATTTGCATCGCGGTTGCAACACCCGCATTCTGCATTTCGATATAAAGCCC
CACAATATCCTCCTAGACCAAGACTTTCACCCAAAGATATCTGATTTCGGCTTAGCTAAA
CTCTGCCCAACAAGAGAGAGTGTTATGTCCACGGTTGGAGCTCGAGGAACTATTG
>m.33507 g.33507  ORF g.33507 m.33507 comp10185_c0_seq1:2-373(-)
AAGAAAAATATCCCTCCTCAGGTCTTTTTAACTCTTGCAAAGTTTTCAGACTTAGCAAGT
AAACAAATGTACAAGTTATTCATATCGAAGAGGCTAGGAAGACCTGGAAAAATGTATGCC
CCTGCAATCGAATATGCTATGGGAACGGTTCTGTCCACATTATGTGTTGCTGTTGCATCA
TGGGTAGCAACGGAAACGTTTTTGAGTTCATCATGGATAAATGCTTTTTGGCTCACCCCT
CAGTTTATGATATATGGGACCATGGATGGGTTAGCTGGTGATGGTATTGAAGGATTCTTT
TCTGTTGAACTCCCCGGTTCCATGAAGTTTTATGCCTCCGTATTTGGTCAAGGTATAGTT
GGAGTCGGAACC
>m.33506 g.33506  ORF g.33506 m.33506 comp10187_c0_seq1:92-358(-)
AAGCCACCATCACCTTTAGCTCAATCTTCTTCTACAGTTGTAGCTCCAACATATAGTGCG
GTTAGTAGGATGGACAGTGACTTGAAGATACACGGCACAGCAGATGATGAAAACTTGGCA
GTGAAGGAATCTAGATTGTCCTCCAGTGAAGGCTCCCAATCTATATCGGCTTCCAATGAT
CAATCCAATTTATCGCTGTTTTCTGCTGCATTTATACCTTCTCCAAATGTTTACTCAAAT
TGGATCGACTTTAGTCCACTATGTTAG
>m.17238 g.17238  ORF g.17238 m.17238 comp101941_c0_seq1:84-539(-)
TTTCTTCAAACCAACTTACAGCAGCCGCCATTACATTTCTTCAACGCTATGCAGAGAGAA
AGAACCCCCCAGCCACTGACAATACCGGGACACCAGGCTCCAACTCCGGGATATAGAAAT
GTGAAGAGCTTGACTTCCCGCGGGACTAACGGCAGCACAGCTTCTCCTAGGGTGTCTCGT
TCAAGCAGTGCTCGTCAAGTAGCCGCGCCTGGACAGAGATTGAGGAGGAGATATGATAGC
AGGGAGATTTTAAAGAGAGCTTTGGAACCCCCGGTGCGTCATCGGCGTTCAACTCAACAC
TGGTGGAATTTCAGGCCAACTCCCAGCCGTCTTTCCAGAATGTCTCTGACTATTTCTTCG
GAGAATATATGTGTGGATGAACATGTACAAGTAAATGTGTGTAGCGACCAGAGAGTTTGT
AACGGCAATGATTTGGCTTTACCACACTACTTTTAG
>m.29502 g.29502  ORF g.29502 m.29502 comp1019_c0_seq1:183-653(-)
ATGACCATCAGACACACCATTTTCTCTGAAGGAAAGTCTTTTACAATGGAGAATTTCAAC
AAAGGAGGGATCTCTTTCACTGAAACTAGGAGGGGTTTCAAAGTTAACCTAGATTTGTCC
GATCAAGCAGTAGTTTGGATGGGATATAACATTGGTATAGCGGAAGCTGAGAATGGACAT
CAAGGATTATTAGCAAAATTCAAGGATGTAAACCAGATTATAATCATGCATGCTAGATCT
AACAAGGGTGGTGATTACTTCACCATCTTGGAAACTTCAAAGCGATTCTCAACTGGAACA
AGGTTCCTATATATACCCAGAGGTAAAACTCTCAGAATATGGAAAGATCTTAGTGCACCT
TTGCTCTCAATCAACAATCATCCGGTAGATTATCGCAGGGAACAAAGACAGATTACATCT
TATGTGGCTAAGACTAGTCTGGAAGACCAGATCAGAGAAGTTATCACTTAA
>m.34145 g.34145  ORF g.34145 m.34145 comp102023_c0_seq1:114-569(+)
ATGCCTCCACCATTAACCAGATCTGCCCGCAAGAAAGCTGCTCGCCGTAGCGGTCCTGAA
ACCCCACCTCCATCTCCACCATTAACCAGATCTGCTGCTCGCCGTAGCAAAAATAAAGCT
ACTGCTGTGACAAACACAGCCGCATCTCAAAAAAAGAGGAAGCTTGAGGACCAAACCAAT
GTTTTTGCTCCTGGCAGCTCCTTTTCAGAAGAAAAGAAGGCTGGCAGCTCAGTGAAATGC
GAAGAATTCCAAGATCCGGATGGAAATGAATGCATCGTTTACGACTTTCATCTTCCCCAT
GAACCACATCTCTCAGATGCTGTCGAGGATGAAGTTCCCATTTGTCCCATGTTCTCTGAA
ACAGGGGAACTTGTGGGCGGATATATCGGAGATCGTATGGTGCGTGTTTCCTTTTCTGAT
GATTTGGCCGGGCTATTAAAATTCCTCCATGGCTGA
>m.33471 g.33471  ORF g.33471 m.33471 comp10202_c0_seq1:2-595(+)
TACAAATCCATGGGCCCTAAATGCAAATGGGTATTACATTTATCCCATCAGAAAAGAATG
TTAGAGGTGGTTACGGCTTGGAGAGCGGAGACTCACTTGTCTCATGCGGCAGTCACACAC
AATGGAATGCCTGATATAGTGGAATTATCTGCAGATGAGGAGGATTACATCGTCCCCTTC
CATGACACTAAAGTCCCAGGGGAGGCTTTTCTTTCGGATTGTGCCAATGAGAACGAGTTG
GAGACGGATCCGGCGGTAGGAATATCAGCTGGGTACCCGGACTTTTTGTATCGGTTAGAA
GTGGGGGTTGACTCTTTGACCTCATGGTTGATTAAAGTGGAAAGTGTGGTGAGTACTCAA
ACTCTTTTAGCAGGGGCATCTAAGGGGAAAGTTTATTCATTTTCAGGTAACGATATTCAT
GAACTCACTTTTTGGTACGCTCTCCATTCCATTCCAAGGAAGCATAGTAAATCGGTGGAA
ATGTGGAAAAGGTTAATTATGTTACCGCTTGTTGAGTTCCTGGAGCTAGAGGGTTTCTCA
CCCAGTATCTCATGGATCGAGGCAGGACCGCCTTGTTGGGTCGACCTTAGTTAG
>m.33338 g.33338  ORF g.33338 m.33338 comp10212_c0_seq1:3-398(-)
CTAAAACATACATACAAAATGAAGCTTAATGTTTCCTTTCCCGCAACGGGATGCCAAAAG
TTGTTCGAAGTTGTGGATGACCACAAATTGCGTTTGTTCTATGAGAAGCGTATGGGACAA
GTTGTAGAAGCCGATACTCTAGGTGATGAATGGAAGGGTTACCTATTACGTATTTCTGGT
GGTAATGACAAGCAAGGTTTCCCCATGAAACAGGGTGTACTCAGCCATGGTCGTGTGCGC
TTGCTGTTGAAGAAGGGACACTCTTGTTATCGTCCACGCCGTACTGGTGAACGTAAACGT
AAATCAGTGCGCGGTTGCATTGTAGACCAAAACATGTCAGTTTTGGCTTTGGTTATTGTT
AAGAAAGGTGAAAAGGAAATCGGTGGTTTGACTGAC
>m.34130 g.34130  ORF g.34130 m.34130 comp102197_c0_seq1:3-467(-)
TCCAAGAAAAACTGTTTTGAGTTTACACACACAAACTGCTCCAACAAAGTGCAAAGAAAC
AAGCATCGGTGCAGTAATCGGATTCATTCACATACACAAAACACACAAAAATTGCATATT
CATTCATTACAAAGAGTTACCACAAAAAGGACAAAAGCTGAACTCTGGCTCCACGACTCG
ATCACAAGAACGGCAGCGAAGAACATCATTCAAGAGATTGGTAGTGGGAGGAGGAAAGAT
GGATTGAGGGAAGAAAACATTACAATTGTTGCAATGCATGATTGCTTCTTTACCCGGCCA
CCGCCATACCGGAACAAAGAAGAGCTTGATAACCTTTTCATACTCCACCAAATCTGCTTT
CGATCCGCATACCACGCATCTTCCTGCTCCTGTTTTCAATACTTGGCTCACTTGCTGCTG
TACTCCACCCGCGAACAAGAAGAACATTTTTTTTTTCTTTCTTTC
>m.30004 g.30004  ORF g.30004 m.30004 comp1021_c0_seq2:255-524(+)
ATGCCATTGATCAACAACAGCATTGCATACCCACACCCTTCTTCCTCTCCATTGCTTCTG
CTATACATTCTGCTATATACCCATGCTTTGTTTGATCCTGATGCTAGAATTGTAAAGTTA
CAGGGAACTATGGTTGGTTTTCTTCTGCATTCATCCTTTCAGAAAAACCCGCACATTCGC
ATCAGATTCATCTTCAAGAACACACCTTCCCCCGATGTATCATTCTTCAATACTTGGAGG
ATTTGCATTTTGAACAATTCTCTTCATTGA
>m.33358 g.33358  ORF g.33358 m.33358 comp10220_c0_seq1:1-201(-)
ATGAGCACCTTACTGTTGGTTGCCTGTGTAGCACTTGAGCAAAAAATAACTCAAAAGAAA
CACATGCTGGTATTGGACTCTAAAGAGATATACAACTCCCAAAGAGATGCAGAACATGAG
ATTTTTGCACTACATCATGACTTTCATGCTCTGTTTCCAAGGACAAGTTCTGGAAATATC
AATGTTCAAGAAGTCGCTAGA
>m.34132 g.34132  ORF g.34132 m.34132 comp102257_c0_seq1:169-561(-)
ATGTTTGATTCGATGTCCGAGTTGATATCTCTTGTTTCTTTCAACTCCACTCCATTAGTA
TTCTGTTTTTTCAACTTGATCATTGGCATATTATACGTCAGCAGTTCAAAGTCCAACTCA
GTTCCACCACAACTACAGAACACTGATGCTCCAGAAATTGGCCTTAATAGAATAGTGCAT
GCACATAGTGGAGAAGGAGAGGTTCAAATATCAACTGCTGTCAAAGAAAGGCCTATTTCC
GAGATTGCAGAGCCAGTTACTCAGATGGACGAACTGATTAAGGATGAGGAAGATGATACA
ATTGAGGGTATGGAAGATGAAGACGAATTGAGAATACGAGTTGAAGAGTTCATTGGCAAG
ATTAATAGAGCCTGGAAGGCAGAGAAGTTGTAA
>m.34144 g.34144  ORF g.34144 m.34144 comp102339_c0_seq1:1-525(-)
TCGGCAAATGGATCGACACCAGCAAAAATAATCTCCACCCACACTAAGCAACAGAAGAAT
TCGATCATGGCTCACTTTCGAGAGAAGAGAACACCCCATCTCTTTTATCTCAGCTTTGTC
CTTGTCACCCTCTCTAGCTTACAAGCCCAGTCTCAAGAAACACCCACACCACTGGTAAGC
ACAGACCCTACATATTATTACAACCTCTGTGCACCTTCAACATGCGGCAATCTCTCTCTT
CACTACCCATACGGACTTTCAACTCCATGTCATTTTTGGCCTCGCAAAGCCATCTGCAAA
GATAATAAGACATACACCTGGAGTAATCCTCTTAATCCAGATCCTCACAGAATCCTCTCA
GCTAATTATACAGACCCTGCAGCCGTTACCTCTGTGGTTGCTCCGGAACCGCTATTTACA
TGTGGTTCACAAATATCTAGACCCAATTATAGAAACTCCGCCGCTAGTGTTTCATTACCT
GCAACTTACACAGTCGGAACTCACTTCAATTGTACTGCACCTATT
>m.34142 g.34142  ORF g.34142 m.34142 comp102386_c0_seq1:3-623(+)
AACACGGCTAGACAGTATCCGGATGTTCCCATTATAGAAAAAGAGGTTGTTGCGGCGACT
GATTCAACTTGGTCCTTGGGGTTCGCCCAGGCCATTCTTACATCCTCAGTTGCACACGAT
GAACATAACATACTGTGGCTTCTTCCGTGGCTTCCATCTATTCCAAATTACACATACTTG
ATGGTGGTTCTTGATGCAGGAACAGTGCCCACCCAGGAATATCTGTTAGCCCTGTTATGT
TGGATTTTAAAAACGATATCACTTCGTTCTGCTGTGGGTGTGCACCAGGGGGCCTTGATC
TCATTATATGGTGCTCATATGTATTACCATATCACCTTATCTACATCTCTAATCTGGATT
TTCCAAGGAGGCACCTACACTACCGACAAAACTTTTCTTATAGATGGCCGATGGCATCCT
ACGTTACTTGCTTATAGTTCTACATTTCAAGTTATGGGAGTATCTGCTGCAACCTTCCAA
TATGTAAGTGCTCTTCAGTTGACCCGGAGGCTACAACCTGGGAGCAGTTCAAAGGCCCAA
GAAACTATATGCTTCGAACCGGGTCTTATTTTCATATGCAAATATGTCCTTCCCTTAGAG
TTTTGCATTGTTCGGGTCTAA
>m.34137 g.34137  ORF g.34137 m.34137 comp102466_c0_seq1:145-1575(-)
CCCTCCCCGTCTTCTCTTAACTCTCTTTCTTTCTTCGTTTCTTCTCCTATCAATCTCTTG
TTCTCTCTGTTCTGCAACAACTCCAGAGCAGCCATGGATGAAGAATACGATGTTATAGTT
CTAGGGACAGGTCTTAAGGAATGCATTCTCAGTGGTCTTCTCTCTGTCGATGGACTCAAA
GTCCTTCATATGGATAGAAATGACTATTATGGAGGAGCGTCATCTTCACTTAACCTTGTA
CAGCTGTGGAAACGATTCAGGGGGGACAACAAGCCTACGGAAACACTAGGTTCAAGCAAG
GAATACAATGTTGATATGATTCCTAAGTTCATGATGGCCAATGGCGCTCTAGTCAGGGTT
CTCATTCATACTAATGTGACAAAATATTTGAACTTCAAAGCAGTTGATGGTAGTTTTGTA
TATAACAAAGGAAAGATTCACAAAGTTCCAGCCACTGACGTTGAAGCACTGAAATCTCCA
CTGATGGGATTGTTTGAAAAGCGGCGAGCTCGGAAGTTTTTCATATATGTGCAAGACTAT
GAAGATAATGATCCCAAATCCCATGAAGGACTGGATCTCACAAAAGTCAAAGCACGAGAT
ATTATTTCAAAATATGGCCTAGATGACAACACGGTGGACTTCATTGGTCATGCTTTGGCT
CTACATATAGACGACAACTACTTGGATGAGCCTGCACTGGACTTTGTTAAGAGAATGAAG
CTTTATGCCGAGTCTCTGGCACGATTCCAAGGAGGCTCTCCATATATCTACCCCTTGTAC
GGGTTGGGAGAACTACCACAGGCTTTTGCTCGTTTGAGTGCTGTTTATGGTGGTACATAT
ATGCTTAACAAGCCCGAGTGCAAGGTGGAGTTTGACGCAAATGGTAAAGCCTTTGGAGTG
ACATCTGAAGGGGAGACTGCTAAGTGCAAGAAAGTTGTATGTGACCCTTCCTATTTGCCT
GACAAGGTCAAGAAGGTCGGAAGAGTTGCTCGCGCTATCTGCATTATGAGTCATCCCATC
CCAGAAACTAGTGATTCACACTCGGTCCAGGTTATTCTGCCACAGAAACAACTTGGGCGC
AAATCAGATATGTACCTTTTCTGCTGCTCCTATACTCACAATGTAGCTCCAAAAGACAAA
TACATAGCGTTTGTTTCAAGCGAAGCAGAGACTGACCAGCCTGAGACAGAATTGAAGCCT
GGAATTGAGCTACTCGGACCTGTAGATGAGATATTCTTTGATATATACGACAGATATGAA
CCAGTTAACAACTGCGAGGAAGATCATTGCTTTGTATCCGAGAGCTATGATGCAACAACG
CATTTTGAATCAACAGTGGAAGATGTGCTTGCCATGTACTCTAAGATAACTGGGAAGATT
CTTGATCTTTCGGTGGATCTGAGTGCTGCTAGCGCCGCCGCTGAAGAATAA
>m.34140 g.34140  ORF g.34140 m.34140 comp102558_c0_seq1:1-378(-)
TCAATGGAAGAGACACACGGTGATAGAATCTCCATGGTTTGTCCAGAAGGTCAAGGAACT
GATGCAAATTCTGTGAAAGAAGCCGATGTTCGTATTGTCACTTCAACTGGACTAAGCATC
TCCGCGCATTCTGGAGTTTTGGCTTCAGTATCAAATGTGCTTAACAGTATCTTGATTCAA
GAACATAAAACTTCTGACAACATTACAATCCCGATACATGGTGTTCCTTGCGAGGCAGTA
TTAGCTTTTGTTCGATATATCTACTTCAACAGATGCTCAGAGGAGGAGATGGACAGATAT
GGAATCCACTTACTGGCATTATCGCACGTTTATTCAGTACGCCAACTCAAAAGATTATGT
ACACAAGGATTGGGTGTA
>m.34136 g.34136  ORF g.34136 m.34136 comp102694_c0_seq1:229-411(-)
CCCACCATTCAAATTACCCTACAGGAAATCCAACAACGTGACAAGAAAATCAGTTACTTC
AACTCTGCCCATACTTTAGAAACTCAGAGGTCGGAACTTAGCATTATGTATGAAAACCAG
CCACTTACTACGAAACCTTTAAAAGCCAAATCTCCAGAAACTTTGTCATTCCAGAATTAT
TAA
>m.29620 g.29620  ORF g.29620 m.29620 comp1026_c0_seq1:3-428(+)
TTTGATAGAGTGAAGAAGTCAGCTGCGGCATCAATGGGAACGAAGCAACAACAGTTTAGG
ACCGTGTTTGCTTGTGGAAGGAAGGAGATTTCCGTCGAGAAAACCAGAATTGTTCAAGTT
CTTTTGAGGGAGAAGTCCAGAAGCTTTGAAGTTAGTGTTGAACTTGAAGAGCAACCTGCA
ATGTGGTTTGTGCAGATTCTTCACAAGATATTGCAAGTACAATACCTACCGGGATTTTTA
GGCAGCAAGGCATTTGAGAAGATGAAATTATCAGTGAAACTGAAAGAAAACCGTATGGGA
TGGTACGTAACTTTGATGATCACGAGCAACAACTTCTTCGATGGTCGTAGGTTCTTCCGC
ATCCCCTGGGAGGGGCAATTTGACGGTTGGGGTCAATTGAGCATTGCCCTCACCAGTACA
GTGAG
>m.34133 g.34133  ORF g.34133 m.34133 comp102752_c0_seq1:1-1005(+)
GAAAGAGAGCCCATTCGGTTAGCACACTACTTGAATACTCCTCAGATAATCAACACTGTC
AAATCCCCAAACTGGAACGATTCAGCCACATACTCAACAATGGCACCAATCGCCACTGAA
GTACTCCCACAGGAGGTCATCACCAAGTATGATGAAAAATCAACAGTGTTCAACAAGACC
GGAACCGATCTCAAGTCTATGTGCGTTGGTTCCAAAACGTCTGATGGCAGAAGTGCAGTC
CCAACCATCCCTGAGTTCAAAACCAAGGAGGAGGCTCAGCTCTATAGCAAACAACACCTG
GCTTGTGCCTTCCGTATCTTCGCAGCTCAAGGCTTCGACGAGGGGGTTGCTGGTCATATG
TCACTGCGTGATCCCATCAGATCTGATCATTTCTGGATCAACCCATATGCGATGCATTTT
GAGGACATCAGAGTATCAGACCTGGTCTTGGTGAACGAAGAAGCGGAGGTTGTCGTCGGC
GAGCACGCTGTCAACGCGGCTGGCTTCTCCATACACTCTGAAATCCACAAAGCTCACCCC
TGGATCAACGCTGTGTGCCATGCCCACTCCATTGCTGGGAAGGCGTATAGCACCTTTGGC
AAACCCCTTCCTGCCGTGATGCAGGACTCACTCCGCTTTTACGGTTCCCACGTTGTCAAT
CTTGATTATGGCGGAGTAGTGCTCTCTTCCGATGAGGGAAAGGCTATTGCGAGTGTCCTC
AGACCTCAGGATAAGGTTGCCATACTCCAAAACCATGGCTTACTTTCTGTGGGAGAAACT
ATCGATGAAGCTGCGTATTGGTTCATGTGCTTTGACAAATGCTGTCGGGCACAGCTGATG
ATTGATGCAGCAGCGACAGGAACAGGGGTTCAGCCTAAAGAGGTGGATCATGAGACTGCT
TTTTTTACTGAGCAGATAACTGGGACAAGATACAGGGGTTGGTTGAACTTTCAGCCTTAT
TATACGAATATGTTGAAGAAGACAAAAGGGGAGTTTTTGGAGTAG
>m.33477 g.33477  ORF g.33477 m.33477 comp10282_c0_seq1:1-1890(+)
AGTATGGGAAGAAGAGATATGTTCAGCTGGAGTGTTGTTAGTTTGTTTTTCTTGATATGG
ATGGAGTGTAGCTTTGCAAGTCTTTCTCCATCTGGCATAAACTATGAAGTTGTTGCTTTG
ATGGCGATAAAGAATAGTTTGAATGATCCAAACAATGTGTTGGGGAGCTGGGATATAAAT
TCTGTAGATCCTTGTAGCTGGAGGATGATTACCTGTTCAATGGAAGGCTATGTTTCTTTG
CTAGGGCTGCCGAGCCAAAGCTTGTCTGGCACCTTATCACCATGGATTGGAAATCTTTCT
AACCTGCAATCTGTGTCACTGCAGAATAATGCCATCTCTGGTCCTATTCCTGCTGAAATT
CAAAAACTGGAGAAGCTACAGACACTTGATATTTCAAACAACATGTTCAGTGCTGGAATA
CCAAGTTCCTTGGGAAACCTTAAGAATCTGAATTATCTGCGATTGAACAACAATAGTCTT
TCTGGACCCTGCCCTGGATCCTTATCCAGCATTGAAGGTCTCATTCTTGTGGATATATCT
TATAATAATTTAACTGGTCCCTTGCCAAAATTATCTGCAAGAACAGTCAAAGTTGCCGGA
AACCCATTAATATGTGGGTCAAATTCAGGGGTCAACTGTTCTACTGTGATTCCTGAGCCA
CTTCCGTACACAACAGATGCTTTAAGAGGTAAATCACAATCAGAGGGAACAAGAAATCAT
CGGGTTGCTGTTGTGTTTGGTTCAAGTCTCGGATGTGGTTGTGCTGTTATTTTAAGCGTT
GGTTTGCTTCTTTGGTTCAGATATAAACAACACAAACGGATTTTCTTTAATGTCAATGAT
CAACATGATCAAGAAAGTCGCTTGGGTCATCTAAAGAGGTATTCCCTTAAAGAACTACGG
GTGGCTACAAACCATTTCAACTCAAATAACATTTTAGGAAAAGGGGGATTTGGTATTGTT
TACAAGGGATGCTTGCAAGATGAATCTTTAGTTGCAGTCAAGAGGTTGAAAGACTATAAC
ACCATTGGTGGTGAAGTTCAGTTTCAGACAGAAGTCGAGATGATAAGTTTGGCTGTCCAT
CGGAATCTTCTCCGACTTTGTGGCTACTGCTCAACTGAAAATGAAAGGATCCTTGTTTAC
CCTTATATGCCGAATGGAAGTGTTTCTTCTCAATTAAAAGATGACATTCATGGTAAACCA
GCTTTGGACTGGCCAAGACGTAAGAAGATAGCATTAGGAGCAGCTCGCGGGCTACTTTAT
TTACATGAACAATGTGCCCCCAAAATCATACACCGTGATGTCAAAGCAGCTAACATTCTT
CTAGACGAAGACTTTGAGGCAGTTGTTGGAGATTTTGGGTTAGCAAAGCTCTTGGATCCA
CAAGATTCTCACGTGAGTACAGCTGTCCGTGGAACTATCGGCCACATTGCTCCTGAGTAT
CTTAAAACTGGAAAGTCCTCACAAAAGACCGACGTTTTTGGTTTTGGTATCTTGCTCCTT
GAACTAATTACCAGTCGGAAGGCTTTTGATTTTGGCCAAGTAACTAGCCAGAAAGGATTA
ATGCTGGACTGGGTGGGGGAACTTCACAAGGAGGGAAGGGTTAACCTACTGGTGGATAAG
GGTTTGAGAAACAATTATGACAAAGACGAGTTGGAGGAAATGGTTCAGGTTGCTCTACTA
TGCACCCAGTTCAACCCATGTCATAGACCAATAATGTCTGAAGTGGTGAGGATGTTGGAA
GGTGACGGCCTTACAGAGAAATGGGAGGCTTTGCAGAAGGTTAATACACCAGCAGTACAA
CCGTCTGAGAATCTACCTTTCAGATACTTGGAGTTCTTGGAGGAATCCTCAGTTGTCATT
GAAGCAATAGAGCTTTCAGGTCCTAGGTGA
>m.29829 g.29829  ORF g.29829 m.29829 comp1028_c0_seq1:1-366(+)
GATGAGAACTCAGAAAATGATAATATGATTCTGATGGGTGAAGAGGAGAGGGCAAGAGAA
GATTGGTGGAAGAAGTTGGCGAGATCATTGCTTGGTAATGGAAAAAAGTCATTTTTGGAG
ATTGTTTCTAAGTGTCTAGGGTGTGGAGAGTCCAGTCTGGTGGGAATCTGTCTAATTACT
GTAGCATGGCTGAGCCAGGCACTTTCTGCATCGCCAGATACAGAATTTCAGCTCTCTGCA
TTCTCGGAGCTTATTCCTCGTCTGAAAGTAATATTGGAGAATGGCGAGCAAGTGGAGCAC
AGGGTCTTGGCCTCCATGGCTCTTCTCAATTTTAGCAGAATCTCAGAATGCAGAGTTCTA
CTAAT
>m.33350 g.33350  ORF g.33350 m.33350 comp10294_c0_seq1:71-574(+)
ATGAAGTCCAAAACTCGGCTTGATTCAGCTGTTTTTCAGCTCACTCCTACTCGAACTAGG
TATACCTTGGTTATCAATGCCAAAGGGGAGACGGAGAAAATATGTTCAGGGCTGTTGGAT
CCTTTTCTTGTTCATTTGAAAGCAGCTCAAGATCAGGTTTCAAGAGGATGTTATTCCATT
CTGCTTCAACCCAATCCTGTCACTGATGCAGTGTGGTTTACCAAGGCCACGGTGGAGAGG
TTTGTTCATTTTGTAAATTCCCCTGAAGTTTTGGAACGAGTGAACATGACAGAGTCTGAG
ATTCTACAAATTGAACAGGCCATTGTCATTCAAGATTCTGATGCGTTAGACTCATGTAAT
GTAGCATGCCAAAAGAAAAAGGCGGCGAGTCATAGAATAAGATCTCTAGAAAACATCGAA
GGTAGCTTGCCTCTACTTAATGTTGATGTAAAGAACACTGTTCTTTTCTGCAAGCTTGGG
ACACGCTGTTCTAACTCAAGTGG
>m.34135 g.34135  ORF g.34135 m.34135 comp102961_c0_seq1:2-925(+)
ACACACGCAACTCCTCTTGAAGCATTTTCTGTCCAAAAAATGGGAGACCAACAAGAACCG
CCGCCACCTCCGGTGAAGAATCCTCGCGTGGACAGTATCAGCGGCGGTGGATGGGAAGGC
ATGAATTCAGAGATACTAGCACTAATATTCGTCAGAATCCCAGCTGATGAACTCTCCAGA
ATAGTTCCATTCGTGTGCAAGTCATGGAGTGAAGTTATAACTGGTCCATATTGCTGGGTG
GACATAGATATTGAACAATGGTGTCGCAAGTCTAGTCGACGCGTTGCTTGCATTACCTTT
GCTGTCAGGAAACTTGTTCAGAGGAGCCAAGGGACTTGTCGCCGTCTCTCTGCTTTCAAG
CTCTCCAATGATGCTTTCTCTGATGTTGCTACTGGTGTCAAATACCTCAAGGTATTACAG
ATGCCAATGAGTGACGTGAATGATAAAATGGTGAAGAAACATGTGGAGTCATTAAAACTG
TTGACCTATTTGGACATAAGTTATTGTTTGAATATTACTTATGAGGGACTTCAAGCTTTG
GGTCAGCACTGCACGTATTTGTTTCACTTGAGAAGGAACATACCGCCTCCAGAATGGCAG
AAAGACATTGGAGCAGTGGTTTCAGTAACAGATGACAGAGAGGCATTGGCCATAGCTGAT
ACAATGCATGGACTTCACCATCTTGAGCTTGGATATGGTTGCTTTACAGATATTGGTCTT
GATGCTATCTTCACCAAGTGTAAGAACCTCAAACACCTAGACATAATTGGCTGTTTTGGT
GTGACAATGGAAGCTGATCATTTTGAGGTCAAGTGTCAAACACTTGAAGGGTTTAGAGCC
CCTTGGGATGATGAGTTTGAGGATGCAGATGGATCTGGAAGTTCTGATACCAAAAATGAC
TATTCCTCGGACTCTGATGATTAG
>m.29487 g.29487  ORF g.29487 m.29487 comp102_c0_seq1:31-408(-)
ATGGTGGGCTTGAGTGTTCTACTTGAAGCCCAAAAGAGTTCCCACAAAAATCCACAAGTC
ATCAACAAAACCACCATGATCAAATCACACAAGCCTTCTTCTTCATCATCATCATCTTCA
TGGTCAAAATCATTTCTTGATGAGTGTTCCCTGTGTAACCATAGACTTTTCCCAGGGAGT
GATATCTACATGTACAATGGGGATCGAGCCTTTTGCAGTGTGGACTGCAGGAACAGGCAA
ATTATGATGGATGAAGAAGGGAAGCATAATGCAAAGCAACCCATCTCTTCATCTGTTCAT
TGTAATGGTGCTTCAACTGAATCAAAAACCAGATTCAGACGTGTGGCATCACAGTTTTAT
CCTTTGTTTTCTTTGTAG
>m.33456 g.33456  ORF g.33456 m.33456 comp10301_c0_seq1:56-583(-)
ATGAGCAGCAGCAGCAGCACCGAGGCTATGATCCTCGGGCCCTGGTCAGGCCGAGATGAA
GAAGCTACCAGTTTATATGGATCCAAGTTGAAAAAGAGAAGCGCCTTCAATAAACAGGAA
ATCAGAAAACGTGAGAAGAAGTTGAAGGGTCATGACGAAGACTGTGTAATCTTAGACCAT
GATCCCTTTGAATCCATCGTCCTGTCACAGAAACTGAAATATGAGAAACACCAAGACGCC
GATATATGCATTATCTCTGAAAAAGGCCCGGTAGCTTGTCGAGACTTTCCTCACTCAAGA
CATCTTTGTGCGAAGTTTCCCTTCAACACCACTCCTCATCTCAGTCACTGCCCACAGTGT
TATTGTTATGTATGTGATACTGCTGCTCCTTGTAAATACTGGCGTATGGTTTCAGGAGGG
CACTGTCATGCATCAGATGGACATCAAAGATGGTATTTGATGAGAAACGATGCGAGGAAG
CTATCTTCACATACTAAAACAAGAACCTCAGAGTGGACCCCCTTTTAA
>m.33457 g.33457  ORF g.33457 m.33457 comp10301_c0_seq2:124-525(-)
ATGAGCAGCAGCAGCAGCACCGAGGCTATGATCCTCGGGCCCTGGTCAGGCCGAGATGAA
GAAGCTACCAGTTTATATGGATCCAAGTTGAAAAAGAGAAGCGCCTTCAATAAACAGGAA
ATCAGAAAACGTGAGAAGAAGTTGAAGGGTCATGACGAAGACTGTGTAATCTTAGACCAT
GATCCCTTTGAATCCATCGTCCTGTCACAGAAACTGAAATATGAGAAACACCAAGACGCC
GATATATGCATTATCTCTGAAAAAGGCCCGGTAGCTTGTCGAGACTTTCCTCACTCAAGA
CATCTTTGTGCGAAGTTTCCCTTCAACACCACTCCTCATCTCAGTCACTGCCCACAGGAG
GGCACTGTCATGCATCAGATGGACATCAAAGATGGTATTTGA
>m.33466 g.33466  ORF g.33466 m.33466 comp10307_c0_seq1:157-957(-)
TTGTCTGGAGTTACAACAATGTCTGAAAACCAGCATCACCAAAACGAAGCTGAAGCTCAC
CTGAAACTCAACATCATCAACGCAGAAAACCTAAAATCCCCAACATTCCTCGGAAAGACG
AAATCATATATACTCATATGGATCGATCCACGTTTCAAACAAACAACCAAAACCCTCACA
ACCTCCACTAAAAACCCAACATACAACCACCGTCTCTCCTTCCCAATCTCTCTCCATACA
TTGCAAAACCCCAATTCACGCATCACATTTCAACTCATCTCTCCTTCATCACCGATTGGT
AACAAAAAAGTGATCGGATCAACAACCATGTTCATCTCTGATGTGAAATTTCACCTAGAG
GTTTTTACATTGCAGTTGTGGAGACCTTCTGGTCGTGCTCGTGGTTTGATTCGTGTGTCG
GCTCATGTTGAGATTAATTTAGGGTTTGGTTGCGTTACTGGGATTCCTTTTCAGATGGAT
CCTGTTCAATCTACACCGTTGGTTGAATTGAGATATCCACATCACAATGTGCTTCCTTCT
GCACCTCTTGAGGAGGTTGAAGATGAACCGCAATTGGATGGGGTTGAGGCAGACACCAAA
AATGTACATTTGGAACCGTTGGAGCTTGATTCTAGTTCGGCAACTAGTTGTGATTGTACT
AGTAGTTCTGTGAGCAATGAGTGTAGGACGGAGCCGGCTGGACACAGTGATGGTTCTAAT
GCGTTGAGGAGTCTTTTGGTTGGATTTCTTGGTGGAGCAGTTGCAGTTGCTACGGTTTTA
GTTGGAAGTAATACTGGTTGA
>m.34148 g.34148  ORF g.34148 m.34148 comp103177_c0_seq1:43-1515(-)
ATGGCGAAGATGGGGTGTTTTTGTTTGTTGTTTTGTGTTGGTTTGATTGGTGTTGTTGAA
GGTCTTGGAATGAATTGGGGGACAATGGCTAGTCATAAATTGCCTGCGAAAATGGTGGTC
CAGATGTTGAAGGATAATAATATTACAAAAGTTAAGCTTTTTGATGCGGATGAAGAGACT
ATGAAGGGCTTGGCTGGGAGTGGGATTGAAGTTATGGTTGCTATTCCTAATGCGTATCTT
GAAGATATGAATGACTATGATACGGCTAAGAAGTGGGTTAAGAAGAATGTTACGAGATAT
GATTTCAAAGGCGGTGTTAATATCAAATATGTCGCTGTTGGCAACGAACCATTCCTGACA
TCCTACAATGGCTCATTTCTGAACACAACTTTCCCAGCTCTTCAAAATATCCAAAATGCC
CTCAATGATGCTGGCATAGGTGATAAGGTGAAAGCCACTGTACCACTAAATGCTGATGTC
TATGAGTCTCCAGTGGACGCTCCTTTCCCCTCTACTGGCCAATTTCGTGCTGATATTCGT
AGTCTCATGTCTGATATTGTTCATTTCCTCAGCAACAATAATGCTCCCTTCACGGTTAAC
ATCTACCCCTTCCTAAGCCTCTATCAGAATAGTGACTTTCCTCTAGATTTTGCTTTTTTT
GATGGAGCAAAGGGTATTGAAGATCCTAATGGAATTCATTATGCCAACGTCTTTGATGCT
AATTTTGATACGTTGGTATCATCCCTGAAAGATGTAGGAGTTGGCGACCTGCCCATTGTT
GTTGGAGAGGTTGGTTGGCCTACTGATGGAAACAAGTTCGGTAATGCTCAGTTGGCTCAA
AGGTTTTACAATGGACTCATGAAGAAACTCGTAAGCAATCAGGGCACTCCACTTCGACCT
AATCAGTATTTGGAGGTTTACTTGTTTGGCCTACTTGATGAAGATGTCAAGAGTGTTGCA
CCTGGAGACTTTGAGCGCCATTGGGGAATATTTTATTATGATGGACTGCCTAAGTTCCCA
ATGGATCTTACTGGTCAGGGTCTGAACACAACCCTTGTTGCTGCAAAGGATGTTAAGTAC
TTACCTAAGAAATGGTGTGTGTTGAAACCCAATAGCAATACCAATAACAATACTGCCCTT
ATAGAGAATATCAATTACGCTTGCACCTATGCGGACTGCACAAAACTTGGATTTGGGTCA
TCCTGTGGTGGCTTGGATGCTGCGGGTAACGCATCTTTTGCATTCAATTCGTATTTCCAA
ACTCAGAGCCAAACCGAAGACAGCTGTGTATTCCAGGGGTTGGGCACTCTAACAGAAACT
GATGCCTCGCAAGGGACCTGCAACTTCACAATCCAGATTGCATATTCTTCATCTTCTTCC
AGACGGCATTCTTGGCCTTCTTCTCCATACCATTTGGGGCCATCATTATTGTTACTAGTG
GCATTTGAGATAGTAGTATCATTTTTGTATTAA
>m.29696 g.29696  ORF g.29696 m.29696 comp1031_c0_seq1:2-373(-)
ATGCTTCTTTTGGGAGAAGCATTGGTGATATGGACAGAAACGGAAGTAGGATTTGGGAAT
AATTTCCCTTGTGTTTGTGTGGTGGAAGAGGAGGGCACTGACGATGAGACAGCCACTGTA
GAGTTAGAAGCTAGAAGAATCCCACAGAACAGAGATAGATTGGCAAACCACTTTTTTCGG
GCTTCTCACAGAAAGAGGAAAGCATTTGTGAAGTTGGCAGGCAGTTTTAGCTACTTGGAT
CTAAGCATGGTTTATACCGGCACATATACACTTTGTCCATGGCAAGAGACAATATATCAT
ATATGGTCGATGGCGAAGGGGAGAGACACTGGATGTGTTGCTAGAGTGTTTTGCAAGCGC
TGCCGCAGTGGC
>m.29697 g.29697  ORF g.29697 m.29697 comp1031_c1_seq1:1-483(+)
GATGGTAACTTTTCTGGTCCCTTTGCATTTCAAATGAATTTTCCTGTCAGTTTTAGACCC
AATATGAAGTACCTTGAAGAAGTACAAAAGTGGCAGAAAATGCCATTCCCTTCGCCATAT
TTAAGTGCGAGGAGGTTTGACCCTGCTGATCCAAAAGCTCGAAAGCGAGCCGTGGCAGTG
CTGCATGAGGTTCTTAGTTTGACAATGGAGAAGAGAATGAGTTCTGCCCAATTGGATGCA
TTTCATGCTGAGTATCAGTTGCCTGTCAAGTTGTTGCTTTGTTTGGTCAAGAATCATGGA
GTTTTCTATATTACGAATAAAGGAGCTAAGAGTACCGTGTTGCTCAACGAAGCTTATTGT
GGTGTAAATTTGGTTGAGAAGTGTCCTTTATTGAGATTTTATGATAAGTTTGTAGGTCTT
GGTTGTAAGAGAGATCTGGGTGATAGAATTCCTTCTTCATTTAATTTCAAAGCAAATAAT
TAG
>m.33351 g.33351  ORF g.33351 m.33351 comp10328_c0_seq1:1-750(+)
GTCTTTAAGCTCTTTGCAGAACTAAATGTTTCCGATATTTTTCCAGCTCTTGCAAGGTTT
GATCTGCAGGGCAAAGAACGTAAGATGAATAAGCTCCTATTGCGGTTAGACGAAATTTTC
AATTTTGTTATGGAGCAAAGGCTAAAACGGGAACACAATGGAAAACTGAACAGTGATATC
GAGAAGAAAGATTTTCTTCAAGTGCTATTGGAACATAAAGACCCAGGACACCAGAACACC
CCTTTCTCCATGAGCCACATCAAGGCCTTGTTACTGGACATGATAGTACCTGGGACAGAA
ACATCATCAATTACAATAGAATGGGCGATGACAGAACTGCTAAAATGTCCAGATACTATG
AGAGAAGTCCAAGAGGAACTCAAACAAGTTGTAGGGATCAATAATGTAGTAGAAGAGTCA
CATTTACCCCAACTGAAGTTCATGGATGCAGTTGTCAGAGAAACCTTGCGTTTACATCCA
CCAGGGCCACTTTTGCTCCCTAGAGCACCAAGTGAATCACGCATAGTGGGTGGTTACATG
GTCCCTAAAGGTGCCACGGTTGTTATCAATGCATGGGCAATACAGAGAGATCCTCGGATT
TGGAACAACCCTTTGGAGTTCAAACCAGAGAGGTTCTTGAATTCAAACCATGGTTGTGAT
TATAAGGGCACAAATTTCAGTTATGTACCTTTTGGGTCTGGGAGAAGGGTTTGTGTTGGA
ATCCCATTAGCAGAAAGAATGATAACA
>m.34138 g.34138  ORF g.34138 m.34138 comp103294_c0_seq1:6-506(-)
ATGGGAATAAACTTTGTCGGTCAGTTTGTTATGGCTCTTGTTGGTGGTGATGGAAATTTG
GGATACAGGAATCCAGAAGTTAAGCTTCGAATCAAAAGTATGCTTTGGTTTTGGGTGTTT
GATGTTTCACGCATGATTATTCCAATCAGCAGGTATGTGAAAGTGTCATTCATCTATGAA
ATTCCGTCTAGGAAGAAGGTGGGTGAGCGGGGAGCCGTCACTCGTTTGTATAGTACTTAT
TTGGGTGTTGGCGGCGGATGCAAGACCGGTACAAATGGATGGCTGGGTGGTATACATCTG
GAATTGAATCATGGCTTTGGTGCGAGTTTGATTTCTATGGTTTTTGTTTTGAATTGTAAT
GTGTCTTTGTTCTTGTTGCGTTTGATTGTCTTTAAATTTGGGGTTAGATCATTGTTCTTA
TATGAGCTCGATTCACTTTTGCTTGGAAAGGTTCCCACCCTCTCAGGATTATCAATGTTA
ATTATGTTCTTGGAAAAGTAA
>m.30017 g.30017  ORF g.30017 m.30017 comp1032_c0_seq1:237-770(+)
ATGCTAGAGACGAAGATCATCGATGCACAACTAGTAAGCATCAATTCTAAGGGGTTCCTC
ACTATTAACGGAAAATCGACTTTAAGTGGGGATAAAACGGATTCCCCTATTGTTGGATGG
GGTGGTCCTGGTGGATATATATATCAGAAATCCTATGTGGAATTCTTCTTCTCTCAAGAC
AAATTGAGTACATTGATTGAGATACTAAAGAATTTTTCATACCTCATATATCTAGCAGTG
AATAAAGACAGGATTGTACTATCTAATGTCGGTCCAACTGATGTGAATGTTGTGGCATGG
GGAGTTTTTCAAGCAAAGGAGATCATTCAGCCTACAATTGTAGATCCATCCAGCTTCGTG
GTTTGGAAGGACGAGGCCTTTGATATCTGGTCAAAGGTTTGGGCTCGAATGTATCCGGAA
GACAATTCATCAAGGTCTTTGTTAGAACAGGTGAAGAGCAGTTACTACTTGGTGAGCTTG
GTTGATAATGATTACATCCATGGAGATCTTTTTGCTGTGTTCAAGGAAGTGTAG
>m.33372 g.33372  ORF g.33372 m.33372 comp10331_c0_seq1:3-377(-)
CTTTTCATCCCGGTGTTGCAATACACCGATGATACTCTTCTGTTTGTAGATGACAATGTG
GAAGAGAATAGGCATTTGAAATTAATATTGTATTGGTTCAGGATGGCCTCGGGACTGCAG
CTGAATGAGGGGAAAACAAAACTTTATGGTATCAACAATTGCCTAACAATAAATGAATGT
GCTCAGATATGGAAAGGAAGTTTGGATTCTCTGCCTTGCAAGTATTTAGGTATGCCCCTA
GGACTGAAATATAAGAACCATCAAGGATGGAGAAAAACAATTGAAAGAATGAGTAGTAAG
CTAGCTATGTGGAAGCATAGATACATATCAAAAGGGGGCAAATTGATATTAATCAAGTCA
ACTCTGGCATCTCAA
>m.33373 g.33373  ORF g.33373 m.33373 comp10331_c1_seq1:1-441(+)
GGAAGAAAAAGGATCACAGACTTCAGACCGATAAGCTTGATCCATGAAGTCACAAAGATC
CTTTCCAAAGTTTTAGCCAGGAGAATGAGTTCAGTAGTTAACAGTATCATATCCGCCCAT
CAGACAAGCGCCATACCAGGGAGGCAAATACTAGATCAGGTACTAATAACCAGTGAATTG
TTGGATAGTCGGGGCAGAAGCCGAATTCCAGGGGTCCTTGTCAAAATTGACTTTTACAAG
GCATTTGATTGTGTCCCTTGGGCATATATCGATTCTTTGCTGATGCAGCTAGGGTTTGGT
TCAAAATGGAGAGCATGGGTTTTTACTATTCTATCGATAGTGCACTTCTCTGTACTGATA
AATGTGTCTCCATCTAATCACTTCACCAGTTCGAGGGGTCTTCGCCAGGGAGACCCCCTA
TCCCCATTGCTTTTTTTG
>m.34147 g.34147  ORF g.34147 m.34147 comp103389_c0_seq1:102-1409(-)
ATGTCTACTCCTCTCTTTCTGCTTCCCTGCATTACATTCCTCATCTTCTCCATTGTAGCT
CAAGCCACAGTTCCACCATTTAAGACTTTCAAGTTCTTCAATCAAGGTGATTATGGCAGA
TATGCAGATGAGTATGGTTCAAACTATCGTCTTCTTTCTGATATTCAAACACCTGTCTTT
GGACTTGGTTTTTATAATACCACCCCTGGTGCTTATACCTTAGGCATACGGATGGGCAGC
AGCCCAGAGAACACTATCTTCAATGTCATGCGATGGGTGTGGGCCGCTAACCGGGAAACC
CTTGTAGGTGAAAATGCCACACTGACATTTGGTTCCAATGGCAATCTAGTCCTTGCTCAT
GCCAATGGTAAGGTAGCATGGGAAACCGGCACAGCAAATAAGGGTGTTGTAGGTCTAGAA
CTTCGTCAAAATGGCAATCTTGTCCTTGTTGATAACGAAGGCCGATTTGTATGGCAGAGC
TTCGACTATCCTACTGACAGTCTTCTAGTTGGTCAGGGAATTCGTGTAGGTGGAACAACG
GAGCTAGTTAGCAGAGTGTCAGCAAAGGATGGGTCTATAGGCTCGTATAGCTTTACATTC
GAGACAGAAAGACTGGATCTGTTTCTCAAAAGTAAGAATTCTCCCTACCCCATACGATAT
TACGCAAGTGATTATTTCATAGATAGAACCATAAATCAGGTAATGCTCACTAGCGCACAG
TCCGAGGAAGCGTTTATATATGATCTAAGCTACACTCTCTTCTTTGACGACTCCAACTCC
TCTACTTCCATTACATTAGCTAGGCCAAAATATAACAGTACACTATCGTTTCTTCGTTTG
GAATCTGATGGTAACATAAGAATCTACACATACTATGATAAGGTGAATTATTATGCATGG
GATGTGACATACACCATGTATGACAGAGCAGAATCGAGTTTTAGCGAATGCAATTTGCCT
ACAAAATGCGGGTCATTGGGTATCTGTATGAACAATGAATGTGTAGGTTGCCCAACTCCT
AAAGGCCTGTTGTGGTGGAATGAGAGTTGTGCGCCACCAAAACGTCCCGTGTGCAACAAA
GGGACTTCCGTGAATGCAAAATATTATAAAGTTGATGGGGTTGAGCATTTTACTAGTCAC
GAAGGAGCAGTCATGAAGGAAACTGAGTGCAGGGTGAAGTGTAATAAAGATTGTGGCTGC
TTGGGCTTCTTTTACAGGGAGGAGGGATCCAGGTGCTTGGTGGCTTATGAGTTGGGTCCT
TTGATAAAAGTTTCTAACCTGTCTCATGTGGCTTATATAAAGATGTAG
>m.29678 g.29678  ORF g.29678 m.29678 comp1033_c0_seq1:1-366(-)
CTTGATTCGGACTACAACTCAAAACTCTCTTTTGGGGTGGCAAAGGAACCTGATGATCTT
TTCTTGACTTGCCATAATGAGGCTCATCCTCTCCTTTTTGTATCCATACTCAAATATACT
GCTCCGGAGTGTATTCTTGCGGGTCATCTAACCGCTCCAGGGGATGTGTACAGTTTCGGA
ATCGTTCTTCTAGAAATATTAATTGGGCACAAGGTGATCCCATCAGAGTTGCAGCGTTTA
TTAAGAGGGGGGTGTCGGGAAGTAATTTCTTTACTTGACCGAAACTTACTAGAAGATGAG
CATGTGATCGGAGATGCCACGGAGGCAGTCTGTCTTGTTATTCTATGCGTCTCTGTTGAT
GCAGAC
>m.34134 g.34134  ORF g.34134 m.34134 comp103443_c0_seq1:175-477(-)
AGAGCAAGTAAGCTGAGTAACCTCTTGGGGGATAATGCTTTAAAATGCTTGAAAGGGCCT
GGCTTGACACCGAAAGGGTATGTGCCCGTTTGTGTTGGTATTGACAGTGAGGCGAAGCGT
TTCATGGTTCATAGGAATTCACTTCGCGACATTGAGTTTCTTGAGCTTCTTTGTAGGTCT
GCAGAAGAATATGGATTTCATAACCAAGGTGTTCTCAGAATTCCTTATGATGCCAAGGAA
TTCGAGGATTGGGTGAAGAAGGGAGCAAAGAGAAGGAAGATTTTACGGGTTAGACCTATT
TAG
>m.33335 g.33335  ORF g.33335 m.33335 comp10350_c0_seq1:1-333(-)
ATGACCAACACTTACAGTTGCCAATCACCACTGCCATTTGAGGCAACTACTATTCTGATT
TCATTCTGGCAGTCTGTCAATGTATGTATTCAAGCTTGTGCAATTAACGTGGTACTACAC
AATATCCCTCACCACTGGTATATATATTTGGCTTTTATCTCCTTGATACCAATTTTTCCC
TTGGTGTTTGAAGAAATGGGGTATGGAAAGAATATGACAACTGGATTTGTATTATGGGGT
TTTCTTTCTTGCATATCTGCCCCGAGTTCTGTTTTTTGCATGAAAGGTATGCAGGCATCA
AACACAAAGGAGAATGAAGACCTTGTGACAGAT
>m.33496 g.33496  ORF g.33496 m.33496 comp10360_c0_seq1:224-388(-)
TCAGAGGCTGAAAGGCATGATGTGGAGGCGGAAATGCGTACAAATGATGCTCACATAAGC
TTAGAGGAATCCGAGAGTCTGACAAATGAAAAGCCAGAGGCTATGAAGCACAAATGTAGG
AACAAATACACAACTTCATGTCACAATTTCAGGGCGCCAGTATGA
>m.33418 g.33418  ORF g.33418 m.33418 comp10374_c0_seq1:1-441(+)
ATGAAAGGCCGAAAAGAAGAAGCCCGAAGAGTGCTTATCAAAACGTCCAAGGAAGGTGAA
GTAGAAGCTGATCAGAGACTAGAGGAGATAATGTTAGCTACAGCCCAGGCAAATGCGCAG
GCCAATGGTGCGAGTGTGTGGAGGGAATTAATAATAAAGCCAAGTAGAGCTGTAAGACGG
ATGCTCATTGCTTCTATTGGTCTGAATTTTTTCATGCAAGCATCTGGAAATGATGCTGTT
GTTTATTATACTCCGGAAGTGTTCAAAGCAGCGGGTTTGCATAAGAAAAGCCAACAGTTC
CTTGTGAATGTGGTGATGGGGTTCTCAAAGGCAGTGGCCTGTTTGATTTCAGCTTTGTTT
TTGGACAGATTTGGAAGACGTCCTTTATTATTTATAGGCACTAGTGGTATGGTATTATCC
CTAACTGGATTAGGTTTGGG
>m.29989 g.29989  ORF g.29989 m.29989 comp1037_c0_seq1:123-386(+)
ATGCTATTATATTTAGAAGCTGTCTCTATGGAATATGGATCCATGTTTTTCTCCGTTATC
AACCAGCTACATGCAGGTATTGTAGTTTACTTGCGTGATTGCAGCTCTCACCCTGCGCCA
TATCGTAGACGCCTTGTCTCTGTTGGAAAAACCCTTTTGCCAGCATTGTTCTTGATTCAC
CATGTGAAGACTTTTAATACCCAGGACGACTACTTTGACAGGTTTCCTAAATTTGACTCC
CATGATAATGGTCGTCTCTCTTAG
>m.29990 g.29990  ORF g.29990 m.29990 comp1037_c0_seq2:139-402(+)
ATGCTATTATATTTAGAAGCTGTCTCTATGGAATATGGATCCATGTTTTTCTCCGTTATC
AACCAGCTACATGCAGGTATTGTAGTTTACTTGCGTGATTGCAGCTCTCACCCTGCGCCA
TATCGTAGACGCCTTGTCTCTGTTGGAAAAACCCTTTTGCCAGCATTGTTCTTGATTCAC
CATGTGAAGACTTTTAATACCCAGGACGACTACTTTGACAGGTTTCCTAAATTTGACTCC
CATGATAATGGTCGTCTCTCTTAG
>m.29545 g.29545  ORF g.29545 m.29545 comp1040_c0_seq1:1-780(+)
GTTGGTGGGAATGGACTCGGTTACAAGAGATTTGTGTTGATGGTTCAGTCTATGGTTACT
TTGATCGGCGATTCTAACAGTGGTGGTTCAGATGATGAAGGGATGGCGTATGCTAGTGCA
GTTCGAATAGGGAAGAAACAGGACAGTACCGGGGCTATGGAAGTGCGACTGAGGACACTC
GGCACTCAGGTGGAAACTCGGGGTGAGAAGACTGTTGATGCGCGATTGGAACCAGGGAGA
GAAGACATTGATAAAAGACTCAATAGACTGGAATCGGAGTTAGCCGATCTCCGTCTCCTG
TTAGCTCCGGTGACTCAGGGAATCCCGATTGGGGTAAGGACGATGGACAAGACTGTTCGT
ACGGGAGGGACGGCATCCTTGGCGGCGCAAAGCCCTAGATCCGCTGTGCTGAAGAACAGA
AGCACAGTTGATTTGATTTCTGTACCGGCAAAGGCAATTATCGGTACTGATATTATCAGT
GCTGATAAGGTTGCTTTTTCGGACCAGCAGCAGACTTATGTTCCTGATTCTTCCAGGAAG
ACTTTCACTCCATCCAATGGCGATAATACTATTCCCAGAGACGACAGCGATGTCGCCAGG
AAGGATTTTATTGCTGCCAGTGCTGATTCTACTATTACCAGGAACGAGAGTGGAAGTGAT
GGCTCGGGGAAGTCCATCGGCTTAACGGAAGTTAAGGAACATGATTTGATAAGGGCCATC
GATCACCAGCTTATCTTGAAGTTTGGTGAGCCTGAGGGAAGTACTGTTAAGGACAAGG
>m.33407 g.33407  ORF g.33407 m.33407 comp10412_c0_seq1:1-411(+)
AACAAGTTGGTTTGCTGTGATAAGAAAAGTTTAGCCCTCCCTCATTCGAATTCCTGGCTC
CGCCCCTACATGCACATATGCAACAAAGAGCCTGTGTTGCTGCATTGCTTACCTGATTAC
ATATGCCAAGGCTTTCCTTATTGTTTGGGACTCGACTATACAGAACAACAAAGCTTCGGT
GCCTATGAAAGCCCTGATACCACACAACCAAGTGCGCATGTGCTTTCGAATGGAAGGGAA
CTTCTGCTTGTGATACTACTTGGGATGGCCAAAGAATTGTTTTCGGAAGGAATTACTCTC
AGAAAAATATGCTTTCTTACTTTTCTCATGGCATGGATAGATTATCATCAAAGTTACAAC
TGTATTACTGTATGCTTTCTATCTACAGGTACGAGTTTGTGTTTTTCCAG
>m.33448 g.33448  ORF g.33448 m.33448 comp10419_c0_seq1:3-368(-)
ATGTCGAAAGAACAAAATCAGACCACCCCCAAGACCAAATCTCCACCAAAATCATCGATC
TCAGTTGAAAATGGCGAAAAGCAAGACACCCTTTTCACCCCCAGGTTCAGATCTGTTGCT
GCAATGGCTGGTTGGGATGAAGAAGCCCTTTTACTTGCTACTTTAGTAGTAGAAGATACA
CCAGACAGAGAATCAAAACATAAGAAACGAATCAATTCCCATTTCAAATCTCCACCCACT
TCTTCGGGAAGAAGAATTAAAAGGGTTAATAGACGAAGCGCAATCCCCACTGTTGTTCTT
GATCTTGATGATGAGGGTCCTGTTGTAAAAGAAGAAATCAACAAGAATTTGATTAGAGAA
AATGGG
>m.33416 g.33416  ORF g.33416 m.33416 comp10427_c0_seq1:1-453(+)
GTCGGTGTTGAAGTTGGGGTTTGCCGGAGAAATAGATCGTCGGCTAGGCTGGTATTTCTG
CCGAGTTTCTCACTTTACGGAACTCTGTCTTGGAATTTTTTTACTGATGAATCTGGCCTT
CACGAACCGAATCTGGGCGGCTCTGTACTGGAGAATTCTGGGCTCCCTAAGGATGAAGAT
AAGCGGGTAAAGTTTGGTCGATCCGAAAGGAATCAGGATCAAATGAATGTTATTTACCGG
GTGTTGGTAAATGTTAAGGCAACTATTAAGGCAAATAGGGCGGATAAGGTGTCGTTGAAG
GCTGAGCAGAAGAAGGTAACAGATCTTACTACTCTGCTAAAGAACAAGTCCACCGACCTT
TCCGAGGAAGAAGGAAAAGTAGTTGTGACTGAGGAAAAAAATTTGGGAATTGGCTGGCCA
GATTATGGATTTGGAGGACACCACGATCAATAA
>m.36375 g.36375  ORF g.36375 m.36375 comp104306_c0_seq1:2-382(+)
ATAGAAATGGGACTTTCCAAAGCTTTCCTTTTTCTGGGGTTCTTCTTATTTGTTTCCCTT
CTTGTTTCTTCTCAAGCAGCAGCTAACGCTGTGAAAGCTGATGAAGCTGAGAAGACTGTG
CATGTTGAGGATGCTAACTACGGAGTTGGTGGTGGTGGTGGCAGATGTAACCGCGGTTGT
TGTGGCTGCTGCAGGTCCGCACAAGAGAGTATGACTTTTGAGGTTGCCAAGTACAATGGT
GGTGGAAACAATAATGGCGGTGGATATAACAATGGAGTTGGAGGTAGTGGAAATAATAAT
GGTGGCCGAGGTGGTCGTGGGAACAATAATGGCGGTGGGTACAACATTGGAGGTGGTAGA
AATAACAATGGTGGTCGGGG
>m.33501 g.33501  ORF g.33501 m.33501 comp10440_c0_seq1:1-423(+)
GAACTCCCTGCCGATTCAGACGTTGATAACATAAGTGGTAGATTTGATAATGGGCTTCTG
TTCGTGATTATCCCAAAGTTAAAAACTGCAGGGATACATGGAAATGAGATCGAGGAAGTG
AAGAAAGAGGAGAAATCGGAGAAACTAGAGAAGGAATATGTCCATGACAAGCAAAAACAC
GAAAAGAAAGACGAGAAGCTGGAAGAACCGGAAAAAGATGACGCTGCCAAACTTCACAGT
GAGAAAAAGAAAGACGACAAAGAGGAGGAACCGAAGAAAGTCGATGACAAGAAGGGTGAA
CTTTTGGCGGAGAAAAAGGAAGAGCTAAAGTGGAAGGCTGGAGTGGGCCGAAAGAAGATC
GAAGAAGACATGAGGAAGATGGCGGAAAGAGTAAAGAACAAGGAAGAATTGGAGATTATG
AT
>m.29724 g.29724  ORF g.29724 m.29724 comp1044_c0_seq1:155-514(+)
ATGTGGTATTGCGACACCCGGAGATTGAACGTCTTTCGTGAGGAGTATGCTGTGAATTGC
TTGCTCATAGGACCTGTTGTTGTACCTCTCAACTCTGAAGAAGAAGAGCACGAGGATGTA
GTTGTTGCCGATGTAGAGACAGATGTTGAGCTTGATGAGCATGGCAATGCCGAACCAACC
AACTTAGATGCATTATTTGTGCCCAATTTTCCTGAAGCAAACAATGCTGCTGCTGAGACG
GTTGCTGTTGCTGATGATCTTGTAGTTGATGATGCAGTTGGTCCTGAAATTAGGTTTTGT
TATGTGAAACAAAACAAAACATGTATTAAACCATTATTTAAACCAGGTTTGTGTTCGGG
>m.33356 g.33356  ORF g.33356 m.33356 comp10457_c0_seq1:2-454(-)
AACCTGTCAAAAAAGGGGAGATTAGAGGAAGCTTATGCTTTGTTTTTGTCAATTGGGAAG
AAAAGCATAAAGCCGAATGAGGTGATATATACTGCACTAATCGATGGATATTGCAAGATT
GGGAAGGCGGAATTTGCCCATAAATTGATTGAGAAGATGCTCAGCGATAATTGCTTACCT
AATTCAACTACTTACAATGTGTTGATTGACGGTCTTTGCAAAGGGAAGAAATTGCAGGAG
GCGTTATTGTTACTAAATAATATGGTGGCGAAGGGTCTGGAGCCCGATGTTTTCACATAT
ACTATCCTCATTGACGAGATGTTGAAAGAAGGGGAATCTGATGATGCAAAAAAGCTATTT
GAGCAAATGGCTTCCCGGGGACTGAAACCTGATGTCTGTACATACACCACATTTATTCAT
ACACTGTGCTGCACTGGAAAGTCCAAAGAAGCG
>m.33336 g.33336  ORF g.33336 m.33336 comp10460_c0_seq1:12-272(-)
ATGAGGGATAATTTGGTTAAGGTGTTTATCTCACCTGGTAATACTGAGCACAAGAGAAGA
TTCAATATGAGGTATCCCAAGAATATGGATAGATATAATGGTACCCCTGGTGAGATGACC
ACTGTTTGGCAGACTTTCAGAGATGGGTGTGGTGTCTTGAGAAGAACATATAATTTCCTG
GAGGAAACTGATGAGGAATGGTCGAGTGCTGATAGTAATGAGTTGGAGGAAACTTCTAGT
GATGTGAATGAGATGTACTAG
>m.33337 g.33337  ORF g.33337 m.33337 comp10460_c0_seq2:150-398(-)
ATGAGGGATAATTTGGTTAAGGTGTTTATCTCACCTGGTAATACTGAGCACAAGAGAAGA
TTCAATATGAGGTATCCCAAGAATATGGATAGATATAATGGTACCCCTGGTGAGATGACC
ACTGTTTGGCAGACTTTCAGAGATGGGTGTGGAGGTGTTAGGAAGGGTTATGAGTTCATG
AATGAGACTGATGAAGAATGGGAGAGTGAGGCAAGTGATGAGGAGGATGTGTGGGATAAT
ATAGAGTAA
>m.33499 g.33499  ORF g.33499 m.33499 comp10463_c0_seq1:36-701(-)
ATGAGAAGTACAAAACTCAAGGCTTATCAAGTACACGAGGGAAGAATGGACAAGAGGCTG
TGGAAAGAGGAGAATGTTAATTTTTGCTCCAAAACAGTCTATGAGTTGTTGGAAGGGATT
CGAATAGCGGCATCACAACAGACTTACAGTATAGTAAGTGAAAGAAAGATTTGGATCCCA
ATTATCCCCGCCAAAATTAACTTCCTAATGTGGACAGTATGGAAAAAAAAACTGCTGACT
ATTGATGCGCTCAGGAGGAGAGGTATGACTCTGGTTAACTGTTGCTGCTTATGCTGGAGA
GATGAAGAAACAGTTCCCCACCTGTTTGAAGAGTGTCCATTTGTAAAAGGAATGTGGGAG
GGGCTTGTCGGCCACTTACCTGTCCAGTCAGCAGCAGATCCAGTGGGTGGCCAGTGGTGT
GGAGGCAGGAACTTCGTGCTCAAAACCAGGTTAGGCAGGCTGATACTCGGACTACTGAGG
CACATGATATCTTGGGCGGTATGGAAAGAAAGAAACAACAGGACTTTTGAAGGTAAAGCA
AGCACTCTGGAACAAAGCATTGACGAGGTCAAAGGGCTGGTGTGGAACTGCATCAAAAAC
AGGGCTGAAACTGACGGGCTGTGGTTCGAACACATGGTTTTTCATTGGGCTGTATTTGTA
ATCTAA
>m.36368 g.36368  ORF g.36368 m.36368 comp104831_c0_seq1:1-273(+)
TATGCTGAGACCAGACTGAATGAAGTCAAGTATTTGCTCAAACGACTCACAGATGGCCAT
GGAGATGGGTATCGAACGGTCGAAATGAAGTCAAAGTTTTATTACTTGAATATGAACATC
ATGCTTATGATGATTGCTGGGGAGAGAGTTTATGGAGACGACGTGGAGGAGTTAGAGGAA
GACAGAACTGACTTGGATGGTAAGCAAGAAAGAAAATGCAAATGCACCGGTGCCAGTAGT
ACTGTTGACAGACAGTTGAGGAAAATAAAATAA
>m.33436 g.33436  ORF g.33436 m.33436 comp10486_c0_seq1:2-607(+)
CGAAATTTTGTCGCAGTTGAATATATGCTTAATGTATTAATGGATAAGAAAATTTTATTG
GATTCCAAGCTTATCTCTGCTATTATTCAGGCAAACTCTGTGAATCATAGACCAGATTCT
GCTTTGTTGGCCTTCAGCTATGGTGTAGAAATGGGCATATACATTGAAAGACCAGCATGC
CTTGCATTGATAGGCGTCTTCATCAGAACTGGTTCATTTTCAGAACTCGTCGAGATTGTT
GAGAAAATGGTTGCGGGTGGGGTTTCACTTGGAACATACCTTCTCGCTCTTGTGATCTAC
AAGCTTGGGTGTACCCAAATGGCTGCTTCATGTGAAAGGGTTTTTAGTTTTTTGCCAGGT
GACCAGAAGAATACTGTGACTTATACTGCTTTAATGGGCGCTTACTTCCGTTCAAAGAAT
GTGGAAAAGGGAATTGAAACATTTAATACCATGAGAAGGAATGGCATACATCCATCGTCT
GGCACATACAGATTGTTGATAGTAGGACTGAAAGAAGCTGGCAGAGTTCGTGAAGCGGAG
AAGTACTACAAAGAAAAACAGAATGCACAAAGAAATGGCCTTATGCAAGAAAATGTTACC
ATG
>m.33367 g.33367  ORF g.33367 m.33367 comp10498_c0_seq1:386-1321(-)
AGAGAAAGAGAGAGAGAGAGAGGTATTATATCATCAATGGCGGTAACATGGGGTTCCATC
CTCAGATTCTCTCTCTTGCTCATTCTCTTGGCTGCTGTTATTGCAGCTTGCTTCACTCTC
CCTATTGAACAGATGTTGAAGGATTTCTTGTTATGGGTTGATCAAAACCTTGGTCTTTGG
GGTCCACTCGTCTTGGCCGTTGCTTACATCCCTTTGACGATATTGGCTGTCCCAGCTGCA
ATACTTACTCTTGGAGGGGGTTATCTCTTTGGGTTGATCATGGGCTTCATTTCTGATTCC
GCTGGTGCTACTATTGGTGCCACAGCTGCATTCCTTCTCGGCCGAACAATTGGGAGGTCA
TTTGTTGTTTCTAAGTTAGAGGATTATCCACAATTTCAGGCAGTTACCATCGCAGTTCAG
AGATCTGGATTTAAGATTGCTTTGTTGCTTCGGCTTGCTCCACTACTCCCATTCAACTTG
CTGAATTACCTTCTGTCTGTAACTCCTATAAGCATAACTGATTACGTATTGGCAGCCTGG
ATCGGAATGATGCCGACCACTCTTGCATTAGTATATGCTGGAACTACACTGAAGGATTTT
TCTGACGTAACACAGGGTTGGGACCAGGTTTCAGTATCTCGATGGGTTATAATTGTTTCG
AGTTTCTTGATATCTGGGGTTCTGATGGTCTGTGTTACCAAAGTTGCAAAGACAGCCTTG
GATAAAGCACTAGCTGAAAGCCCAGATATTTATGTATCAGAATCGCCGGAGTTCACAGCC
ATAGCCGAACCAACTTCCAACCCTGAGCAGTCTCTCATAATCAAGATAAATCCTGTCAAA
GACAATATTAAGCATAAGGGGAACAACCACCATGAAAACTATACTGCCATTTTACCAAGT
CATAAAGATCGTCAAACAGATTCTGGATTAGCATAA
>m.29880 g.29880  ORF g.29880 m.29880 comp1049_c0_seq1:1-675(+)
AATCAAATATTAAAGCCAACTAACGACTACATTTCCCGCCCAAATCCCCCTACTATATCT
TCAGCTTTACAACACTACATTCAATCCGATACACCTTCTCACGGTCAAACAATCCATGCC
CACATCTTTAAAATCGGATTCAAACCCAACACCAACCTTTCGATTAAACTCCTTATACTC
TACATCAGATCAGGTAGTCTACAATATGCACGTCAAGTGTTTGATCAAATGCCCGCCCCA
ACTGTGTCGTCTTACAATTCCATGATTGCAGGGTACCTCAAAAATGGCCAACCTGAAGAA
TCCATGGGGTTTATTCGAAAATTGATTTTGTCTAACCAACGAGGTGATGGTTTTACGTTT
TCAATGATGTTGAAGATGTCTACAACGAATGTTTCGACACCGAGGGATTGGGGGAAACAA
GTTCATTGTCAGATATTGAAATCCAACATTCAAGCTGATGATATTCTTTTTACAGCTCTA
GTTGATTCGTATGCCAAGAATGGGAAGGTTGATTACGCGAGGAAAGTGTTTGATGAGATG
GTGGAGAGGAATGTTGTTTGTTCGACAGCGATGATATCCGGGTACATGAATGAAGGGTGT
TTTGAAAATGCTGAAGAGATCTTTCGGAGGACCATTAACAAAGATGTGGTGGTTTTTAAT
GCTATGATTGAAG
>m.33488 g.33488  ORF g.33488 m.33488 comp10519_c0_seq1:109-567(-)
GCTTACCATAAGGCGCCAAAGTCTGTAGAACCAAATTCCACGACAACTTCTACATTGACA
CAAAAGAAGTTGGACAAGGGCGTGGAGAGAGTAGTTCGAACACGGGAGTTGCGGACGACC
AAGCCACAAGTGTTGCAGCAACAACATATGAAAACTCCAAGGGGAAAAGGAATAAAGAAG
AGTACAACAATATCACTTGTTGCTTCGCGTCGTTTAAGTATTATAAAGGAAAAGTCATCA
AGCATTCTAAGACCCAAGGAAACGAAATATAGGAATAAACGAACCTTCCCTGCGTCTATT
TCTTATGCTGGTATATCTTTGGCACGAGAGAAAAAGCCAGCGACAATACCAAAAGAACCA
AACTTTCATACGCCAAGGCGCTGCACAAAGCCAGTCTCAGAGGCAATTCTTGCTCCAAAA
AGTTGCAAAAGGACATCAGTGGAGGTGATCTCCTCGTAA
>m.33370 g.33370  ORF g.33370 m.33370 comp10521_c0_seq1:1-222(+)
CAGAGGACGAGAAGAATTAAGCAGAGATCAGTAGCATTATTTGTGGCTGAAACTGATATG
GAGGACCTCATTGATCTTGCAATTAGCCAAGACCCTTTGCTTGACATGCGGACTAAAGGG
GTTATCATAACCAGGAATGGAGGAAGCATTGACATTACTCAGGTAACCGATGTTATCACC
AAGCTGTTGGATTTGAAAGAGAAACCGGAGACTTTGAATTGA
>m.29823 g.29823  ORF g.29823 m.29823 comp1053_c0_seq1:44-394(+)
ATGGCCTCCTCACTGAGCAAACCAATGCCTGTAAAACGTCTCGGGGAGCTTCTGCAGGAG
CAGCAGGAACCATTTTGTCTTGATGTTTATCTTGTAGAGAGGGGATATCTCAGGAAAACA
CAGGATTCGAAAGTTATTTCCCATCGAAGGAAAAAAACTCCGCCATGTCCTAAAATTTTG
AAGACAGTGCTGAAAAAGATTGTTTCGATTCGGAAGGCTCAGGCTCAGGCTCAGTACATT
GAGGAACCGGTTCGATTCTCGTCTGCAAGCAGTATGACAGTGTATGATTCATATTCAGAG
AGTGATATGGAAGACGAAGCTCCTTCCCACCGACAGAATCACAACCAAG
>m.29824 g.29824  ORF g.29824 m.29824 comp1053_c1_seq1:175-765(-)
AACCAAGTGACTGATACAGATAGAATACAAGAATGTGGATGCGTAGAAGATAGTAAGCAG
CACAGCCCTGTATCAGTGCTAGAAGAATTACACTCTGATGAAGATTCTCCATGTTATAAA
ACAGAGAAATGCACACCAGCTTTCACAAACAGAGTAACAGAGGAGTCGTTATTCTCAGCT
TTTATGTGGGATTTACTACAGCATACGCCATTAGAGAAACAGGTCCTTGGGTCGTCTTCA
TCTTCTTCTTCGGAGTGTAGGAAGACAAAGAGGGCGCTAGAGCAGACAAAGCAACTTTTA
TTTGATTCTGTAAGAGAAGTGTTGGAGAAGCAAGGAAGAAATGAGAATAGATTGGTAGGA
GCTGAGAAGATGGGGAAAATCATTTGTGGGCAAATCTGCGTTTGGTCCAAGCAATCTGGA
AATCTAGGAAATATAACCGATTTGTTAAATTCCGATTTTGTGGAGACTATTGTGAAATGG
AATGATACTGAGCAGTTGAGAAAGGAAATAGAGAAAGAGATTAGTAATGCCATTTTGGAA
GAGATGGAATTTGAGATTGTGTCGGACTTGATTGCAAGTGTTATCCGGTGA
>m.33390 g.33390  ORF g.33390 m.33390 comp10545_c0_seq1:3-197(-)
ATGTTACATTTAGTATCAAAGACTTTGTTTTGTTCTATGGGAAGCAAATCGGAGCTCATC
AGTGTTAGATCTATTGTTGATTCTTTGATTGGAGTTTGTTGGAGTTCTTTATATTCATTT
GAGTGGTTCCATCACCAATTTGAGTTAGTTCATTCAGTTTTAGCTAGATCTGATCTAGAT
CTATCATCCGGCTTC
>m.33429 g.33429  ORF g.33429 m.33429 comp10561_c0_seq1:2-475(+)
AGGATCAATAGTGATGGTAATTTGGTAGTGTTAGATGGAAAACAGAACGCCGTATGGTCA
ACAAATGTTTCTGTTGCAGCAAATATTTCAGTGGCTGAGTTACTGGATTCTGGAAATCTT
CTTCTGAGAGAAGTCAGTTCAGATGGTAGTAAAGGTAAAACCATATGGCAGAGTTTTGAG
CACCCAAGTGATACACTTTCAGAGGACATGAGGCTTGTCACTAACACAAGGACTGGGGAG
AAAAAAGGTATAACGTCTTGGAAATCCAGTACAGATCCTTCGGAAGGTATGTTTAGAATG
GAGCTCGAGCCTCTCAGTATTCCTCAACTTGTCGTGTGGAAGGGAACTGAGCGCCACTGG
CGTACTGGTCCATGGGATGGTAGAATTTTCATTGGAGTCGAAGCAATGGTGGCTAATTAC
CTCAATGGATTTGATCTCGATCGGAATGATCCAGGAGGCAATGTGTTACTATAA
>m.33430 g.33430  ORF g.33430 m.33430 comp10561_c0_seq2:2-628(+)
AGGATCAATAGTGATGGTAATTTGGTAGTGTTAGATGGAAAACAGAACGCCGTATGGTCA
ACAAATGTTTCTGTTGCAGCAAATATTTCAGTGGCTGAGTTACTGGATTCTGGAAATCTT
CTTCTGAGAGAAGTCAGTTCAGATGGTAGTAAAGGTAAAACCATATGGCAGAGTTTTGAG
CACCCAAGTGATACACTTTCAGAGGACATGAGGCTTGTCACTAACACAAGGACTGGGGAG
AAAAAAGGTATAACGTCTTGGAAATCCAGTACAGATCCTTCGGAAGGTATGTTTAGAATG
GAGCTCGAGCCTCTCAGTATTCCTCAACTTGTCGTGTGGAAGGGAACTGAGCGCCACTGG
CGTACTGGTCCATGGGATGGTAGAATTTTCATTGGAGTCGAAGCAATGGTGGCTAATTAC
CTCAATGGATTTGATCTCGATCGGAATGATCCAGGAGGCAATGTGTATGTTTTCTTTTCC
TATAATCTAATTCCTGTAAGATATGTTCTCAATCCTAATGGACAACTACGCCAATTAGGT
TACTATAAAGAAAATAACGCATGGAAAGGAGACTGGGCAGCCCCAAAGACCGATTGTGAC
TTTTATGGAAAGTGTGGTCCTTTT
>m.36370 g.36370  ORF g.36370 m.36370 comp105653_c0_seq1:166-996(-)
CTTTGTTGTGCGATACTTGGTTGCATTAGATATATGAAGATCTTCAATTGGGTGCACAGG
AAACTCCATCCTAGTACCCATGAATATATGGTTTCTCCAAAGAAAGATGATTTTGCCTAC
GATGATATTGGCAAGTTCGAAACAGTTAGTGTTACCAATGAAATCGACACAAATGCCTTG
CTCAAACAGGTCACACTCATGGACGTGTGGAAAGATGGTATTTTGACCATTGGCACGTTA
GGTTTTGAATATACAGAACCGAAATATACAGAAGAAGAAGATGAAGAGAAACAAAAAGAA
CCAGAAGACAGAAAAGAGAAAGTGGATTCTCCTAGTGTCGCCAAGGAGACGGGATGGGTG
AAACCATATGTTAATAATGTGGCGTGTTTGAGATTAGACACAATAACCATTATAAAACAC
GATGTCGCAGTCAAAGTAGAAGAAACGCCTGACGTAACCCCACTTCTTGAAATAGTTGAA
ATGAAGAAGCGAATCACACTAGCTGATTTGCTCTCAACAGACAAAGAAGTCGCCGATAAG
GTGTACAGCAGCAAATTATCGGTTGATATGAGCATCAAATCTACTAGTACCGAGAACACT
ACTAAGAAGGGTAAGATGTCGTTTGGTAAGAAGCACAAGGGAGAAGATTCGCGTCCAAAA
GGAAAACTACGTCGAATGATGTACAAAATGCTGAAGAAGAAGATATACCCTGATCTCGAA
GGGAAGATTCATGCAAAGGATGGACAAAATATCACAGCGGATCAAATGTGCAAATTACCG
AAAGATGGCAAACCAGATGAAATGGTTTCTCTGCTTCCAGGAGCTGTTTAA
>m.29757 g.29757  ORF g.29757 m.29757 comp1056_c0_seq1:3-203(-)
ATGGTGTCTTCGAGTATGGGCCAGAGCATCGCAGATGGAGACGACAGTGGTGATAGACAG
AAATGCAACACCACATTGGGAAATATGGCTTTTGTTGAGTACAAATCGAGTCAGAAGCAG
CGAGACATTATCCTGATTGTTCCTGAGGGAGATTTTTCAGTTAGGTTGGTAGATAATGCG
TTGATCAAGCACAAGGTGGAG
>m.36372 g.36372  ORF g.36372 m.36372 comp105774_c0_seq1:148-1458(+)
ATGGACTTCAAAACAAGTAGAACGAAAAGAGGGTACTATGTAAAGATGAAGCTTGGAAGA
ACCAATCAAAGCTCTGTCTACAGATTCTTGAAATGGGGTGTTTGGGTTTCTCTTACTCTA
TACTTCTTAACCTCATGCTTACATTCTTCACTTCCCGATACAAATATTGACTCTCCCCAC
AAACCAAGAACTCTGCTTGAAACTAATACAACAGTTGTACATAACAAAGCCTTATTCAAT
AATATGAAGATCTACATCTACGAACTCCCACCACGATTCAACAATGAATGGCTATCAAAT
GAAAGATGTAGTAACCATTTGTTTGCAGCTGAAGTTGCGATTCACAAAGCATTACTAAAG
AGTGATGTACGGACACTCAATCCATTGGAAGCAGATTTTTTCTTTGTTCCAGTTTACTTA
TCTTGTAACTTCAGTACTTTGAATGGGTTTCCATCAATGAGTCATGCTCGTTCATTGCTA
TCTTCAGCAGTTGAACTTATTTCCACTACAATGCCATTTTGGAATCGAAGTAATGGGCGT
GATCACTTGTTTGTTGCTTCCCATGATTTCGGAGCTTGTTTTCGCTCTGTGGAGGAGCTT
GCGATCGAAGATGGGATTCCGGAGTTTTTGAAGAAGTCGATTATGTTACAGACGTTTGGT
GTTAAATATCGGCATCCATGTCAAGCTGTGGAGAATGTTGTTATACCACCTTACGTATCG
CCGATAAAAGTTAGGACAACGCTTGCAGAAAATTCTCTGTCTAATGGCAAAAGAGATATT
TTCGCATTCTTTAGGGGGAAGATGGAAGTTCATCCAAAGAATATTAGCGGACAATTCTAC
AGCAGAAAAGTACGGTCAACGATATGGCACAAGTTTAGCCGGAATCGGAAATTCCGACTG
AAGCGAGAAAGATTTGAAGGATATCAGTCTGAAATCCGACGGTCGGTGTTTTGCTTATGT
CCTTTAGGATGGGCACCATGGAGCCCGAGAATAGTTGAATCTGTAGCCCTTGGATGTGTT
CCAGTCATCATAGCAGATGGTATCCAGTTACCTTTCTCGGAGAAGATCCAGTGGTCTAAA
ATCTCTCTTACAGTGGCAGAAAAGGATGTTACCAAGCTGGTTAAAATTCTAAAGCACGTG
GCAGCTACGAATTTAACAGCTATACAGCGAAACTTGTGGGACCCAGCTAATCAGCGGGCG
GTGTTATACAACAGCGACATCCAGGAAGGAGATGCCACGTGGCAGATCATCCACTCATTG
TCAGAAAAGCAGCTCAAGCTCAGCAAGTCTTACAATACAACAGGCGGATGA
>m.29532 g.29532  ORF g.29532 m.29532 comp1057_c0_seq1:3-857(+)
GACTTGGGTTGCTCAGTCGGGCCAAATACATTCACCGCAATGCAGAATATAACAGAAGCC
ATACGCCAGAAATACCAAGCACTAGATCCCGAATTTCAAGTATTTTTCAATGATCACACC
TCCAATGACTTCAACAAGTTATTCGCCTCCTTTCCTCCTGAGAAAGGATATCTGGCAGCA
GCCGTACCAGGTTCTTTCTTCAATCGGCTCTTTCCGAAGGATTCGCTTCATTTTGTCCAC
TCTTCAGCCTCACTCCACTGGCTCTCTAGGGTCCCAAAAGATGTCACAAATGCATGCTCA
CCTTGTTTCAATAAGGGAAGGATTCATCATGGAGGTGCACCAAAGGAAGTTATGGAATCA
TATTTAGCTCAATTCCATGAGGATATGGATTCATTTTTCTTGGCTAGAGCAGACGAAGTT
GTGAAGGGCGGACTCATGGCACTCAGCCTACTATCCAGGCCGAAGCGGCTCCAGACAGAG
AAATCAGTTCCTCATCCGGTTGATACGTTGGGAAGCTGCTTGATGCAGATGGCTGAAGAG
GGACGATTTAGTGAAGCAAAAGTGGATTCGTTCAATATACCAGTGTGTGTTCCATCAGTG
GAGGACTTTGAACAGGCAATCAAATGTAACGGGTGCTTTACCATTGAGAATTTGCACATT
CTTGATATCAATACGTTCGACGTCAATGTCCTCGGTGTCCATCTTAGAGCTATCTTTGGA
GGTTTACTCAGCGAACATTTTGGAGACGAAATTATGAATGACCTGTTCGCTCTCTTCGCT
AAAACCGCTGCTGAGATGTATACTGTCGGAAGTACTTTTGATGTAAACTTATTTGTTCTT
CTCAAGCGAAAATAA
>m.33468 g.33468  ORF g.33468 m.33468 comp10580_c0_seq1:2-664(-)
AATCACTGTGGAGTTGCCTCGACAACTCGTGATCAGAAAAAACAGAGTCGTTCCTATATC
TCTATGTGGAGGAAGAGCTTTCAAAGATTACGAGAAAAGAGAGAGAAGCAAGATTATGCA
GAGTGGAGACTGATAAGAGCCAGTCTTATCAGACACTCAGCTACAGAGCAGGGGTTATCT
TCTAGTCCTACTGTTGAGGCCGACCCTCATGTGGAATTATCAGGGGTTAATCCAGAAGAA
GAAGTTTCACCAGTCGTTGCTATCGATGTGGAGTCTTTAGTAGAAGAAAAGGAACGTCTA
ATTGCTGTGGAAGAAGGTATTGCGGCAGGCTTCCCTGAATACCTATGCAGACTGGAAACT
GGAATTATGAAATTGGAAAGTTGGCTACAACACATTGACACAGGTCTGGGTAGTGGTATG
CTTCCCAGTAATGTGACCTTGGGTGATACTTTCTCTTTTTCGGGAGTAGATATTCGGGGC
CTAACTCTGTGGCAAGTTATGAATACTCACACCAATTCTAATGCTACAGCTTCAGTGATC
CACCTTTGGGAAAACATTATTGGCGCCCCAATTCTGGAATGTCTGATCAATTCAGGGTTC
AAAGCAAATGTGGAATGGTTTAGAAGCGGCCCACCCCAATTACCTGCATTAGGTTTTCTT
AAC
>m.33352 g.33352  ORF g.33352 m.33352 comp10593_c0_seq1:3-356(+)
CCAATTCAAAATACATGTCCAGCAGGGTTGCAGTTGTCACCACCAGATCAAAATACTCAT
CCAGCAGCGTTGCAACAGTCACCTCCAGTTCCAAATACAAATGTAGCAGCGGATGAGAGA
GAGACATCACCCACTGTTGAAGGTAAGCCGTATTTCTGCAGAATCTGCAACTCCTCCTGC
ACAAGCATGTTTTCTCTCATGCAGCATCTCACAGGAAAAAAACATGCTTTGTGTATTAAA
GATTTTGTGAGAGCAATGAGATACAAAGAAGACTATGAAAGGCATGGAAAATACTATTTG
TCTTCTCTTCGCAAGTATAAGTCCTCTCATAGCTCGTATTCCCTGCGAAGGTAA
>m.29618 g.29618  ORF g.29618 m.29618 comp105_c0_seq1:296-568(-)
ATGGAGAATTATATAGTCACGGATAATATCCTCACAGTGAAAATTAGCCGCCAAACTCAT
GAAATCACATTGGACGTGCTTGCCTCTACTACTGAGTTGAGAACAAATCCCAACCGTAAG
TCTGAAGAAATGATGAGGTATGAAAAGGGCTTTTTATTTAACAATAATCCAACTCATGAG
GTAACTCACATCCTCCACTATACTTCATCTTATATTGATCCCATAATTCACCACCGCAAA
GTACAAGCCGGAGTGTTGGTCAAGGGTCTTTAA
>m.33486 g.33486  ORF g.33486 m.33486 comp10603_c0_seq1:3-539(-)
TTTTTTTTTGTATCACTCGAAACAGAAAAATCATATACCCCCACTACTACCAAAATGTTG
GCTCAACCTCAACAATACCTTCCGACCTTGTTTGCCCCTGAAAAACCTTTACAGCATATT
TTCGAAGATCCTGATTCTGGTGCCTTCTTCAGTGACGAAATGCGTGCTAGATCATGGGAG
AACACTTGGCGAAGCAGAAGAGACTCTTATAGCAAACCTTTGGTGCAGCGTTTTTATGCA
TCCCTCCGAAGAACTCTCGACGGTTCCTGGTTTTTATATTGGTTGCCTAATGTCAGGATT
ATCTTTACTCCTGACATTATTGCCGACATCATCGGTGTTCAAATTATACCTAACGCCACT
CATCAAAAGCCTATGCATAATCTCTACAAGTATGCATCTTTGATCAAGAATGCACATGTT
TTCGGGCCAAATAGTGTACACACGAGGAGTCTGAGTCGAAATCAGATGACAGCATGTATG
TGGATCGACAAGAACGTATTGGGTGTCCGGAGGTTGAACAAACTCTGTCTTGAGAGA
>m.33411 g.33411  ORF g.33411 m.33411 comp10604_c0_seq1:39-434(-)
TTCCAAATATATCTTCTAATGGTGGCGCGACATATTTTATATAGTATTCATCCTCTTGAC
AGTCGTAGTGGCCTTGCTTGGACAATTGCTTGGATTGTCGCAGTGATGTTATCATATCAG
TCTGTGATGTTTTTGTGTGGGAATAAGTCTTCAGTGTGGTGGTCTTTGATGCTTTTTCTT
ATGAGTTTCTATACATGTAGCTTTATGTTTGGAGGTTGTGCAGTTCAACCTGAATTAAGT
TCATCTCAACCTCTTTTACTTGTTCCGGTTGCTGCACTACTTGAGCAATGTTTGCTTCAT
GATACATTCGCGGAGAAGTGTTGGCTTGACGCCAAGAATCCTTTCCTATACAAGATGTCT
TTACACCACAACAAGCTTCTCCATGCTGTTATGTAG
>m.36337 g.36337  ORF g.36337 m.36337 comp106106_c0_seq1:140-355(-)
ATGAGTTTGACTACGGAGCTGTCGGCTATGGAAGATACTGTTATTTATAATAGAGAGATG
GTAACGAAGTATGAGGATGATAGTACCCATAAAATCTCTCTGATTAGTTGGCTAATGGAT
GAAGTTGGGAATATCGTTTCTACGGAACAAAATAATTCTCTTTTTGATGGTCTTACGGCC
CGGGTTGCGGAGCTTGAGGTTTTGCTTCCCGACTAA
>m.33345 g.33345  ORF g.33345 m.33345 comp10614_c0_seq1:2-388(+)
GGCAAAGCTGGCCTGGCTGAACATATCTTTAAAAGGATGCCCAGGACTAATGTTGTTGCT
TGGAATGTGATGATCTCAGGCTATGTGATGGTTGGTTGTTATTTTGAGGCCCTAAGACTC
TTCCATGATATGCATGATAGTAATGCGAGCCCTGATGCAGTTACATTCACTAGTATCTTA
CCAGCTTGTTCACAACTTGCTGCGCTGGAGGTGGGAAGAGAGATCCATTATGGTATCATT
GAAAAGGGACTAGAATACAATGAGATTGTCATGGGTGCTCTTCTAGACATGTATGCAAAA
TGTGGTGCAGTTGATGAAGCATGTCGTGTTTTTGATAAATTACCGGAGAGAGACTTTGTG
TCATGGACATCCATGATTACAGCTTA
>m.33378 g.33378  ORF g.33378 m.33378 comp10622_c0_seq1:1-588(+)
GTTGACATAGGTGTCTCACATGGACTGCAATGGCCTACTTTGCTCGAAGCTTTGAGTAAT
CGAGCAGGCGGACCACCTCCTCTCCTTCGCCTCACAATTATAGTCCCTGACTCTACACAA
ACTGCTGCTTCTCCGTTTTCTGTTGGTCCAGTTGGTGATAATTTACCTTCCCGGCTTCTC
CGATTCGCGGAATCAATACACCTGAACCTCCAAATCAATGTCATTAACAACCATCCCTTG
CAAGAATTAACTCCCCAAACCATAAACACGTCTTCTGATGAAACCCTTATATTTTGTGCT
CAATTCAGGCTTCACAGCCTTAGCCACACAACACCCGATAACCAAACCAAATTCCTTGAG
TCCCTAGGAAGCTTTGAGCCGAAAGGTGTAATTCTATGTGAAAATGACATGGAATGCAGC
TGCAGTCATTGTGGTGACTTCATGACAGGATTCTCACCCCGAGTAGAGTACATGTGGAGG
TTCTTGGATTCAACTAGTGCTGCTTTTAAGGGGAGAGAGTGCGACGAAAGAAGGGTAATG
GAAGGAGAAGCAGCAATAGGGTTTATCAATGGAATGAATAATGGGA
>m.36326 g.36326  ORF g.36326 m.36326 comp106255_c0_seq1:712-1521(+)
ATGGACACTGCGTTGGCAAGTGAGTCTCAGTCCCACGTCTCGGAGTCGCAGTTGGCAGAG
TTTGTGGGCTTGGATCCGTCACCTTCGGATCTTGGGCCTGATGAGGCCTCGTCCAGTCAA
GCAATCGGGCATGTATACGGAAATGGATCCGCTAATATTGGATTGCTCTGCGAGGCTCAC
GAAAGAGGTAATGCTGAAGCTGTTGTTGATGGGCTTCTGCCATTGGGCCTTTTGCAGCAA
GTGGAAGGGCCAGTTGATGGGCTTCCTCCACTTTTTGGTCAAGTTGGCTTTGGAAATAAT
TTTGGGACTTCTGTTGGGCCAGATACTATTGGAAGCGAACCAGTTGTTGAACCGTTTGTG
CCTGCCCCAGCAGCAGTTCCGGTAACGGGCTTTGGGCCTGCTCAAGCTGATGGGTCTAGT
AGTGGGCTTGCAGCTGAAACCGATTCTCCGTCAGCATTAGATGGCCATGACGCGGTTGTG
CAAGGTGGTGTTCTCCCAGAACAGGTTAGTGACAACTCCAAGCCTTCAGAGACAGGTGCT
AATTCTGCTTTCGTAAGACCCGTCAGGACTAAGGTCCAGAGAAGACCCTCTTACATTGCA
TTGTGGCAGAGGGCTTTCTCGAAAATCAAGAGGAGGAAAGAACAGGAATCGTATGAGAAC
TGGAAACGGTATGGAGAGATGTTGAAATCTCAGACCAATAGCTTGAGGATAGCTAACCGT
CGTGCACTTGGAACAGCGAGCAATGAGGACATTGTTAAGGCAATGGTGCCAAGGGTGGTT
AAAGCTAAGGTAAACAACGGTAACGGTTAA
>m.36328 g.36328  ORF g.36328 m.36328 comp106298_c0_seq1:204-464(+)
ATGTCTTCTTCCTGCAGAGCTCTTTCGTCAAGTACCCCCCTCCTTGTTTCTTCAGTGCTG
TATTTGTCACTTTTAAGCCAAACTAGGGCTCTGGTATCCCCCAAAGCTCGATGTCAGACA
AAACAACCTGAGGAAGCACCATGGAGAGCTGGCAGTCAATGGGAAAGGTTAGAGGCGATA
AAAGACTCAGGAGAGGGGAGGGAGGCCAGGAGGAGTGGATACTTAAGTGGACAATCTCTC
GATCTGGATGGGCTCAAGTAG
>m.29613 g.29613  ORF g.29613 m.29613 comp1062_c0_seq1:204-668(-)
CATTCTACTGCTATGTATACTGCCAGGAAATTTCAGAATTATGTACCGCGTGGAAAAAGG
GGTTCTTTCTCTAGGGGACGTGGCCGTGGGAGACAATCATTTCAGCCTTCTTCATCCTCT
CCGATTACTGATGTTTCCACGCAGTCCCAAGTACCTGTCTGCCAGATTTGTAATCGACCT
CGCCACACTGCTATTGACTGTTATGAGCGCATGAACCATGCGTATGAAGGAAGAATCCCA
GCCAAGAAGCTGAGTGCTATGGCAGCACTGGTACAGCCTTCTCCAACAGCCTCTCCCAAC
AATACTGCCACTACATGGGTTACAGACACCGGAGCTTCCAATCACATCACAGCTGATCTT
GCTAATTTGGCTGTTCATGATGAATATCAAGGAAAGGAGCACGTTGCTGTTGGAAATGGT
TCAGGACCTTGCTTCGGGGAAGATGCTTTTCCATGGAAAGAGTAA
>m.29950 g.29950  ORF g.29950 m.29950 comp1064_c0_seq1:122-397(+)
ATGCTTTTGTTATTGGTTATGCTCGGAGTGACCAAAAGATGTTCCCTGGTCGCTATTCAT
TCTTGCATCACTAGCTCATTTCTTGCATCACTAGCTCATGATTCAGTGGCTCTTATTGCA
GCTTGCACTGTATATCATCCGGGATGGTTTTGTATGTCCTATTCTAGCTGTGACATTGCC
AGTTCAGTGTTTATTCCACTCTATCAAGGCTGTCTTGATAACTTTGAGCTTCCTCATAAG
TCTATACAACAGTTGCTGGTGCTCTTATTCCTCTAG
>m.29951 g.29951  ORF g.29951 m.29951 comp1064_c0_seq2:335-520(+)
ATGTTTGATAGTATGGATAGAGGAGATGATGTAGTATCATACAATGTTGTAATTACAGAT
TCCGAACAGAATGGTTATGGGATACAAATCTTCTGTAGGATGCTCAGCTCTGGAATTGAG
CCTAATGATTCCAAGTATGGAAGTTATCGAGAAGCATGTGCATTTTTGAAAGCAATCAAG
TGTTGA
>m.33492 g.33492  ORF g.33492 m.33492 comp10664_c0_seq1:1-753(+)
CAGTTTTCTATCCTCAGTAATATGTCCAGTTCATCTTCCGGTTCTATTCCATGGGACATG
GATTCCTACGATGGAAAACTCATGTTTGCTGCCATCATCTCTTTGTTGTTAGTCCTTTCT
TTTGTGCTCTTACTCCATGCATACGCGAGGTGGGTGTTTCTGCTCGATCAATCAGCTCTT
CAGCGGAGGCGAACCACATTAACTCTCTCCACCACCACTACAACTACCACGACAAGAAGA
TTACACCATCACCTTAATGTTGCTGACGACGAAGATGAAATGTGCGGTCTTGATGTCTCT
GTCATTGCGTCAATTCCTACATTTGTCCATAAGGAAGATAAATTAGAGTGTGTTATTTGC
TTGAGTGTATTTGAGGATGGTGATATTGGCAGGCATTTGCCAAATTGTGACCACGCATTT
CATGTACAATGCATAGATAAGTGGCTTAGGTCACATTCGAGTTGTCCAATCTGTAGAGCT
TTGGTTGGATGGGGGAAGGTCATCGATGTGAAGTCAATAATGGTAACTGATGGACACGAT
GGAATAGCAATGCGGAATTCGTTCGTGGATGTAATTGTGGATCAAGAGCCTTCATTGCAG
GTTGAGATTCAAGTCCCACCAGTAGAATCGGATACTGTGGAGAACGGATGTTTGTATCCT
TCGCCGCCTGCTCCTCCACCGTCGCCCCCATCACCACCGCCGCTTCCTGTGGGGTATTCC
TTAAAAAGAATGTTTAGCATGCATAAAGCAG
>m.36339 g.36339  ORF g.36339 m.36339 comp106725_c0_seq1:196-1605(+)
ATGAGTCGTGGTCATGGATTAACACTTCTCATTCTCTCCTTGGTAGTTTCATTACTAGTT
GCAGCTTCTACTTTTTGCTCTTTCGATCCCTTTACATACTCTTACAGCGACAACAACAAA
CGTATGTCTGAGTTGCAAACCCAGTTTATCACTAACAGTGATGCCTCTGCTGCTCTCAAC
TCAGATCATCATGATTCACTCTTCAGAAACTCTACTAGTCAGAGACAGGGTGCGAATCTG
TCATGGAAATCTCGAAAGGTTGAATTGGAACTTGCTCGTGCGCGAATTTCAATTAGAAAG
GCCATGAAGCTCAACGTTAATTCAACTTTACAGGTTGAACAAGACGCACCCAAAGGCACA
GTGTATCGTAACCCCCAGGCTTTCTATCAGAGCTATCTAGAAATGGAAAAGTATTTTAAG
ATCTACGTGTATGAAGAAGGGAACAGGCCTATTGTTCACGACGGGCCATGCAAAGATATC
TACACATCAGAAGGCAGGTTTATACATGAAATGGAGTTGGCATCTACAAGGTTTCGAACA
AGAGATGCGCGACGTGCACACGTTTACTTCATGCCCTTTAGTGTCTCAATGATGGTTAAG
TTTCTTTACAAACCCAACTCCATGGATAAATCACCCTTGCTAAGCTTCGTCTCCGATTAC
ATCAACGTCATCTCCACAAAATACCCTTTCTGGAATAGGTCCCAAGGAGCGGATCACTTG
ATGCTCTCTTGCCATGACTGGGCTCCTGATGCCTCTTCCGGGACTCCATGGTTGTACAAC
AATTCAATCAGGGTCCTATGCAATGCCAACACATCTGAAGGGTTCGACCCAACTAAAGAT
GCCACTCTACCTGAAATTAACCTTTACGATGGCAACATGTCGCCTGAGTTGATGATCACA
ATCCCTGCTGATGATATCCCACGAAAACATCTTGCATTCTTTGCAGGTGGTCTTCATGGC
CCCATACGCCCCCTTCTCATTCAACGCTGGAAGAACCGAGACCCTGATCTTCTTGTATAT
GAATATCTCCCAAAGGACCTCAGCTACTATTCATTCATGCTCAACTCCAAATTTTGTTTA
TGTCCAAGTGGCTATGAAGTAGCTAGCCCAAGAATCGTCGAGGCTATTTACGCAGAATGT
GTACCCGTGGTGATAACACAAGACTATGTTTTACCATTTAGTGATGTCTTGAGATGGGAA
GCATTCTCTGTGCAGATCAAGGTCTCTGATATCCCAAGTTTAAAACAGATATTGACTGCG
ATTCCGACACCTGAGTATATCATGTTAAAAGAGGGTGTCAAGGCTGTGAAGAAACATTTT
ATGCTGAACCAACCACCTAAGAGGTTTGATGTGTTTCACATGATATTACATTCTATTTGG
CTTCGACGACTCAACGTACGCGTTCGGTAA
>m.36336 g.36336  ORF g.36336 m.36336 comp106739_c0_seq1:61-1173(+)
ATGAGAAGATCATCAAGTAGTTACGAAAGTTATCCATGTATCACGATGCATCAACCATGG
GCATCACTACTAGTTCATGGCATCAAACGCATTGAAGGCCGATCTTGGCCTGCTCCTCTT
CGAGGCCAACTTTGGATCCATGCAGCCAGTAGGGTTCCAGATGCTGCAACTGTCAAAGCG
ATGGAGGATTTCTACAGGAACATCTATGCTGTTGATGGAATAACAGATCTTAAGTTTCCT
GAAGAGTACCCTGTTTCACAGCTTCTTGGTTGTGTTGAAGTAGTGGGGTGCGTTAAATGT
AATGAGCTGGTTAACTGGGATGACGTGCCTGAATCGGTGAGACTAGAAGGGTTGACGGAA
TTCTGCTGGCTTTGTGAAAAGCCCCAGATATTACCAGACCCGATAGTAATGCGGGGATAT
CAAGGTGTATACGATTTGGAAAGGAAGATACACGAAGGTGCAGTTCAAGGTCTTTGTAAA
GCTGAAAGCCGCCAACCAGTGAAATTTCCAGTTCCCAATCCTCAGAATCCCTTTTCACTG
AAACCAGGGTCACTGGCACCATCCATTGGTAAATCGAAAACAACTGTATTAGAGAAACCA
CCAAGACTGATTTCAGCCATTGCTGGTGCACGTGCTGCAGCTACACAATTTTCTAAAAAA
GAAGCAAAACCCCAAGTAAATTCATTTCAGGGAACACATACCTATGAGCCCTCATCAAGA
CGACACATGCGAAACATATTTACCGAGAACGACAAAAGGTCAACTACGACGTTACAAAGG
AAACCTCAAGAAGGGGACTTGAGGAACATTAATAAAGAGCAAAATAACTTTGAAGGGAGA
ACATTTTATCATGCTGGCCACCATGATGAGAATCAGAGACTTGAGGTTCCATCAAATATG
CTTGCTAAAGAAACTAGACAGCCAGCAAGAATTCTACAGAGAAACCCACGGGATATAGAT
TCTATACACAGTGACAAAGAGCGTAATAATCATGTGACACGTGGAGAAAGCAAGAATTCC
CGTGATCAAGGCACTGAACGAGATTCAAGGCAAAGACTTGCGCCTCCGTCTAAGATATTT
GAAGCAGCAATGAGGGGACTAAAACTATCATGA
>m.36333 g.36333  ORF g.36333 m.36333 comp106817_c0_seq1:90-1565(-)
CTCAACTCAAACAAGAAGATGGTTGTGAAAATCGGAGGGAAGGTAGAGAAAGTGAACGGA
AAAGAACTGAGCTACACTGAGTTTGTAAAAAGATACCTGGTGAAGAATCAACCAGTGGTT
CTAACAGGGCTTATGGATGATTGGAGGGCTTGTAAAGATTGGGTCGATGAAGAAAATAAG
CCCAATCTTCGTTTCTTTTCTACCCATTTCGGCACTTCTAAAGTTCAGGTTGCAGAGTGT
GGTAAAAGAGAGTTGAGTGATCAGAAGAGAGTTGAAATGTCCGTTTCAGAGTTTATTAGT
CACTGTGCTGAGAATCAGAATGGGAATGATGAGTCTTTGCTGTATTTAAAAGATTGGCAT
TTTGTCAAGGAATACCCAGGATATGTTGCATACACAACACCATTATTTTTTCAAGACGAT
TGGCTCAATTTGTATCTCAACAGTTACGATATGCATACAGATCCTGATACTTGTCAGAAG
AAAAACGAATTATGTTGCTCTGATTATCGTTTTGTATACATGGGAGCGAAAGGTACCTGG
ACTCCTCTTCATGCTGACGTTTTCAGGTCATATAGTTGGTCAGCAAATGTATGTGGGAAG
AAACAATGGCATTTTCTGTCTCCTTCCCAGTGCCACATTGTATTTGATAGGAACTTGAAA
AACTCTGTTTATGATATTTTCGATGACGTCTCTGAATCAAAGTTTCCAGATTTTGAGGAT
GCTATATGGGTGGAATGTACTCAAGAACAAAATGAAATTATTTTTGTGCCGAGTGGATGG
TATCATCAAGTTCATAATCTGGAACATACATTATCTATAAACCACAACTGGTTCAATGGT
CATAATCTTTCTTGGGTGTGGAAGTTACTTGTCAAAGACTACAATGAAGCAAAAGAGTAC
ATAGAAGACATCCGGGACATATGTGACGATTTTGAATCTCTCTGTCAGCGGAATCTTGCC
GCCAACACAGGAATGAACTTCTCTGACTTCTTCATGTTTATCACACGGTTCTCCTTCGCC
AATCTGATCCAGCTATACTTGAGCTTTACAGATAACCTAAAGTCTCCAAGGACACCACCC
CCTATAACCCAACATTTAATATCGAATCTTTTATCCGTAAAGAAAGTTTCTACAAGCATG
AAACATTTGGATGTCTTCAGAGAAGTTTCTAATCACATACTGGATATGAGAGAAGTGTCA
GAGGAGCCTCGGTTTCTGGAGCTGCTTGGAGATATTGAGAGTGCATATCGCACGATAAGT
GAACACAATGAACAATACTCGAGTAGAAACGAACAGACGAATGTCAAGTTTGATGAGTTA
GAGTTGATTAAAGCTGCATTTACGAAGGTTTCTTGTCCTGAGGATCTTATTGGACTTATA
GACTCAGCTTTTACAAAATTGGGTGTTTTGTCAGATGATGAAAATTCAGGTGTAATGTCT
GATCTTGTTGAACAGGATACGTACGGCATTCTGTAG
>m.36332 g.36332  ORF g.36332 m.36332 comp106869_c0_seq1:101-853(-)
GGAGAGCTTCCGGGCATTCTTGCTTTATTAATTCAGCTTCCATCTCTGAACAAGAGCATA
CACATTTCATCATCAAATATGACGGTCTGTATCTCTTCTACAACAAGATTCATATCATTT
GTATTCTTGCTTTGTTACTTAAGCTTCACATCTACAGATGCATATGATCCACTTGATCCT
AAAGGGAATATCACAATCATATGGGATGTAGTGAGTTGGACACCTGATGGCTACGTGGCT
CTTGTTACAATGTACAACTTTCAAAAGTCCCGTGCCATCAAAGCACCAGGATGGACATTA
GGATGGAAATGGGCAAAGAAGGAGGTAATATGGGCCATCGTGGGAGCTCAGGCTAAGGAG
CAGGGTGATTGTTCTAAATTCAAAAGAAATTTACCTCATTCCTGTAAGAAGAATCCAAAA
ATTGTAGATTTAACTCCTGGAGCTCCTTACAACCAGCAGATTGCGAATTGCTGCAAAGGA
GGAGTACTGAGTTCTTGGGGCCAGGATCCTGGTAATTCAGCAAGTTCATTCCAGATTGCT
GTGGGTGCAGGAGGAAACTCGAACAAGACGGTTAAAGTCCCCAAGAGCTTTACGTTGTTG
GCCCCAGGCCCTGGATACACCTGTGGGCCGACAAAGATTATAAAACCGAGTAGATTTTAT
AGTGCAGATGGAAGGAGAGTAACCAAGGCATTCATGACTTGGAAGATTACATGCACCTAT
TCCCAGTTGCTTTCAAAAAGACTTGGAGTTTAG
>m.36335 g.36335  ORF g.36335 m.36335 comp106902_c0_seq1:359-580(-)
ATGGTGGCTCTGAGGGAGGTGAAGGCAGTTAGGAGGGTGGTCATTTTGTTGGATTTTAAG
GGTTCTATTATGGTGGTGCTTTGCGATGATGTTTTAAAGGTGGCGGTGGTGGTTGGCATC
TGGGTTAGCTTTAGGAGGTGGCGGTTGGATTTTGGAATTTCGGGAAGACGGGAAGATGGA
TTTGGGTTGCTCCGGTTGATTCATCTGTGGCTGGTGTCGTAG
>m.33465 g.33465  ORF g.33465 m.33465 comp10690_c0_seq1:3-452(+)
GCCACCCTCCAAGCCGGCCAACGTTACTGGTATTACTATATCATCGATGGTTACCACGTT
TCCCACGACCCTTCCCAAGCCTCCACCACCGAGCCAACCACCGGCCGTGTTTTGAACATC
CTCGATGTTCCATCCGAGAAGTCCTCCAAGTCCTCTTCCTCCTCCAAGAGCTCTTCCAAG
TCCCACTCCTCCTCCAAGCACACCTCTTCCTCCACCCGAAGAGAGTCCCGCCGCGAATCT
GCCTCCGACATCCCCAAGGGCCGCCCCCTTTCCGTCTCCAAGATCCAGTCGCCAAAGCCA
GTCAACCCATCCGCCACCAAGTACATCTTGACTGCCGACTACAGCGCACCAACCGTTGAG
GAGCTCACTTCCCGCTTCTCCTCCACCACCGTTGATGACTACGACTACGAACTCTCCATG
TCGCCACCATCCTCCGTTGGCTCTTCCCT
>m.36338 g.36338  ORF g.36338 m.36338 comp106921_c0_seq1:2-256(+)
TATGATATGGTGGAAGTAGAATCGTATATATGTGAGGAAGATGGCGTTGTTGGTATTTTC
TTAACTAGAGTAGGTACGACTGGAGCTGTTTTTGAGCGCAGTGGACATCTAAAGCATCAA
AAGTTCTCAGGAAAGGAACTACTCAAGTTTTCACACCATGTTTCTGCATCCAAACTGACA
AAAGAGAATGTGAATGGTGTTCCCAGTGAGTCATGGGAGCTTGACTCTGCAGCTGTGCCC
TTATACTTGCTTTAA
>m.33433 g.33433  ORF g.33433 m.33433 comp10696_c0_seq1:1-201(-)
ATGAAGAGATTTAAAAATAAACAACTAAGACCATTTATAATGGAGAGGCAAATGGGTATA
ATACTAAGGTCGCCCAAAGGTACAAAAAGGTTCGCTGAGCGTACCACCAAGGATCAACCA
AACTTATGTCAGTCTTGCGGGTCTCAGACGGCATTTGACAAGCCATTGAGGTTGCACCAA
TGGAATGATGCCATGTTGCCA
>m.29699 g.29699  ORF g.29699 m.29699 comp1070_c0_seq1:1-435(+)
GCAAATTCTCTCAATCAATCGACCACCACTGCAACAGTTGATGCCCACTGCTGCCAGGCT
CTTCTCAGCCTCTTTGGCATCGGTCTTGCACGACGCTTGAAACAAACCTCCCAGTTCCAG
CTTCCTGATCTTCCCACCGCCTCTGCTTGCGTCCAAGACTTCCAAACCAAGCTTGACCCC
TTCTCTCTTCCTCAAAATATTGTTTCCACCTGTTTCGGTAACCCTGAGAGGTTCCGCATT
AGTCCGCAAGTCTGTGCAGGTATCGAAACCAAGCAAGATTGGATCGACAAAATGGGGCTA
ACCACTCAACTTGATTCTTCATGCAAATATGACCTCTCGGATCCTTCGTCTTGTGAAGCT
TGTGTCAAAGCCAGTTTGAAAGTTCAAGCCAAATTAACAGCTATTGATGGTAATGCATCT
CATTCTACTGAT
>m.36327 g.36327  ORF g.36327 m.36327 comp107123_c0_seq1:2-1012(+)
AACAGCTTTAAGACGATTGATGGGAGGGGTGTGAATGTGCATATTGTAGGTGGAGGATGC
ATTACTCTTCAGTTTGTTACTAATGTCATTATACATAACATTCATATTCATGATTGTGTC
CCATCCGGCAATGCGAATGTACGGGATAGTCCTACACATTATGGGTTCCGGACAAGGTCA
GATGGTGATGGTATCTCCATATACACTGGGAGGAAAATATGGATAGATCATTGTTCATTG
TATAACTGTAAGGATGGTCTGATTGATGCTATAATGGGCTCCACTGGGATCACGATATCG
AATAGCTATTTTTCGCATCACAATGAAGTGATGCTTCTGGGCCATAATGATAATTACTTG
CCGGATTCAGGAATGCAGGTGACCATTGCGTTCAACCATTTCGGTGAGGAACTGGTGCAG
AGAATGCCTAGATGTCGTCATGGATATTTTCATATCGTCAATAACGATTTCACTCACTGG
GAAATGTATGCCATTGGTGGTAGTGCAAATCCCACGATTAACAGTCAGGGCAATCGTTAT
ACAGCGCCGGTTGATCCCAATGCCAAAGAGGTAACGAAAAGGGTATTGACTGACGAGAAA
GAATGGACTGAATGGAATTGGAGAACAGAAGGAGACATGATGGTAAACGGAGCATTCTTC
GTGCCATCAGGGTTTGGGGTCGCAATGCAGTATGCCAAAGCGTCGAGTTTGGAGCCCAAA
TCCACTGCGATGATCGACCAGCTGACTATGAATGCAGGTGTTTTTGGTGAAAGTGCCAAC
AATATGGGTGCATCATACCCAGGATTCAACAATGGCGGGACCAACCCCGACATAGGGGCA
GTAGGGCCTGGAGAAGGTGGTACAGATGGTGGTGGGGAAAATAATGACGGTAACTATTTT
AGACTGACTTTTGGGAGCGGAGCATCAATGCGGCGACCGACGCCTCTATATCCAATTTTA
TTATCAATGTTAATTCTATATCTCTTTTGGTTTTGTCCCCGAATCCAATAG
>m.30070 g.30070  ORF g.30070 m.30070 comp1071_c0_seq1:1-351(+)
GTCGAGGAGCTGCTTAATGTATGGTCGCTTGACGTCGGCCGTCTTCTCGAGCTCGACAAC
CTTGAGGATGTGCACGGATCTGAATCGAGATCTGTGTCGTGCAGCCATATCCTGGTACAT
CTGCTCGACAGCCTCGACTCTGGACATTGCTCTGTATTCCTTGTACATGTTGTGGGTTCC
GGATCGGGAGTCGTATCTGAGCCAGAGACCAAAGTTCTTGACCTTGAGGGGCTTCTTCTC
GAGGATCTCGTTGACGGAGATGATTTCACCGGATGCCTTCTTCAACTTTCGCATCTGCTT
GATGAAGTACCAGAATCGGGACTGCGCAACGACGGTGTTGGGAGCAAATAG
>m.36331 g.36331  ORF g.36331 m.36331 comp107218_c0_seq1:154-1029(+)
ATGGAAAGAGTGGAAGAGGATGTGAATTTAGGAGCCCACAAGTATCCAGATGCTCAAGAG
CTTGGAACATCTGCACACACCAGAGGCACGGACTACAAAGAAGCACATCGAGTTCCCTTG
TTCGAACCTCATGAACTCACCTGCTGGTCGTTTTACCGTGCTGGAATCGCTGAGTTCATG
GCAACTTTCTTGTTTCTCTACATAACCATTTTAGCTGTTATGGGTGTCAGTCGGACGCCC
GACAAGTGTACTACGATTGGTGCCCAAGGGATTGCTTGGGCATTTGGTGGAATGACATTT
GCCCTTGTTTACAGTACCGCCGGAGTTTCAGGTGGTCATATTAATCCGGCAGTGACATTT
GGGCTATTTTTGGCTCGGAAGCTGTCACTAACAAGAGCGCTATTCTACATGGTGATGCAG
TGTCTTGGTGCTATATGTGGTGCAGGTGTGGTGAAGGGGTTCCAGAGGGGACCATACCAA
ATGCTTGGCGGTGGTGCAAACATTGTGGGCAACGGTTATACTAAGGGTGGGGGACTCTTG
GCTGAGATCATCGGTACTTTTCTTCTAGTATACACCGTTTTCTCTGCCAAAGACGCCAAG
CGTAGGGCTAGAGACTCACCTATTCCTCTCTTGGCGCCACTTCCTATTGGATTTGCAGTG
TTTGTTGTGCACCTAGCCACTATCCCAATTACTGGAACTGGCATCAACCCAGCAAGGAGT
CTCGGTGCTGCCCTCATTTACAATAAGGAGCACTCCTGGAATGATCATTGGATCTTCTGG
GTGGGGCCTTTCACCGGGGCAGCTCTTGCAGCTTTCTACCACCAGATTGTGATCCGAGCC
CTTCCTTTCCGATCCAGAGAACCAATTACTGCATGA
>m.29567 g.29567  ORF g.29567 m.29567 comp1072_c0_seq1:170-598(+)
ATGAGCGATCCGGCAACCAAGAAGAGTTATGCGGAGGCGGTGCATGGAGGTTCTTTGAAC
CAGAGCTGTTTGACTATCGCATCTTTAAGATCGGAAATCATTCTTTTGAAAGCTGAAGTT
CACGCATTAACGGAAACGTTTCGCTTGTTTGCAAAGAATCAGGTTTCTTGTAGTCATACT
GACTTGGGATCTGAGGAAGCAGAAAATAGAAACGAAGAAGATTTAGATGCCACCTTGGTT
CCGGTCACAGCCGTTTCCGATGAAGCTGATTGTCCGATACCGAAAGAATCGACGGATCCG
TGCACAGCCGACTCAGATGCTGCTGATGGAGATACGATGGTAGATAACAGTGTCGACAAA
TCGGAGGAGAATGATCATGGGCCTGTTAGTGCTGTTGCAGTGGAAGAGACGACAGTAGGA
ATCTGTG
>m.33366 g.33366  ORF g.33366 m.33366 comp10761_c0_seq1:1-492(-)
GGTTTGAGCCACCTAAGGTTACTTAATGTCTCTGGCAATATGATCAGCGGAGAACCACCT
ATGGACCTCTTCAAATTGCCGAACTTAGAGGTTTTGGATCTGAGTAACAACCAGTTTTCA
GGGCCATTTCCTGGTGAAGTATATCTACCCTCAATCCTGGTTTTTGATGTTTCAAAGAAT
TATCTATCTGGCACCATAGACCCGGGTATTTGTAGTAACTCAACAAGCATTCAAATCCTT
CGTCTCTCAGCGAACAGCTTCTCTGGTAATTTTTCAACTGGTTTTGGCAATTGCACATCC
CTTGAACAACTTTTCTTGAATACAAACAATATCCATGGGAGGTTACCTGAGGACCTATTC
ATGCTACAAAAGTTGCGCTATTTGCATCTGCAGCAAAACTCTCTATCTGGGGCGTTGAGT
GTAGCAATTGCTAACTTTTCTAAACTGCTTGAGCTGGATATTTCTCTAAATCACTTTTCA
GGGGATCTTCCT
>m.33420 g.33420  ORF g.33420 m.33420 comp10791_c0_seq1:2-433(+)
GAAATGGCAGATTCCCGAGGGTGCATCGAACTAGATATGGATGATTCCAAGTACAATTCT
TTTGTTCCGGTGATTGGACTTTACATAGCGGGGGCATCTCTGCTATGTTTTCTAGCAATT
CTCTATGATATATTGTCTGCCCTTTATCACAAGAAGGTATGGTTACCCTGCAAACTCTTC
TCCCTTAATTCCTTGACACTGACTCTCATTGCTATAGCTGCAAAACTTCCAGTCGATCTC
ACTACACCCATGCCAAGCGGTCTGGATCAGTTTTCCAAGCTTTGTGGAAATGCTTTTATA
TGCATTTCCATGGGTTTCCTCATGCCCTCTATTGCTCCCCAAGAAAAAAATGAAGGTTTC
ACAAACTTGTTGTCCATGTTCATTTTCGTGGTAACTCTTGTTGTCAACACTTGTGTGCAA
ATCCATTCTGG
>m.33417 g.33417  ORF g.33417 m.33417 comp10793_c0_seq1:3-599(-)
CTGTTCTGCAATTTCATCAAAGATGTTCTCTGTTACGGTCCAAACCAGAGCACCACCCCT
CCCAGAATTCCTCCCTTGGAGAGACTTTTGAGTTTCAAGGACATATTCAATCTGTCGTTT
CTCACACTCACTCTCTTGGTCTGCATCTATGAAGCTCCTCAGGCTATTCGCTTGGGATAC
GTACACACTCTCAGGAATCACTTGACAAACCCAAAGTCCAGAGATGCGTTAAAAGTATTC
ATGAGGCTTTTAGGAGCAAATACTGAAGAGCAATGGATGCGGTCTTTGAACCTTGCTACC
ACCAACTGGATAGTAGAATTCAAGGCAATCAACCACGGGGTTTCTACACCATCACCGTTG
TTCTCTTATGCCATCTCAACCGTTGGGCTATGGAAGGTTCAGTTGTACTGCCCAATCATT
GCCATGAAGCTCGAAACTCCAAGCACAGCTTCCCTTCCTGAACGCTTGGCTTTCTCACTC
ATGTATCACCAACTAGAGGGTGTCATCCAGCTTAGTCACAGAATTGTGATCAGAGACAAG
TGGATCGATGTTGGACTGAATGTTGACAACATAAGGTCTGTATACGGTCAGTCTAGA
>m.29759 g.29759  ORF g.29759 m.29759 comp1079_c0_seq1:1-300(+)
GTCATGTTGGTCTGTCCCGGTGACCTGCATTTTCAGAGGCGGCGCCGGGAAAATGCTATA
GAGCATGGAGGCTCTTTAGGGTTCTGGTACTGTTTCTTGGGTGGTGGGTTGGTTTCTATC
TGCCCACCCGGTTTGTTGTCTATGGGTTGTCTTTTTTATTTGGACTGGATGTGGTTTTCG
GACTTGGATAGGGCTTTTGGACTGGTTATATTTCAAGGGCTTTGCACCTTGGACTTGGAT
TTCGGACTGGATTTGGTTTTGGCTACTGGTTTTTGTCATGGATATGGGATTGCTTTGTAG
>m.33357 g.33357  ORF g.33357 m.33357 comp10808_c0_seq1:2-736(+)
ATTAAGGGATACTGTAAATTTGGAATGATGAAAAATGCAACCTCGTGCATTGACAGAATG
ATGGAGAAGGGCCTTCATCCTGATAAGTTCACCTACTCAACAGTTATTGATGGGTATGTA
AAACTGGATGACATGGATGAGGCATTGAGGGTGTTTAGTGAAATGGCAACTCAAAAGTTC
AAACCAAATGTTGTTACATATTCTTCCCTAATCAATGGCTTTTGTCGAAAAGGGGATTTT
GATAAAGCCCAAGAGCTGTTTGAAGGGATGAAATCAAACGGTTTGATTCCTAATGTTGTT
ACATATAGTATTCTTATAGGCGGCTTCTCTAAGGCAGGCAAACTTGATGAGGTGGCCTTC
TATTTTGAGGACATGCTGAAGAAAAAATGTGTTCCTAATGATGTGACCTACCATTATTTA
GTGAATGGTTTCACAAGAAGTATACCATATGTGGCTAATACGGAAGAAGGTGTGTTTCAA
GCAAAAGGGAAGGACATGTTCTTGGATATTTTTAAGCGGATGCTGTTTGATAGATGGGAT
CCAAGAAGCGCAGTTTATAATGCTATTCTCGTTTCCCTTTGCCGATATGGAATGTTCAGA
ATTGCCATTGAATTGCGAGATAAGATGATGGGGAAGGGGTGTCTACCAGATGCTGTTACT
TTTGCTGCATTGCTGCATGGTATCTGCCTAGAAGGAAGATCAAGAGAGTGGAAAACTTTC
TTCTCTAGTATT
>m.29903 g.29903  ORF g.29903 m.29903 comp1080_c0_seq1:3-338(+)
AAGAATCGGCTGAAGGAGAATATAAGAGAGGCACTGAAGAGAGAATATGAAGTAACCGGG
AGGGGAATTTGTCTCTCATCTTTGAAGAACAAATTATTGAGGAAAGCTTACACAATAAAG
GAGGTCAAGACCTTGATACAACCATCTAGGTGGGCAAAGGTGAACATTGATGGTCCCTCT
AATGGTTATGGGCTCGTTTTCTATTTTTGGAATGGTTGTACCCTATTTTCATATTGTTGC
CTCCAATCGGTGTTTTTTTCACTGTTAAATTCTGGTCTGGAAGTTTTGTTCTTCTTCGAC
ACATTATATTCTTCTCCTTATTTATGTGTTTCTTAG
>m.29904 g.29904  ORF g.29904 m.29904 comp1080_c0_seq2:2-340(+)
GGAGGCAGGGAAGAGAGGTACTGCCAATTCGTCAATTCCAAGGAAGAATTTGAAGTAATC
GGGAGGGGAATTTGTCTCTCATCTTTGAAGAACAAATTATTGAGGAAAGCTTACACAATA
AAGGAGGTCAAGACCTTGATACAACCATCTAGGTGGGCAAAGGTGAACATTGATGGTCCC
TCTAATGGTTATGGGCTCGTTTTCTATTTTTGGAATGGTTGTACCCTATTTTCATATTGT
TGCCTCCAATCGGTGTTTTTTTCACTGTTAAATTCTGGTCTGGAAGTTTTGTTCTTCTTC
GACACATTATATTCTTCTCCTTATTTATGTGTTTCTTAG
>m.29834 g.29834  ORF g.29834 m.29834 comp1081_c0_seq1:1-489(-)
CCTACACAATCACTTGATGCCACTCTAGACCTGGATAATGCACCAGTCCTGAAAGAGGAT
AGATTACAGAGCTGTACACAGGTCTTAGATGTAACACAAAATTCAGAAAATGTCCCAGTC
TTGATTGAGGTGGACTTGCAGATTCGTACACAGCTACCAAATAAGCCTACACAAGATCCA
GGACACTCAGGTGTTACTGATCCTCTCATTAGTGAAGACGCTAAGTGTGAGGATGTCACT
TTATATGAACACAGGGCACAGGCATTAACTGCAGACCACCCGATGGCATCTACAAGCGAG
CACAACGGTCAGACAGTAACAGCAAAGAACATAACGCCATCTAAAAGTGAGCACAATGGG
AAGGAAAATTGCCATTCAGTGCTATCAACAAGTAAATATGTGAAGAAGAGTAACCATTGG
ATCTCGGATGGCTCAGATAGGCCTATGGATAATGAGAGAGCATCACCGGGGTTGCAATGG
GACACAATA
>m.37217 g.37217  ORF g.37217 m.37217 comp108235_c0_seq1:2-436(-)
ATGGTAGAGTCCCAGATTTCGTCACCTTCTGAAGAATTAAATGATCATTCAAAGGCATCG
GACAATGATGAAAACCATGAATTTTATGCTAAATTCTGGGATGTAAGAAGAAAAATAATT
AGGATGCCTATCTTTGTTGAACTGAGCTCCAAATGCTCCCGTTGGGAATATATATTAACA
AAGAGGAGACTTGAGATTGAATTTACTAAGAAAGAACTAGTGGAAGTTATTATGTTAAAT
GAGGAAGTGGAAGTAAAAACAAATCTTGATGTTTCACAGTTGCATGTTGTTGATTTGATC
GGAGTTGAAACCAGCAGGAACTCTTTAGAGCATCTGGGGATTGTTTCTCGCCCTTTTGTC
TGTAATTTAGAGGTACTTTTTGTTCTCTTATCATTGAATTTATTTTGTAGTCCTTTATCT
TCTAATCTCTTATTA
>m.29477 g.29477  ORF g.29477 m.29477 comp1082_c0_seq1:45-638(-)
CAAGTGTTTGCTTTGATCCCTTATATCTTATCAGAATTGGAAGCTGGAATTACGAAATTG
TATGATCAAGGGGCAAAAAGATTTTGGGTTCATAACACCGGCCCCCTAGGATGCTTACCT
GAAAATTTGGTTATTTTCGGGAAGGAACCATCTAAACTTGATGAGCTTGGATGCGTGAGC
TCACACAATCGTGCTGCAAAGCTTTTCAATTTGCAGCTTCATGCTTTATGTAAGAGACTG
CAAGGGCAATTCGTGGATGCAAGTATTACTTATACTGACATATTTACTATAAAACTCAAC
CTCATCTCGAACTACTCCAAATATGGATTCGAAGAACCGACAATGGCTTGCTGTGGAATT
GGAGGTCCACCGTTGAACTATGATAATCGAATCCCCTGTGGCCAGACGAAGAATTTGAAC
GGGACTTCTGTGACATCCAAAGGGTGTAATGATAGTACTGATTACATAATCTGGGATGGA
ATTCATTACACAGAGGCTGCAAATCGGCATGTTTCATCACAAATATTCACTGGGAAATAC
TCTGACCCGTTTTTCGCTGACAAGATGCCATTTCTTCTGAAGCTCAAGTTCTGA
>m.29478 g.29478  ORF g.29478 m.29478 comp1082_c1_seq1:1-576(-)
CTTGTAGGAGCCATGACTGTCAGGCTCCTTCTCCTCCATTTCCTATCTCTGTTCATATTT
TTCTCACTCTCTGAAGCTATTGATTTCAATTATCCAGCAGTGTTCAACTTCGGGGATTCA
AACTCAGATACAGGAGGCCTTGTTGCAGGAACTGCTGAACCTCTTGAACCACCAAATGGG
CAAAGTTATTTTCGTAAGCCTTCTGGAAGGTTCTGTGATGGTCGTCTCGTCATTGATTTT
CTTTTGGATGCAATGGAATTGCCATTTTTGAATGCTTATCTGGAGTCTATTGGTGCACCA
AGTTTTCAGAAAGGGTGTAATTTTGCAGCTGCTGGTTCTACTATACTCCCTGCAACTGCA
TCATCCGTTTCCCCATTTTCGTTCGGAGTACAAGTTGCTCAATTTTTGCGGTTCAAGGCA
CGGGTTCTTGATCTACTTGCCAAAGGAAGGAGATTAGACAGATTTCTTCCGCATGAGGAG
TATTTTAAGCAGGGACTATACACGTTCGATATAGGCCAGAATGATCTTGCTCAGGCATTT
TATTCAAAACCAGACGACCAAGTGTTTGCTTTGATC
>m.37221 g.37221  ORF g.37221 m.37221 comp108377_c0_seq1:120-1520(+)
ATGAGAGGACGCAATGATAATATGGATGAAGAGGAATTAGAAAGATCCCTGGTTCTATCA
TCATCAGCTGCTTCTTCTTCATCAATTGCTGTCGTCATACTAGCCACTGTTTTCGCAGTT
TCTGGCTCTTATGTTTTCGGCTGCGCTGTGGGATATTCATCACCTACTCAACCTGGTATC
ATGAAGGACCTTAACCTTTCCTTGGCACAGTATTCAGTTTTTGGTTCCATATTGACTATT
GGAGCAATGATTGGTGCTGTGGTGAGTGGAATGACTGCGGATAAACTTGGGCGAAGAGGT
GCTATGTGGGTCTCTGACATTTTCTGCCTTGTGGGGTGGCTGGCGATATTCTTTGCCAAG
GGAGCTTGGTATCTATATGTTGGAAGAGTATCTTTAGGATGCGGAATTGGGCTTCTCTCT
TACGTGGTTCCTGTGTTTATTGCTGAGATAACACCCAGGAATATCAGAGGAGCCTTTACA
ACTGTTAATCAGTTAATGATATGCTTTGGAGTGTCCTTAACATACTTATTTGGCACATTC
CTATCCTGGCGAATACTTGCTCTAATAGGAACAATTCCATGCCTAATACAGTTTGTAGGC
CTCTTCTTTGTTCCAGAATCACCAAGATGGTTGGCAAAGATTGGTCAGGAGAAAGGTTTT
GAAGATGCCTTGCAAAGGCTAAGAGGAAAGAATGCCAATATATCTGAAGAATCATCTGAG
ATCAAGGATTACACAGCAACCCTTCAACACCTATCAGAAGCTCATGTTCTAGAGTTGTTT
CAGAGAAAATATGTGCATTCCCTCATCGTTGGGGTTGGGCTAATGGTATTACAGCAATTT
GGTGGGGTCAATGGAGTCGCATTTTATGCGAGTTCTATTTTCATTTCAGCAGGTTTCTCC
AGCAGCATTGGGATTGCAGCAATGGCTGCTGTTCAGATTCCCATGACCATGTTGGGTGTA
CTCTTAATGGATAGATCTGGTAGAAGACCACTTCTCATGGTGTCTGCTGCCGGAACATGT
TTTGGGTGCTTTCTTGCTGGGATATCATTTCTTTTGCAGGCAAATCATTGGGGGGAGAAA
GTAACCCCTACATTTGCCCTCATAGGCATACTGGTATACACAGGATCATTTTCCTTAGGC
ATGGGTGGAATACCCTGGGTGATTATGTCAGAGATATTTCCTATAAACACAAAGGGAGCT
GCAGGAAGCCTAGTGACACTCGTGAGCTGGTTTGGTTCATGGATTGTCTCATATGCTTTC
AACTTTCTGATGCAGTGGAATTCCTCAGGCACGTTCTTCCTGTTTTCGAGCATTTGTGGC
TTAACTGTTGCATTTGTTGCAAAGTTGGTGCCGGAAACCAAAGGGAGAACACTGGAAGAA
ATACAAGCCTCTATGAATTAA
>m.33447 g.33447  ORF g.33447 m.33447 comp10853_c0_seq1:252-458(-)
ATGCTTATACAAGGAATAGGGAGGGTTAAGCCTGAGACGCATCAAGCAGATGAACACTCC
ATTACTATACAAATGCAATTTGAGATTGCTGGAGGAAACTTGCTGGAGGAAACCACAGGC
CCGTGGATCAAAATTATTGTGCAAAAATATGTGAGAGACATAGACGGTAGATTCACAAGC
AAACAACTCCCAACATATGGTTCATGA
>m.33333 g.33333  ORF g.33333 m.33333 comp10855_c0_seq1:1-435(-)
TCCGACCCTGTCGTCGCTTACAGAGAGACTGTCACTGCCAAGTCATCCCAGACTGCTCTT
TCCAAGTCGCCAAACAAGCACAACCGAATCTTCATGGTTGCCGAGCCAATCACTGAGGAA
CTCTCCAAAGATATTGAAGCCGGAAAGGTCAACCCAAGAGATGATTTCAAGACCCGAGCC
CGTTACATGGCCGACAACCACGAGTGGGACGTCACCGATGCACGAAAGATCTGGTGTTTC
GGACCGGAGACTACCGGACCTAACCTGATCGTTGACCAGACCAAGGCCGTTGCATACTTG
AACGAAATCAAGGACTCTTGTGTCGCTGCATTCCAGTGGGCTACCAAGGAAGGTCCAGTC
GCCGAGGAGAACATGCGTGGAACTCGATTCAACATTCTCGATGTCGTCCTGCACGCCGAT
GCCATCCACAGAGGT
>m.29577 g.29577  ORF g.29577 m.29577 comp1086_c0_seq1:695-949(+)
ATGCGGGACCGGATTGTTGGTTTTGGGTTGCAGGATGATTTTGGGCTTTTTGTTTTGGGC
TGGGGGCATGGGTTGCTTCTGGATACGGGTTGTTGTTTCAGTTTTCTGGACTTGGGATTG
GTTATGGATCTTGGACTGGATTTGGGCTCCACATCTGGGCTTTGGATATGGATGTGGGTC
GTTATGGGTCTGGGTAGTGGATCAGGCCACTACCTTAGTCACTTGGACATGGTTATGGTT
TTAGCAACTGGG
>m.29609 g.29609  ORF g.29609 m.29609 comp1087_c0_seq1:3-755(-)
CTTGGTAGGAACTCTGAGGAGCTCATAAGATACTTTCAATCCATAGCCGGAATCCCCAAA
ATAACTCCTGGATACAACCCTGCAACATGGATGCTGGAGGCTACTTCAATTACTTCTGAG
AATCACCTTGGAATAGATTTTGCAGAAATCTACCTCGACTCTGCACTCTCACGTAAAAAT
GAAAGATTGATTGAGGACTTGAACAGACCAGCCCCAGGATCTGAAGCACTGCACTTCCAG
ACCAAGTTTCCACAGTCCTCATGGGTTCAATTGAAAGCATGCTTGTGGAAACAGCACTGG
TCCTACTGGAGAAACCCACAGTACAATGTCGTTCGATTTCTCTTCACTCTGATATGTGCT
CTACTCTTCGGAAGCATATTCTGGAAAATGGGTGGCAAAATAGAGAAGCAGCAAGACTTT
CTGAACGCCATGGGGTCAATGTTCGCTGCAGTGATCTTTATAGGTATCAACAATGCTTCT
TCAGTTCAGCCAGTCGTAGACATTGAGAGAACTGTTTTCTATAGGGAGCGTGCTGCAGGA
ATGTTTTCTGCTCTTCCGTATGCTCTGAGTCAGGTGTTGATAGAGATTCCCTATGTCTTG
GTGCAATCTCTCATATATGGGGTTATAGTCTACTCAACTCTAGGATTCAAATGGACTGCA
ATAAAATTCGCGTGGTTTCTTTTCTTCATGTTTTTCACCTTCCTCTACTACACGTACTAC
GGAATGATGACAGTGGCCTTGACTCCTAGCGCC
>m.29610 g.29610  ORF g.29610 m.29610 comp1087_c1_seq1:3-401(-)
TACGAGTCCCTGGTTTATTCTGCTTGGCTTCGCCTAGCAGCAGATGTGGATGTCCATACA
AGAGAGATGTTTGTTAGTGAAGTGATGGATCTGGTTGAACTAGACAATCTGAAAGACGCT
CTAGTTGGTGTTCCAGGAGTTACAGGACTCTCAACAGAACAAAGAAAGCGTGTGACCATT
GCAGTTGAACTGGTGGCGAATCCTTCCATAATATTCATGGATGAACCAACTTCTGGTTTA
GATGCCCGGGCTGCAGCTATTGTCATGCGCACGGTCCGCAACACAGTTGATACAGGAAGG
ACTGTGGTTTGCACCATTCACCAACCAAGCATTGACATCTTTGAGTCATTTGATGAGTTA
CTACTCTTAAAACGAGGAGGGCATGTTATTTATGCGGGT
>m.33497 g.33497  ORF g.33497 m.33497 comp10884_c0_seq1:2-454(+)
GCTGCTCTCCTTTTGACAATCCAGATGGCCACCTTCCCTTACATCAACTCCACATTTGTT
CTTGACTCACTTCTCCAGGAAGGAGAAACCAGCCCCTGTTTTTCAATTTATCCACATCCA
AATACAAGTGTGAGTGTGACTGATAGAAGCAATACTGCCCCCTCATCCATGGTTCTTGAG
CTTGATAGTGATGATCCCAAGGGAACTTCCATAGAGAAAAAGAGGAAGAACAAAGATGAA
TCCTGCTTGAGTTCAGCTCAATCCCAAGATAAGAGAGTAATCAAAACAAGAAAACAGAGA
AAATGCAGTACCAAAAAACAAGAAATAGAGGAAAAGAAGAAGAAACTCCAGCAAGAACCT
CCAGCTGACTACATTCATGTGAGAGCAAGAAGGGGTCAGGCAACAGACAGTCACAGTTTA
GCAGAAAGGGTAAGGAGAGAGAGGATCAGTG
>m.33453 g.33453  ORF g.33453 m.33453 comp10886_c0_seq1:1-399(+)
GAATTTCTCATCTTTGATAAGAGCTTGTTTCTTGTAACTGTTGTTCTTGTCTTTGCTATG
GACATCAGAGTATGGTGGAGTTCCAGCAGGAGGAGCCTGAAACTCGGCCTGAGCAGAAGA
TACACAGAAGGCCACCACGAGGAGCATGCAGTTTCTGATTCACCAACAACCCAACCAAAA
AGACAAAGGTGGAGATCATTCTGGAGGAAGTTGAAGAAAGAAAAGAAAAAAATGTCGCAG
GGATCAGTTCGGAACGCTCATTATGATCCTTACAGTTACACACAGAATTTTGATGAAGGA
ACTTCATGGGATGAACCTGATATTCTCCCAAGGTCGTTCTCAGCTCGCTATGCCAATCCT
TCAAGAACTTTACAGAGAAACGGATCCGTCGCTTGGTGA
>m.37219 g.37219  ORF g.37219 m.37219 comp108934_c0_seq1:44-304(-)
ATGGGGAAACTTTCTACATTTACTGTTACGTCTGCCAGTGCTACGAGACAAGAAGAATTG
ATGGGTGGAATTGCGAATCTGAAAGGAACAAGAATTACAGTCGATGATGTGGCGAATAAC
TCTACAGTTGATGGAGGCTTCGGTGTTGTGAATCCTTCATTTGTGCAGGATTCATTTCAA
ATTAAAGATTATCCCCACAAAGGACATGTTTTATCATTTCCTTTCATCTTAATCCTTTTT
AGTAATTCGCACGAATATTAG
>m.33494 g.33494  ORF g.33494 m.33494 comp10895_c0_seq1:2-1435(+)
AGAAACATCATCCAGGTTAATGCCAAGGAGTCGGAAGCAAAATTATCTGAGGCTCTACGT
TCTCAGACAAAACAACTCGAGGACACCATGGTTTTGCTTGAGGATGCTAAGTTAGAGATT
ATTTCTCTTCATGACAAGGTTCAGACCTTGGAGGATTCAGTTGCACAGAGAAATAGGGAT
CTTCAGGTATCACATCAGTGCCTGGAGAAAGCAAAGCTTGACACACATTCTATAAAAGAA
GATTTCGAGAAGCTCAAAACTGAACTCCAAGTAGCTAAAGAAGGAGAAGGAAAAGCTTTA
TCGAACGTTAGAAGTTTATCTGAAGACATAAACAGCCTTAGAACAGAGGTCAGATTAGCC
ATGGATGCAGAAGAGAAGAGCAAGAAAGCAATGGATGATTTAGCATTAGTGGTAGTAGAT
TTTTCAAAGGAAAACAAGGAGCTGAAGGAGAGTTTAAAGTTAACTCAGTCTGAACTAAAC
AATGCACGGCAGGATGTAGAAAGTTCAAAGAGAAGGGTGAAGCCGACAGAAGAAAAATTT
CAAACGCTTTTAGAGGAAGCAAGAAAGGAAATTGATCAAGTTAGAAGCGCGGCCGACAGA
TTGAAATTGGAAGCAGAGGATTCAATCTTGGCTTGGAACCAAAAAGAACTTGAATTTGTT
GCTTGCATTAGAAGGGCTGAAGAGGAGAGCAATGCTTCCAAATATGAAAACACCAAGTTG
AGAGCATCGGTGAGCAAAGCAGAAGAAATGGCTAAAATTGCAAGGGAAGAAAATTGCAAG
CTCAGGGATATACTAAAGCAAGCTCTAAATGAAACCTCTGCTGCTAAAGAAGTTGCTGAG
ATTGCTAGAGAAGAGAATTCCCAGCTCAAGGATAGCCTATTGGACAAGGAAGATGTGCTG
CAGGAACTCGCCAGAGAAAACGAGCGCCTCAGAATCAAAGAAACAGCAGGGCACGAAACA
ATCAAAGAGTTGAAAAGATTGCTGTCGTCCAGGTCAGTTAGGGAGTCGAAAGAATCAGAT
ATGGACAGGGACAAGATATTCCAAACACAACATTTACTGATGAAGGAGAATGAAGATAAC
CGGAACATAAAGGAGCTTCTGAATATTAAATTTGAGGAGCCGCAAATTCCAAGCCAACGA
AAAGCCGAAGATGAGGACCCTGAAATGGCTGAGATGCTCAAAGGTTCAATTTTTGATGTA
ATGGATTCACCAGTTTACCCAAAACCGGTTTCACATTACCGCAAGTCACCCTCTTTGACG
TTCACTGGTGATAGAGAAGGGCTAAACCTCGAAGATATAGATAATCTAGACGGAATTCAT
TCAGAAGATACAGAAGACAGAAACTCACAGCGTAAGAAGAAAGCATTGCTTCGTAGATTT
GGAGAACTAATTAGAAGAACAAGCTTCCACAGGAGGGAGACATCAATAGGGTGA
>m.29852 g.29852  ORF g.29852 m.29852 comp1092_c0_seq1:3-683(+)
ACAAAACCACTCATCCTCAAATCCTTCCTCCTCTCCCTGTCCCTCTCCCTCTTTCTCCTC
CTGATCCTCCATTTCACCCCTCTCAAACCCCCCACCGCCACCACCTTGCCACCTCCCTCT
AAGCCGCTTACCGATCTCCGAATCCGCCCGGGCTTCACCTCCTACAACGCCTACATAAAC
CGTCAACTCAACAAAACACTAAACCCAAAACTCCGTCAAATTTGGATAACAAGAGATTGG
GATCGTAAAGTGCAAGTCTTCTCCAAATTCTTCAAACACCTCCAAACCCAAAACCTTCTT
TCCAACAATTCCAAAGCCCTTTCCATTGGCGCCCGAGTCGGACAAGAAGTCGCGGCATTG
AGAGCAATCGGTGTAGCAGACTCAATAGGAATGGACTTAGTTCCTCACCCGCCATTGGTT
ATCAAAGGAGATTTTCATTCCCAGCCGTTTGGTGATGACACATTTGATTTTGAATTCTCC
AACGTGTTTGATCATGCATTGTATCCTGATAAATTTGTCGGGGAGATTGAGAGAACGTTG
AAGCCTGGTGGAGTGTGTGTTCTACACGTGGCGATATCTAGACGGTCTGATAAGTATTCT
GCTAATGATTTGTTTAGTGTTAAGCCGTTGATTGAGATGTTTAAGGTGTCCAAGGTCTTT
CATGTTAGGAAAGTTGATG
>m.33445 g.33445  ORF g.33445 m.33445 comp10947_c0_seq1:3-482(-)
GAAATGAAACAAGATTCCTGTGAGTGTAAAGATTCAATCTTTACGACAATAATCAAAACT
TACAAGTACCATAACTCCCTTGATGAAGCGGTTTCTTTGTTTAAAGATCTTGGGCGTTTT
AACTGTGTGAATTGGAATGAGACTTTTAATACTCTGTTGCAGTTTCTTGTGGAAGAAGGC
AGATTTGAAGAGGCTTATGTCTTGTACATGGAGGGGTCTATTGGATGGGAGGTGAAGTAT
AGAATTCGATCTTTGAATATTTTTATTGATGCATTATGTTGTAGGAATATGTCTGATTTG
GCTTTGGAGATTTTTCAAGAAATGAATAGTCAGTATTGTTATCCTGATAGAGATACTTAT
AGAATGTTAATGAAGGGGTTATGTGTGGATGGGAGGTTTAATGAAGCGATTCATTTATTG
TATTCTATGTTTTGGAGGATTTCACAGAAGGGTAGCGGCGAAGATATTGTGGTTTATAGA
>m.29565 g.29565  ORF g.29565 m.29565 comp1094_c0_seq1:1-528(-)
CTGCATCCGTCAAGTGTTTCAGATCAACCAATTTCATCCTCCATGCATGACGAAGATATT
TCATGTATGGAGCATGATTTTATCGTGGGGGGGCTTCCGGGGCAGCCTTCTGATGTTTCT
TTTAAGCAATATGCCGGACATATTATAGTTGACAAGGTTAATGGTAGAAGTCTTTTTTAC
TACTTTGTTGAAGCTGCAAGTTACCGTCCGAATTCAAAACCATTAATACTATGGTTAAAT
GGAGGGCCAGGTTGTTCATCCTTTGGCATTGGGGCTATGGTGGAGAACGGACCATTTGGT
GTTAACAAAGATGGGCAAACGTTATATGTGCGGGATAACTCATGGAACAAAGTTGCAAAT
ATGCTCTACCTGGAATCGCCTGCTGGTGTGGGCTTTTCATATTCAAACACTACTTCTGAT
TATGGAAAAACGGGGGATCTAACAACATGTCACGATTCCTATACCTTCTTGACAAAGTGG
TTTGAAAGGTTTCCGGGCTTCAAGAACACTGATTTCTATATAGCAGGA
>m.37223 g.37223  ORF g.37223 m.37223 comp109559_c0_seq1:52-537(+)
ATGGAAGAAGTTCCTTATACCTCAAGGTATTGGAGGAACCAAGGGTGGTACGAGAAGCTG
AATGGATCACATCCACAGCAACGTCGTAGACAGCGGCTACCGATAGCAATCTTGGGTGCA
GGATCAACGCAAAAGAATCGTTTCTCCTGGAAGTTAAAGATCAAAAGAAGAGTCCGTTTA
TTCAAATGCCTCAAAGTCCCGAAACAGTTCTTCAAAAGCCTTAGGGATTGCTATGTTAAG
ATGATGCTTACCTTTTCTCATTCAAGAATTTTCGCAGATGGGTATGGATGTGAAGGAGGA
AGCATAGGATACGGATACTGCCCGGCCGTTGTCAAGGAATACGATGAGAGAATGATGGTC
GAGATATATAAATCCATGATGCTGCAAGAAAAGTTGGTTGCTCTCAACTCACTTAAAGCA
GCTGAAGCTATTGCAATGGGAAGGGTGGGTCGCTCCTCCGATCTAAAACCCACTTCTGTT
AAATAA
>m.33382 g.33382  ORF g.33382 m.33382 comp10959_c0_seq1:1-363(-)
CACATTATTGATAATCCTTACCGTGCCCATTCTTCTCCATTTATTTCTTACTTTCTTTCT
TTCCCATTCAAATCTTCACACCAGACCTTTTCTGACCCATCTTATGCACTTCCTTTAGTG
TATTTCCTTCCTCACTCAAACGAAAACATGGCTACAACTTTTCTCTCTGTTGGGCTGGGT
AAACTCAATGACCTAGTCGGAGCACAGGCTGGACAGGAACTTTGCCTCATGGCTGGTGTT
CAAAGGAAAGCCGAGAATCTTAAAGCTACGCTCCAACTGATCCAAGCGTTCTTGGAGGAT
GCAAACACCAAGCAAATGCACCAGAGGAGCCTGAAAGCTTGGATGGATAAACTCAAAGAG
ATC
>m.37224 g.37224  ORF g.37224 m.37224 comp109611_c0_seq1:135-1343(-)
ATGTCAAGAATTAAAGTGGGACATGGTGATGGAGAAATTGAATCATCTTCACCTCAGTTA
TTTGTGAGTGAAGAATTGATTATAGAGATACTCACTAGAGCCCACGCCAAAACTTTGTTC
AGGTCCAAAGGTGTCTGCAGAAGCTGGCGAAGTTGGATTTCTGATCAAGCTTTCATCAGT
AGATTCATAAGAAGATCAAAATCACTACCTCCTTGCATCACTGGGTTGTTTTGCAGAGTA
GGTAATATCTGCGCAGCAGATGGAGGCAAAGCTCACTTCATTGATACTAGCAATTCCAAT
GATGATTTCCTTGTGGTGGACACCACTCTAAGCTTTCTTACTTCAGTTCATGGGCCTATT
ATTATTGTTGACTCGGATAACGGGCTTCTTCTCTGTGCTGCGAAGCCAAATGAGCTAGTA
TCTCGGAAACCCATCCGCTATTTTGTCTGCAATCCTGTTACGAAGCATTGGATTCCATTA
CCTGAACCTAGACATTTTGATTATGCTACAAGTGCCTTATTATACAGCTGCAATGTGGGG
GAGCCTTGTCTGCAAAGTACTGAATTTAAGGTCTATTCGTTCCTTAAGAAACCTTCACAT
ACGTTACATGTTGAAATATATTGCTCAAAGACAGGAAAATGGAAGGAGCCTAAGATATAC
CATTATGTTTGGTTCCTCAAGGAGTTCACTTTCATCACTTTGTTTAATGGGTCTGTCTAT
TGGCTACAAGAGGATGGAAAAATAGCTGTGTGTGATTTGGAGAAGGAGATTCTTCGTACT
ATAGAAGTGCCTCAACATGAATTGCTTGGAAGGTGGGCATTACACTTGGGGGTATCAGGT
GGATCTCTATATTATACGGAAAGAAGCACAACATGTTTTTCTGTATGGATTCTTGTCGAT
GGGGTTGAGTTTCATTTGAATCAGACTGTCCAAATTGAAAAATTGACCACTGAGAAGAAT
ACATCATCTGGGAATGGGTCAGGATCGTCGAATTTGCGTTTTAAATTTTTAGGTTTTCAT
CCAGAAGAATACAAGCTTGTTTTGGTAGGACTCAACGAATACAAAGCTACGTTGTATATC
ATTGACCAAGAGACTTCTCAATGCATCAATAATCTCCACCCGAGCATATTTTGCAATTGT
CATCTAAAGATCTTCCCCTACTCGTTACCAGCATGGCCTACCTGCATTCCTTGCATAAAG
AATTCCTAA
>m.33419 g.33419  ORF g.33419 m.33419 comp10965_c0_seq1:34-594(+)
ATGTTCAATCAATCAGAATATTGCTTTCCGTTGCAGCCTGGAGGAAAGCGAGTAGGCATC
ATTGGACTAGGGAGCATTGGTTCGGAAGTTGCAAAAAGGCTGGAGGTTTTTGGCTGTAGT
ATTGCATACAACTCAAGGACAAAGAAGGAGGCTGTTCCATTTCCTTATTTTTCACATGTC
ATAGACCTTGCTGCTAACAGCGACATTCTCATTCTTTGCTTTGCATTAACCGATGAAACC
TACCACATTGTTAACAAAGATGTTTTGTCAGCACTGGAGAAGAAGGAATTGTTATCAATA
TTGGACGTGGATCACTTATTGACGAGAAGGAATTGGTGCACAGTTCAGCACTGGGGAGAG
ACCGGAGGTGCCGGTTTGGATGTGTTTGAAAATGAGCCTGCCATTCCCCCAGATCTATTT
GAATTGGATAATGTTGTCATGCCCCCACATCACGCTGTATGCACACCCGAATCATTAGCA
GCCTTGCAGGATCTCACTGTTGCAAATTTGGAGGCGTTCTTCTCCAATAAACCATTGCTT
TCACCGGTCAATTTTGAATAA
>m.33347 g.33347  ORF g.33347 m.33347 comp10967_c0_seq1:1-255(+)
GTTTTATTCCATGCACAAGGATACTGTCCCGTTAAAGAGAACATTGTTGAACAACAAACA
CCAACAAGTATGTTCTCACTTTTCTTCTTAAAAGACATGGCATGCTACTATGTCATTCAG
CAACAAGTTGTATTGAATACATGTCAATGTCGTAAAAGCATGTACTACGCGCTATATTGG
CTTGATGTTGAAACCACAAAAAATTATTCAATTCATGTGCTGGGGTGTTCTAGGATGTGC
TTGAGCAAATGCTGA
>m.30045 g.30045  ORF g.30045 m.30045 comp1096_c0_seq1:2-457(+)
GCACATCCTTGGCTGACAGATTTGGAAAGAGAGCAGCTTTGCCGGCTCATGGACTGTCAG
AAGCTATCTTTAGAAGCATGCTCCCACGCTGCCCAGAATGAGAGGCTACCTCTTCGAGTA
GTTGTTCAAGTCCTCTTCTTTGAACAGGTTCGTCTCCGAACATCTATTGCTGGTTGGTTC
TTTGTCTCGGACAATCTTGAAAACCGTCAGAGAGAAAATGAGAACCTTGCACCTCCAAAT
AATGGAGGAAACACTGATAATGGAACGGAAAACCAATTAGTTGGCGTCAATGACCTTAGA
TTGCGAGTGTCCGAGTTGGAAAGGATTTGCTTGAGCTTGAAACAAGAGCATGAGAAGTTA
TGCAAGACAAAGAAGCGGTGGAACATTCTCTCAAAACTGGGGTTTAGAAAAGCAAGGTCA
AGTGAAAATGCAGAAAAATATGGTGAAGGTAGTTAG
>m.30046 g.30046  ORF g.30046 m.30046 comp1096_c1_seq1:145-1509(+)
ATGGCAAGCATGAAGCTTGGCTTCAAATCTGAAGCCTTTCAGCGCGAAGGCCAAACTTGG
ATTTGTGCAAATGGGCTTCCCAGTGATGTGGTTGTTGAAGTTGGAGGAGTGTCTTTTCAT
CTTCATAAGTTCCCATTGGTATCCAGAAGTGGGGTACTGGAAGATCTAATAAAAAATTCC
TCCGGCGAGGATGAAACAGAATGTAGCTTGCAACTCCACGACTTACCTGGAGGTGCAAAA
GCTTTTGAGCTCATTGCCAAGTTCTGTTATGGTATTAAAATAGAACTAAATGCCCTAAAC
GTGGTCAGTCTTAGATGTGCTGCTGAGCATCTTCAGATGAATGAGACACATGGAGAGGGC
AATCTCATCAAACAGACAGAGGATTGTTTGAACGAAGTTTTTGGCAGTTGGGCTGATTCA
ATCAAAGCTCTGGAAACTTGCGAGGAGGTTCTCCCACATGCCGAAGAGGTCGACATTGTC
TCAAGGTGCATTAATTCATTAGCCACAAAAGCTTGTGCAGACCCAAGTTTGTTCAACAGG
CATGTGTCTGGACAAAACAGTCCACAAAACTCGAACAGTCCTGCTTTGTGCAATGGAATA
CCAGAAACCCAGCAACAGCCTGTTGAGGAAGGGTGGTGGTATGAAGACACGTCTTTCCTT
AGCTTACCATTTTATAAGAAACTGATCATAGCTGTTGAATCAAGAGGGATGAAGCCTGAG
ATAGTTGCTGGCTCCATCACATTTTATGCAAAAAGATACATGCCTGGATTGAGTAAGCAA
TTTAACTTCAAAGAGAGCATGAATCATGTAAACACTGGCTCAACCATTTCTTCACCATCA
GGAAGAGATCAAATACACCTCCTTGAAGAAGTTGTTGGGTTGCTGCCTAATAATAAAGGT
GTCACCCCTACGAAATTCCTGCTTAAATTGCTCCGCACTGGAATGATGTTACATGCGGGC
GAATCATGTATAGAATATTTGGAGAAAAAGGTTGGAGCCCAGTTGGACCAAGCGGCTGTA
GAGGATCTTCTCATACCAAACATGGGGTATACAGTTGAGAATCTCTATGATATAGATTGT
GTACAAAGAATCCTTGATCACTTCATATCTGCAGACCAAGCTTCAGCTGATGATTCTTCT
CCTGGTATAGCTGATGAAGGGCAGTTGGTAGATGGGAATCCACCATTGACTCCGATCACT
ATGGTGGCCAATCTAGTGGATGGATACCTTGCAGAAGTTGCTCCAGATGTTAACTTGAAA
ATGCCGAAATTTCAGTCACTTGCCGCTCTCATCCCTGATTATGCTAGGCCGCTTGATGAC
GGCATCTATCGAGCAATTGACATATATCTTCAGGCACATCCTTG
>m.37220 g.37220  ORF g.37220 m.37220 comp109785_c0_seq1:157-330(-)
ATGTCTAATTCTATACACGTTGAAGAATCAAAACTCACAAATGATCATATCACACACCAA
AATACCAGACGTCTCTTTTTATTCTTCGTCATGAGATTGGGCAAACCATTTCTTGAAACT
TGTGTAGATCTGGTTAAGCTTGATTCGAAAGTATATATGAAAATAACAAGGTGA
>m.37218 g.37218  ORF g.37218 m.37218 comp109940_c0_seq1:3-2951(+)
AGAATTTTCCCGCGCCGACCATTTCTCTATTCAGTCTTCTCCCACACACTAACCGAATTT
CATAGAAACAGTTACAACCAAACCCTAATTCCTCATCAAATAATGAAGCGTCAATCGCAT
CAAAGAATCACTCGAAGCGCTTTAAAAGGTAAAAAGGCGCGTACTTTCGATGCTTCTGAT
GATGATGAGTTGGATTTATCACCTCCGATCATCGACATCGATGTCGGCGACAACGACAAC
GACAACGGCGATGAAGGTGATGATTTGTTATACGTGAGTGATAGTGATGATAATGATGAG
GTGAAGAAGAAACCAGCGGAGAAAGGGAAAGATGTTGTTGATTGTAGTGAGGAGAGTCAG
TGGGGAGTGAGTTCTGATGATGGCGGTGATGATGATTTGAATAGCGATGAATCCGATGAG
GAGGTTGTGAAGGAGAAGAAGAAAACACCGGTGAGGAATTCTCGGTGGAGGAAGTGGAAG
ATAGCGGAGGAATTGAAGCAGGAGGAGGAAGAGGGGAGCAATGTTGGGGATGTTTCCACG
GAACTTAATTTAGGACCTGTGTATATTCCTCATATTGTGCGTAGAAGGGCTCCGAAGAAG
AGAGGTAGGAAAGGAGAAAACAGGGCGCCGTTATTATGGGAGCTTATGGAAGATGAGAAT
GACAAGTGGGTTGATGAACATCAAATGGAGAATATTGATTTGGATCGTGTGTCGGAAGAA
GTGGCGGAAACTGCGGATCCATCCGATGATTTGATTTTACCGCTTTTGAGGTATCAAAAG
GAATGGTTGGCTTGGGCTTTGAAGCAGGAAGAGTCTGTTAGTAGAGGTGGAATTCTTGCA
GATGAGATGGGTATGGGCAAGACTGTTCAGGCGATTGCACTTGTTCTTGCTAAACGTGCT
TTGTCTCAAAGGATTGGCGAGTCCAGTGGTGGTTGTGCTTCTTCGTGTTCTGAAGAAAAA
CATAAAATTAACTGCACTCTTGTCATTTGCCCGGTTGTTGCTGTTCTTCAGTGGGCAAGT
GAAATTGCTCGGTTTACAGCTGATGGGAGCACCAAGGTGTTGGTGTATCATGGAGCCAAA
AGAAAAAAGTCTACCACACAGTTTTATGATTATGATTTTGTGCTAACCACGTACTCCATT
GTTGAGGCTGAGTACAGGAAGAATGTAATGCCAGCTAAACAGAAGTGTGTTTGGTGTGGA
AAGGCTTTTCTTCCCAAAAAGATGGGCGTACATTTAAAATATTTTTGCGGTCCAAATGCT
ATTAGGACAGACAAGCAATCCAAGCAAACAAGAAAGAAGGGTAAACCATTTGCAAAGGTA
TCTAATTCCAAGACGGTAGAGGATCCGACAGAATGGGATAGTGACAACTCTGATGTAAGT
ATTGGAGAAGGAACCAGCAAGAAGGCAAAGAAGGGCGTTAAACGAGCAAAGACAGGGAAA
GCAGCAGAGCTGTTTGAAAATGATGACGAGCGCTCATGCTTAAAGAATTCTATTTTGCAT
TCTGTGAGGTGGAATCGCATTATACTGGATGAGGCTCATTTTATTAAAGATCGACGCAGC
AATACCGCAAAGGCTGTTCTTTCATTAGAGTCTTCATATAAATGGGCTTTAAGTGGAACC
CCTCTCCAGAATCGCGTCGGGGAGCTTTATTCCCTGGTCCGTTTCCTGCAGATAACACCT
TATTCTTATTATTTCTGTAGAGACTGTGATTGCAAATCTCTTGATTTTAGTCCAACGTCA
CAATGCCCTGATTGCCCTCATAAGTCTGTGAGGCACTTTTGCTGGTGGAACAAATTTATT
GCGACTCCTATACAGAACTCTTCTAGCCAAGTCGAGGGAAGAAGAGCCATGATTCTGCTG
AAGAATAAGCTTCTAAAAGGCATTGTGCTAAGGCGCACTAAGAAAGGGAGGGCTTCTGAT
CTTGCTCTTCCACCTAGAATAGTTACCATGAGGCGCGACACTCTGGATGTTAAAGAAGAA
GATTATTACGAGTCATTATATAATGAAAGTCAGTTGCAGTTTAATACATATATTGAAGCT
GGTACCTTGATGAATAATTATGCTCATATATTTGATCTTCTTACTCGGTTACGGCAGGCA
GTTGATCATCCATACCTAGTCATATACTCCAATAGTGCAGTAGCCAGGGGCCAAGCTAAT
ACATATAATGACGAACAACAGTGTGGCATTTGTCATGACCCTGCTGAAGATCCTGTGGTT
ACTTCATGTGAGCATGTTTTTTGTAAGGCATGTCTTACAGAATATGCAACCGCCTTGGGA
CAGGCTTCATGCCCTTCATGTTCGAAACCGCTAACAGCTGATTTCACAACAAAGGCCAAT
CCAGCAGACCAGGGGACAAAAGCAACCATCAAGGGTTATCGCTGTTCTAGTATTCTGAAT
AGAATATCTTTGCAGGACTTTCAGACAAGCACAAAAATTGAGGCCCTGAGGGAAGAAATC
AGATTCATGGTTGAAAGAGACGGGTCGGCAAAAGGAATTGTTTTTAGCCAATACACATCA
TTCTTGGATTTAATAAATTATTCTTTACAGAAGTCTGGCATACAATGCGTCCAATTGGTA
GGAAGTATGACAATGGCTGCACGAGATGTTGCTATAAAGAGATTCACCGACGATCCAGAT
TGCAGGATTTTTTTGATGAGCTTAAAAGCTGGAGGTGTTGCTCTTAATCTTACAGTCGCA
TCACATGTATTCTTGATGGATCCCTGGTGGAATCCAGCTGTGGAGAGACAAGCACAAGAC
CGAATTCATCGAATAGGACAATATAAACCAATTAGAATTACAAGGTTCATCATTGAGAAT
ACTATTGAGGAGCGGATTTTGAAGTTGCAATCGAAGAAGGAGCTTGTGTTTGAAGGAACT
GTTGGTGGCTCTGCTGAGGCTTTGACAAAGTTGACGGAGGCGGACTTGAAGTTTTTGTTT
GCGACATAA
>m.33460 g.33460  ORF g.33460 m.33460 comp11024_c0_seq1:1-534(+)
AGAATGTCTTGTGTGAGCAACTCGGACGTGTTGAAATCAGCAAGGAACGCATTAAATCAG
TATCCAAGATTCTCTCTTGACGGAAAAGACGCCATGTATAGGTCATCATTCAAGAATTAT
GCTCCGGTGATAGGAGGAATTCAAGGAGGACGAAAGTCAGTGTGCTGCGGACCGGGAATC
ACAGGGAGACTTCTTGGGGGTGGATTTAACTTGGATATTGAGAGAAGTCTACAGTTACCG
CAAACTCTAGGTGGTAAAAATGTGGTGTGGTGTAAACCAGGGGTTGTGCCTAAATTGATG
GGTCTTGAAGCTATGCCAGTGTCTATACCCAGAAAACAAAGCAGCAAAGGAAGGTCTAAT
ATTAAGAAGCAAAACTTAAGGAGAGCTGAAAGGTACGAAAAGGAGAAGAGGAAGTTTAGT
GTGGGGATGAACAGCTGCAAGGAGATCAGCGAGATCAGAAGCTCGTGTTCGACCACCAAT
GACTACAGCGTGTTAAAGCCAATTGCGACAGTTAACCAGGCACCCGATGGGA
>m.44823 g.44823  ORF g.44823 m.44823 comp110488_c0_seq1:2-166(-)
ATGCAGATTTTGACATGGGAACTAATAAACCTTTTTCTTCAACAATCACTGTTACTCAGT
AGTCATCATTGGCACTTGTTCAGATCAGTAATGAATTGTTTTTATTGTGATCAATATTTT
GCAGAGGAAGGCATGTCTAAATGTGGATTCGAAGTCTCAAGGCTT
>m.29504 g.29504  ORF g.29504 m.29504 comp1104_c0_seq1:1-432(+)
GTGCTCCAGCTCGCAACCGGTGCGACCGTCCCTCAAATTGGACTTGGTACTTGGCAATCC
AAACCCAAGGAGGTTGAGAACGCGGTCGAAATCGCCGTGAGGAACGGCTATCGTCATCTG
GACCTTGCGTTTATCTACGAAAACCAGGACGAGGTCGGTGCTGCCTTGAAAAAGGTGATC
CCATCCGTCGTGAAGCGAGAGGAATTATTCCTCACCAGCAAGCTCTGGAACAACGGACAT
CGCCCTGAAGAAGTGCCTAAACAACTCGACGAAACCCTTCAACAACTTGGAGTAGACTAC
ATCGACCTTTACCTGATCCACTGGCCCGTTGCCTTCATCCCTGGCAAGGCTCTCTATCCC
CCCGATCCTGCCAAACCAGGCTGGGCCGCACTTGACCTCGAGCCGTCTCTCGCCGATACC
TGGAAGGCA
>m.29505 g.29505  ORF g.29505 m.29505 comp1104_c1_seq1:38-592(-)
CTCGCCGATACCTGGAAGGCAGTCGTCAAGCTTCCTGAAACCGGCAAGGTCAAAGCAGTC
GGCGTGTCAAACTTTACTGTTGACCAACTCAAGGCCATTATTGAAGTAACTGGCGTCGTA
CCGACAGTGAACCAGGTCGAAGCGCACCCACTTCTCCCTCAAGACGACTTGGTCGCCTTC
TGCAAGGAGAAAAACATTCATCTGACGGCTTACTCGCCGTTAGGAAACAACTTGATCGGC
AAGCCAAACCTCACTGAACACCCAATCGTAAAAGAAATCTCACAAAGGCTTGGCGCCACC
GAGGCCCAGGTTCTTGTTGCATGGGGAGTAAACCGTGGCTACTCTGTAATCCCCAAGAGT
GTCCAAGAATCCCGTATCATCTCAAACTTCCAGCAAGTGCATCTCTCGCCAGAAGATCAG
GAAGCTCTCTCTTCCATCGGCAAAGGCAAGCACACTCGCTTCAATATCCCCTTCCGATAT
ACCCCGAATTGGGATATCGACATCTTTGGAGAGCCAGAGGAGGCTACGGCGACAAACAAA
GTCAAGGCAAAGTAA
>m.33454 g.33454  ORF g.33454 m.33454 comp11051_c0_seq1:3-404(+)
GCTGTTGTCGAAAGCTTACCTGAGAGTACCATGTTGGTTATGCATCCTAGATTTACAAAG
GAGAATTTAGACAAAAACATACTTCTTTATAATCGAGTTGCAAGCCTAGCTAGTAAGCAT
GGTTGCACCCCTCCTCAACTAGCACTTGCATGGATCCTTCATCAAGGGGATGATCTGGTT
CCAATACCAGGGACAACGAAGATTGGGAACCTCGTTAACAACATTGGCTCCTTGCATGTT
AAGCTCACACCAGAGGACTTGAAAGACATTTCAGATGCAGTGCCCATTAATGAGGTGGGT
GGGGAAAGAGATTTTGACTTATTCACTAATTATGACTGGGAGTTTGCAAATACTCCCCAC
CCAAAAGTTAGTTATGATCCGGTGGTGCAGCAAAATTCCTAG
>m.30027 g.30027  ORF g.30027 m.30027 comp1105_c0_seq1:81-329(-)
ATGGTGGAACCATACAATACTCCTCTTGTTGTGCATCAGCTTGCTGAGAATGCTGATGAA
TCTCGTCACTTGTTGCTCCTTGTACTAACTGAAGACCTTGGAGGCCAACGCGCAAGTCTA
TGGGTTACTATTCCATATTGCAAGTCTGATTTACAATTAACATGGCAATGTGTGTTGCCA
GTAAGTTCTCAAATACTTGTTGCAGATTCTCAGACACTTATTGCAGACTTCATTAAGCTT
CTTCTATAG
>m.29862 g.29862  ORF g.29862 m.29862 comp1106_c0_seq1:1-567(-)
CGACAAGCATATCGAGCTAGAGAATCTCTTCTTACAGGCCTTTGGAAGCTTGTCGATGCG
GTCGTTCCTGTCAAAAGTTGCAGGTACTGCTCTGAAGTCCACATTGGGCCAGTTGGTCAT
GAAATACGGACATGCAGCGGTCCTAAGAGTGGTTTAAGAAGTGCGACTCATGTCTGGAGA
AAAGGAAGGGTTGAGGATGTTGTAAGTTTCCCTGTTTGTTTTCACCTGTATGATCGAGTT
GGAAAACCTAGGGTTGGACACAAAGAACGATCAAAAACTCCTAGAATCCCAGCTATTCTA
GAGCTTTGTATCCAAGCAGGTCTCGACCTGCATGATTATCCAACAAGGAGAAGAACAATG
CCAGTTTACTCCATTGAAGGAAGGATTGTTGATTTTGAATCAGAGACAGAAGACGAGCAC
GGTCCACTAGGTAATTTTCCTACTGCTTATCAGTTGCTTCCTAATTGCCAAGAAGAAGAA
GAAGTGTGCTTGAATAGTGAGTTAGTTGCTAGTACGGTGCTAGAATCTTGGTTTGAGATG
AGATGGGGAGCTAAAGAACTCATGGAA
>m.29863 g.29863  ORF g.29863 m.29863 comp1106_c1_seq1:435-797(-)
AAAGAACTCATGGAAAAATATATGGTGCGGACTTGTGGTTATTGTCCTGAAGTTCAAGTT
GGACCAAAGGGACATAAGGTGAGAATGTGTAGAGCTTCAAAGCACCAGTCTCGCAATGGG
TTGCATGCTTGGCAAGAAGCTACAATGGACGACATTATCCCATCTAATTATGTATGGCAT
GTTAATGGGAGGAACAACGGCACAGATTTGTTGGTTAATGAGTTGAAAAGGTATTATGGC
AAGGCACCTGCAGTGGTGGAGCTGTGTGTACAAGCAGGCGCATCTATTCCCGAAGAGTAT
AGGAGTATGATGAGATTAGATGTAGTTCCTCCTGCTCCTGATGAAGTTGATCTTGTCACT
TGA
>m.33438 g.33438  ORF g.33438 m.33438 comp11084_c0_seq1:3-350(-)
CGCCGTTGCCTTGGACGGAACAGGGGCGATGCTCGTCTTGCCTGTGAACCTGGCCTGGCT
GAGCTGATACGCCAAGTAGGTAGTAGCGCCGTCGATAAAGTCGTTCATGATCATGACGTT
CTTCTGTGCCGTGAACTTGGTGAGGGCGTTTGCTTGGATCCAGGGAAGGGTGACAATGTC
GAAGTAGGCCTTGGTGGCCATGAGGGGCGACGTGGAGACGTTTGCAGCAGTGGCGGCGTA
GGCGAGAACGTCTGTAATACCAGTCGAAGTTCCCTGACATTGGAGGACCGTAAAGTCACC
GCCGCTCTGTCCTCCCGCACTCATGCCAGAGAATGCGTTGACAATCGT
>m.44824 g.44824  ORF g.44824 m.44824 comp110878_c0_seq1:1-1470(+)
ATTTTCCCAAGACCCTCTGCACCCTTGGGTTCTCTTCTCACCATGTCTTCTTCGTTATTA
CAATTTTCTCCTGAAGGTAAAGAGAGACATAGCATCGCCTCTAAACTAGAAGGTGCTCTG
CTTATCTCAAAGAATACTTTCCCTTATTTCATGCTTGTATCCCTTGAAGCAGGTGGCCCT
ATAAGGGCTCTCATTTTGCTGCTGATATCCCCCGTCCTTTGTTTATTAGAATGGTTGTCC
CTCGAGACAGCGTCCCTTCGGATTATGATTTTCGCTTCTTTGTTTGGGCTAAAAAAGGTC
GATGTAGAAGCTATTGCAAACTCTGTCCTTCCTAGATTCTACCTGAAAGACGTCCGTTCA
AGTGCTTTTAAGGTGTTATCGAACTGTGGAGGGAAGAAATATGTGGTCACTTCCATGCCG
AGGATCATGGCTGAACCTTTTCTTCGTGAGTGGCTAAACATTGATGTTGTCATTGGAAGG
GACCTGAAGTTCATAGGGGAATACTGTACTGGACTTGTTGCAAAACCAGACCAAATGATG
ATTGGTATTAACCAAATTGATATTGGACTCGGAGATGGGGATACGTTTGGTCACCATCCG
ATCATGTCATCTTGTCAGGAAATGTATGTTGTTCCCGTGGACGACAAAGCATCCCCATTG
TCCATCACGGATTATCAAAAGCCCTTGATCTTCCATGATGGGCGACTTGTACGAAGACCT
ACACCATTAAATTTTCTTGTAGTTATTCTGTGGCTTCCCCTGGGAATTGTCTTAGCGATT
ACGCGGCTTATGATTGGGATACTATTACCACGCAAACATGGTATACAGACAGTATTGCTT
GCAGCTACTGGCATGAGCATCAAGGCAACATTTCCACCTAAGCCCGACTTGTGCAAATCA
TGCGAGCCACACACAGTGTATGTGTGTTCACATCGGACACTAATTGACCCGGTTATTGTT
GCAATAGCACTGCAAAGACCTGTGACTGCAGTTACTTACAGTATTAGTAGGATTTCGGAG
TTGTTATCACCAATAAGGACAGTTCGATTAAGTCGTAATCGTGCTAATGATGGTGAAAAA
ATGCAAGAATTACTGAAGAAAGGTGACCTTGTCGTATGCCCTGAGGGAACAACATGCCGT
GAGCCATATCTTCTTCGTTTTAGTCCATTATTTGCTGAAATTGCAGATAATATTGTTCCA
GTGGCTGTGGATGCAAAGTCGAGTATGTTCTATGGTACTACCGTGAGGGGTTACAAGTGG
TTGGACTCATTTTTCTTTCTGATGAATCCTGCACCTAGGTATAAACTACAGTTCTTGGAG
AAACAATCTGGGCTACCTGCTTGCAGAATATCAAGTTACGAGTCAACTAATTTCGTGCAG
AACTTGATCGGAAAAGCACTTGGATTTGAGTGCACAAACCTAACTCGGAAAGACAAGTAC
AAGATGCTTGCGGGTAGAAATGTAGGGTGA
>m.33446 g.33446  ORF g.33446 m.33446 comp11088_c0_seq1:2-427(+)
TTTTCTTCAACCTCTTTTCACTTGCATGCTATGATGTTCTCTCTAGAAGATATCCTCCGT
GAAGTTCATGCAGGAAACACAAATGAACAAGGGTTGCCTCCTGGCTTTAGGTTTCACCCA
AGTGATGAGGAGTTGATCACTTTTTATCTGGCTTCTAAAGTTTTCAATGGTAGCTTCTAT
GGTGTTGAGATTGCAGAGATTGATCTGAACAGATGCGAACCTTGGGAGTTACCAGATGTA
GCTAAGATGGGGGAAAGAGAGTGGTACTTCTTCAGCCAACGGGATAGAAAGTACCCAACA
GGGTTGAGAACGAACAGAGCAACTGTAGCTGGGTACTGGAAAGCAACTGGTAAAGACAAA
GAGGTATACTGTTCTTCAAATGGAACTTTACTTGGGATGAAGAAGACACTGGTTTTCTAC
AAA
>m.33421 g.33421  ORF g.33421 m.33421 comp11103_c0_seq1:3-164(+)
AAATCAGAAGAAGTAAATGAATGGTTTGAGTTGATGCAAGAAGTCATACAAGTACTCACG
GCTTCATCCAGATGTGAGAAGGGGAAATGTAAACACACTATGATGGACACTGTAATACAG
AATAGGGTCAAATGTGGGCTTAACCCCAATTGCACAAATTGA
>m.29539 g.29539  ORF g.29539 m.29539 comp1110_c0_seq1:3-353(-)
ATTACAAAGATCGATGACAAAGCAATGACTAGGGTGCAGACACAGATTAAGGGAGGGTTT
CGACGTTCAGGTTTTGGTTATTTTGCCAGTGAAATCCAAGTCACCAAGAAAACAAAAACT
TCTTCTGTCATAAGATATTCTTTCTTGTTCGAGCTTGAAGAAGAGTCTCTGTCCAATGTT
ACCCTTGTTATGAGATCTTGGGATCCAGCTATTATTATTGCAGATTACGTCAACTCGAGG
AGACCAACACCCGTAGTTCTTCGCAAGGAATTCAGTGGTGGTATGGTGGCAGATATGCAC
GTCAACCTTCCAGCAAACGAACTTTGGCAGGAGTACAGAAGATTAGATTTT
>m.44825 g.44825  ORF g.44825 m.44825 comp111259_c0_seq1:57-383(-)
ATGGGATTCAAGGAAGGAGACGCAAAGAAGGGTGCCAACCTCTTCAAGACCCGTTGTGCT
CAATGCCACACCCTAGGCGATGGAGAGGGAAACAAGATCGGTCCTAACCTTTTCGGTCTG
TTTGGCCGTCACACTGGTTCCGTCGAGGGTTACTCTTATACCGATGCCAACAAGGCTAAG
GGAATTGAATGGAACAACGACACTCTGTTCGAGTACCTTGAGAACCCAAAGAAGTATATC
CCCGGCACAAAGATGGCATTCGGTGGATTGAAGAAGGATAAGGACAGGAACGATTTGATC
TCCTTCCTCAAGGAGTCAACCAAGTAG
>m.29607 g.29607  ORF g.29607 m.29607 comp1117_c0_seq1:2-283(+)
GGGTATGTGCCTCTGACCAAATATGCATTGTATGATCTTGAGGTGGAGAACAAAGAAGAA
CTTTTGAGTTACCATAGCGAGAAGTTGGCAGCTGCTTTTGTTCTTATTCGTAATACTTCA
AGTCTACCTATTCGGATCATGAAAAACCTTCGAGTTTGTGGTGACTGTCACTCTGCATTT
GGATATATATCTAAAATAGTTGGGCGTCAGATAGTGTTGCGAGATTCAATTAGGTTTCAT
CATTTCAGTGAAGGGAAATGTTCATGTGGGGATTATTGGTGA
>m.33449 g.33449  ORF g.33449 m.33449 comp11183_c0_seq1:3-425(-)
CTTGGTCTTGTCGGTCAATTCCATGATGTATTCAGCCTTGGTCTCAACCATATGTTGGAG
GATCTTAAGATCGACAACAGCACCCAAGTTATCAGCGTTGGAAAGGAAAAGAATCTCAAC
ACCTCGCTCGATGAGTTTGTCAAGGATGCCAGAGTTATAAAGAGACTCGAAAACATCTCC
GTGTCCGGGAGGGTACCAGTCGGAGATTGGAGATTGGTAGGATTTTGGGGCTGGGAGGAG
AGAATCCTTCAAGATTCTGGGGTATCGGGATTGGTTGAAGGTAAGGATATCAATGTTGTG
ACCCTCGTATTTCTTGATGATGTTTTGGGTGTCATCGTCGGTGTTGAAGGAGTTCATGAG
AACGAAAGGAACGTTAACATCGTATGTGCGGTTGAGGTATTCGATTTGTCGGACGGAAAG
ATC
>m.33399 g.33399  ORF g.33399 m.33399 comp11215_c0_seq1:311-484(+)
ATGCTTGGGCATTCATGTGGCCGATACGATCTTGTTCTTCCAGAAAATTATACCAACACA
ACTAGTTCTTTCATGTGGTCAGAAGATATGCCCACAATTTGGGAAAACCCTACATGTTTA
AACACTCTGCATCTTAGTCTTTGGTTCCATGGTTATCAAGTGCTGACTGAAT
>m.29911 g.29911  ORF g.29911 m.29911 comp1121_c0_seq1:3-410(-)
TTAGCGAGCAATACAATCCCCGTCAATGAGGTGTTCAGTATATTGATATGTTCCTTGTGC
GCAATGGGCAAGACAAATTATGCTTTGGATGTTTTCAATAAAATGTTTCTTCATGGCTGC
AAGCCTTTGTTATCATCATACAATTCTTTGATCAAGAGTCTCTGCCAGGAAGGCCGTGTC
AAGGATGCCAAGTTCCTCATTACTCTTATGGATGACCAGGGTCAAGTCCCGAATGTGGCA
ACCTATTTGGTCATGGTTGACGAAATTTGCAAGCAAGGAAATCTGTCGACGGCCTTCGAA
ATCTTGGATGAAATGGATGATAGAGGGTTGAAGTGTAATGTTGCTATCTATGATATAATT
GTTCGGGCTTTATGCAGAGAGAAGAGAGTCACTGAGGCAGAATGGATG
>m.29912 g.29912  ORF g.29912 m.29912 comp1121_c1_seq1:1-693(+)
GTGTATAGTTTTTGTGAGAGAGGGCAGGTTATGAAAGCGGAAGTTTTGTGTAGAAATATG
GAGTTGCATGGTTTTGTTTTGGATAGGAAGATGTATACTTCGCTTGTTAATCAGTATTGT
AAGGAAGGGAATGTTGTGAGGGCGATGTCTGTTTTTAAGAGAATGTTGGAAATGGGATGT
GAAGCTGATACTTTTGCTTATAATACGTTGATGGATGGGTTTTTCCGGCTGGGTGATGAT
AAAGCTGGGTGGGAGGTGCACAAACGTATGGTGGATAGTGGGTTGGAACCGAATGTGTTT
ACTTATAGCATTATGATGAATCATTATTGCAAACAGAGGAAAGTGGATTGTGCTTTGATG
ATTCTCGATAACATGATTGGTTATAATGTACCTCCTAATCTGCAGTGTTACACAATTTTG
ATGAAAGCTCTTTACAAGGACAGCAGGTTGGATGAGGCGGATCAATTGTTCATCAAGATG
TTGGGAAGTAATGTGGCTCCGGATCATGTACTGTATTTGGGTTTGGTCAAGAATTATCCA
AAAGGTCAAGAGTTGCGTTTAGCTTGTTTGTTTTTGGAGGAAATAGCCAAGCGTGGGTTC
AATTTGGATCTGTCCTGGTTCTCTAATTCTTCTCTATCTCACTTGGACGAGGCATTTGAA
AAGGATATCGACCTTTTGTATAGTAGTATAT
>m.33469 g.33469  ORF g.33469 m.33469 comp11231_c0_seq1:1-528(+)
CGAAGGCCAGAGCCTATGCATAATGCTTCTATTCAGGTAAGTCTGATTATGAATGAGGTA
ATACATACAGCTATATTACCTTCTTATCCGGTGCTTTCTATGGTTCAGTCTCCGGTGCCT
AAGCCTTCTACGGTACCGGTGAGGAAAGCTTCATCCAAGCCTCTATGGCAGAAAGTGCTT
TCTCATTCTCGGAATCTCAGGGAAAAGGAATGTTGCAATGCTTGGAACAGTGTGACAGAG
GAGAGCAGAAGGAAAAAAGTAGAACCGCCTGTTTTGAATCAGTTTGATTGCTTGTCAGAC
ACGGAGGTTTCTCCGTCGGAAATATGGCCCTTTTGGAACTTGGATGATAACAAGCTTAAA
AAACTGATCAAAAGACCGGAAGAGAGGATAGGAAACCCCATGGTACCAGACAAAGATATC
TTATCTCATTTTCAAGGAGTCTTAGTGCGAAGGAAGGTAAAGGAAATTTCTATGGACAAA
CGGTGGAGTATAGGTTATGGTATATCCAGTAGTTTCGACTCTGGTTAA
>m.33470 g.33470  ORF g.33470 m.33470 comp11231_c0_seq2:2-661(+)
CACGAGGCTACTGCTTTGGATCCGAATCATTCTCAGGATATGGATGGGCCACTTGACCTT
TTGCAGGATGATACTTCTCAGGTTGGTGGCCCGTTTGTTGACATTGGTCCTGCAATTGGA
ATGACGGGCTGTCTAGCAGGAGTTGGGCCTGAAGGTGAGCAAAATCAAGACTTGGCTCAT
GCCCAGCTTTCAGTTTCTGAATTACGAAGGCCAGAGCCTATGCAGAATGATTCTGTTCAG
TCTCCGGTGCCTAAGCCTTCTACGGTACCGGTGAGGAAAGCTTCATCCAAGCCTCTATGG
CAGAAAGTGCTTTCTCATTCTCGGAATCTCAGGGAAAAGGAATGTTGCAATGCTTGGAAC
AGTGTGACAGAGGAGAGCAGAAGGAAAAAAGTAGAACCGCCTGTTTTGAATCAGTTTGAT
TGCTTGTCAGACACGGAGGTTTCTCCGTCGGAAATATGGCCCTTTTGGAACTTGGATGAT
AACAAGCTTAAAAAACTGATCAAAAGACCGGAAGAGAGGATAGGAAACCCCATGGTACCA
GACAAAGATATCTTATCTCATTTTCAAGGAGTCTTAGTGCGAAGGAAGGTAAAGGAAATT
TCTATGGACAAACGGTGGAGTATAGGTTATGGTATATCCAGTAGTTTCGACTCTGGTTAA
>m.33490 g.33490  ORF g.33490 m.33490 comp11250_c0_seq1:1-387(+)
GCTAAAGCTAAGTCTAACTCTCCTTTATTTTGGAAAAATATTATCAAGATTAAAAATGAA
ATTAAAAACTATTTTTGTTGGGACCTCAGTAATCCGAATTTAGTTAGAATTTGGAGAGAT
CCTTGGATTCCCTCTTTGCCCTTAAAGAAACCGTACGGCCCACAAAACTTGGACAGCCCT
GTGTTTGTTAGTGAATTAATTGATGAGAAATTGGGATGTTGGAAAAGAAACCTTATTTTT
GATAATTTTCCCAAGTTCATTGCCTCTGAGATTGTTAGTATTAAATTACCTTCTAGAAAA
CTTAAAAACATCATTATTTGGACTCCTGAAAAGAACGGTTTATACACTGTGAAATCAGGA
TACAACCTTTTAAACAATTCTTCT
>m.3577 g.3577  ORF g.3577 m.3577 comp112560_c0_seq1:2-229(-)
ATGGTTAGCCATAGATATGCTTCAGGGTTTGCATTCCTATCAAACAACTATAATTCAGCT
AGTTTGGTTGGGATCGTCTTAGCTGCCAGGGACAGCTTCAAATTATGCAATTTTCTGATG
TTGGCTCAGTGTGATTATCTGTTGTTCGCCCTTAACTTGTCAAAGTTTGGAAGCTCTGCA
CTGTTTTCTATTTTGCACAAGGGGGCAGGTCATATTTCTTATATATTC
>m.3560 g.3560  ORF g.3560 m.3560 comp112616_c0_seq1:242-439(+)
ATGCGAATGCAAACTGTCGAACCCATTCTTCCTCCCTCCTCTATTCTTGATGCTGAACAG
AGGTATGTAAAGGACCTGAACCGCAAAATCGCGAATCAAGCTGTGAACCATAGCGATATC
GAGCCGGAGAAGACAAACACAAATTCACCCCAAACCTCTATTGACAAAATTGCCCATGGG
TTTGGGGCGATTTTTTAA
>m.33374 g.33374  ORF g.33374 m.33374 comp11264_c0_seq1:2-355(+)
AAAAATATCAAATGGTGTCCTTCCCCTGGGTGTGGACGTGCAGTTGAGTTCGATCTTACT
AGTCAAAACTACAATGTCACCTGCGATTGCTCGTTTAGCTTCTGTTGGAAATGTGCTGAA
GATGCTCATCTGCCTGTGGATTGTGGTACTGTTGCTAAGTGGATTTTGAAGAATAAATTG
GTGTCTAGTAAAACAGATGTGGAGTTGCCGTATTGCAAGCATTGTCCGGGTTGCAACTAC
ACTATCCAGAAAACCAAAGGTTGTATGCATACGACCTGTGGTTTCTGTACAATTGAGTTT
TGTTGGTTGTGTCTTGTGGAGTGGTCCAAGCACAATAATAATGGTTATGAAAA
>m.29550 g.29550  ORF g.29550 m.29550 comp1126_c0_seq1:1-195(+)
TCAGGAATTTACTTTGGTTGGGCCCAGCTGAATACATATGGGATAGTGAAGGTTGTCACA
AGCATTGGATGGCAAGAGCATTCATTTACTGTACAGAGAGTAATCAAACCACACCTGATT
TGTGCATCGGAGGACTACTTATCGGGATCAGCAGTTGCAAATGGCTCTTGTTGGATATAT
TCGTGGATTAAATGA
>m.3574 g.3574  ORF g.3574 m.3574 comp112783_c0_seq1:196-414(-)
GTTTCTTTCCACAGTATGTTTTCAGTTACATTAGGTATGGGTGAAGCCTATGTTAGAGCA
AAAATTTATCAAGAGAAAATGAAGAAAATGGAAAAGGAAGACAAAAACAAAGGCACTGAT
GTTATTTCTGAAGAGAAAAAACAGACTTCCAAGGGTATTAAGAAGATTCATCCCAGTGGT
ATCCCATCTACAGAGTCCACAGCTAAAACTCTCAAGTGA
>m.33343 g.33343  ORF g.33343 m.33343 comp11296_c0_seq1:3-248(+)
AAGATATCTTTTCCTTGCCATTGTTTCAGTTTGAGCTTGTTCACACCTAGTTGCAAGTTT
TGTACCATGAGCACTCTTCTTGATTCGTCTTCAGTCTATGTATTAATCACTGCACTCACT
TTGTTCATTGGTATGATGTCGCAAATCCCAAGTGATTGGCTTCTTCGTCATCTAATCATA
GTTTTTCTCCAAGACAAATCCCTAGCAGCTTCGGGGTCTCTATTTGTATTCTATAACCCT
TTGTGA
>m.3569 g.3569  ORF g.3569 m.3569 comp113055_c0_seq1:1-336(-)
ATGGTGGTAGCAACGGCGAGCGGAGGTGCGCCTAGTACATCGACAGTTGATAATTGGTGT
GGAAGAAGAAGAAGAAGAACAATATCATCCATTGCAATTTCAGTAGGAGGATTAGCTTTA
TTTCTTATCATTGGATCATGGCTGCTCTTTACATCTTCATCTAATGCTGCTGTTCCAATT
TATTTTCCATCTTCTCTTCCCAACTCAACCTCGCTTTTACATCTTAACACCACCACCATC
ACAACAACAACTCAACGAGGCCATCAAACACAAATGAATTCTACCAACCTTCATTCAGGT
AGCTGTGATCTGTACCATGGAAGCTGGTTCTATGAT
>m.3576 g.3576  ORF g.3576 m.3576 comp113065_c0_seq1:242-580(+)
ATGGATAAGTATGGAATTGATGATTTACAGAGATACACAGTAAAAGAATTCAATTTCCAT
GGCGTAGCAATGTGGAAAGGGATAGTGAGAATGCAACAGAGGATGGACAAACACACTTCA
TATCAAATTGGTAATGGAATCAAAACACTTTTATGGAGCGATGTCTGGGCAACAGAAACA
CCACTGAGGGAAGTTTTTCCGAACGACTTCGTACGATCAGAGAATATATACGATATCTGC
AATCAATTTTGGGACTATAACAATTCTAGAAAACCATGGAATTTAAGATCTAGGAGACCG
CCATATGAGTGGGAAGAGGAAGAAGAGCATAAGATTTAA
>m.3562 g.3562  ORF g.3562 m.3562 comp113160_c0_seq1:218-622(-)
ATGCCTCTACGGCAGATCGAATTACATAAGATTGCATCCCCAAATCAATTGTTATTACCT
GAGGAACAAACACCTATAATCCTTCACGACATTCCAAATCAATATCCCCAAAGCCACAAA
ACAACCAATAAACACATCAACACAACCGCACCCCTTTCTACGATCCACAAGCTTATCACA
CCCACTTCAAAGCATCACAACCTGCCAAGGACTACTTACCCAAATCCAAATTCCCAAAAG
TTCCAGTCTATACTGCACGACCATCCAGAGGCTAGAGAAGAAGGCACAACTAGTGCAAAA
AGACTCAACTATGTTGATGCACCCACAACCATCAATACCTTGACACCACTACCTCCTCTA
TGCCAGTTTCACCTCCTATTTCCGGTGAACCACCTCCTCCTTTAA
>m.3570 g.3570  ORF g.3570 m.3570 comp113189_c0_seq1:112-888(+)
ATGATGTCGGAGAGGGCCATAAACAGACCTTACCAGATCTTCCGCACGCAATTTAACAGA
ATTTTCAGTGTATTGGAATTTACCGCTGATGAAAATGTAGTCCATATGCCAGAGTGGATG
ATGGAGAATATGCACTTGAAAGAAGGTGATACTGTATATGTCAAGAATGTTAGACTCCCA
CAAGGCACGCATCTCAAGTTGCAGCCTCACAGCAAGGATTTTTTAAATATCACAAACCCT
AAAGCGATGCTGGAGATAGCTCTGCGGAACTTTTCTTGCGTAACAGTTGGGGATAGAATT
GTTCTGCCTTATAACAACAGGAATTATGTTATAGATGTTATAGAAGCAAAACCTAGCAAT
GCAGTGAGTATTATTGAGACAGATTGTGAAGTGGATTTTGCTGCTCCTCTTGATTATGTA
GAGCCTACAGCCAAACCTGTACCTATTCCACCAGTGGTCAAGGAAATTTCACCAGAAGAA
ACAGAGAGTGGGTGGTTCAGAGGTGCAGCTAGACGCTTAGATGGAAAACCTTGCTCAATA
TTAGAATCTCCAAATTTTTATCCCCGGGAACTGAAACCACCCGAACCAGAGCTCAAGAGT
AAAGAGGCATCCTGTAAGCGTCCAGGGAAACTTGTATTTGGATCAGATGTCGGTCAGACA
AGAAACTTAACACCTAATGTTACACCTGCTGCAAAGGATGCCAACCCTGAACCCGTAAAG
AAGGAAGAGAAAAAGTTCCAGGCATTCACGGGAAGATCTTACTCGCTGCGAGATTGA
>m.3561 g.3561  ORF g.3561 m.3561 comp113271_c0_seq1:58-228(+)
ATGAATATCAACCGTCTATTTGGTCTTATTGGGTGGTTTAGTCTTCGTTTGCAAAATATA
CCAGACGATGTTGGATTGTCTGGCTTGTTCATTCGTCCTTGTCATCAATGGCTCTGTTAT
ATGGGTCTTTGGTGTGATCTTTTTGTCAAGAAATTTGTGACCACAGTTTGA
>m.3565 g.3565  ORF g.3565 m.3565 comp113290_c0_seq1:82-2262(-)
ATGTCCTGGATGAACATGGAAAGTACAGCCCAGTTTCACTCATTAAGTGCGCCTCATATG
GAAATGGTAGATATTACAGGATGTGGTGACACTCTCGCCACAGATGGGTTCCCTCATTTT
TGTGCTCCTCAGGAGGAATTATTTCCCAAGCCATTTGTTGGGATGGAGTTTGAATCTCTT
GAAAAGGCATATTTTTTCTACAATGAATATGCTAGATCTGTGGGGTTCAGCATACGCAGA
GCCAAAAACCGTAGATCAAATATTGATGGCGAACTTCTGTTTCAGAGATTTTGTTGTTCC
AAAGAAGGCCATCGTCGTAAAAGGCATGAAAATGATGACGGGACCAAAATAAAAGATGGC
ATTCTAGTGAAGGTAAGGAGGCGGAACGTCAAGTCCATAAGAGTTGGTTGCAGCGCAAAG
TTAGATGTCAAGAGGACTGCACATGCTCAATGGGTTGTACAAACATTTGATGAAGAACAT
AACCATGACTATGCTAATCAAGGAGAAACGCATTTGTTAAGATCTCAAAGGCGACAACAA
GGTGATGCCACCGACATGAGTTCAAGGAGAGGATTAAATTACTTTTCCGGAGAAGATGGA
AGTAGCGAGACGAAGAGATTTGAAAGAGGTGATGTAAAGGTTATCCTCAAATATTTTACA
CAGATGAAAATTGAGAACCCTTCATTCTTTTATGCTGTTGAAATTAGCAAGGATGATCAG
ATGTTAAATTTTTTCTGGGCTGATGCAAGGTCGAGGATGGATTTTGGTTACTTTAAGGAT
GTAATTTATTTCAGCTCATCCTATGGGAGTAACAGCTATGGACGCCCATTTGTTCCAATT
TTAGGTGTAAATCACCACCTGCAAACGGTCTTGTTTGGTTGCGTTATACTTTTGAATGAA
ACCGAGGATTCATTTGTGTGGCTGTTCGAGACGTTTGTGAAAGCAATGTCTGGGCATCGA
CCAGCTGCCATAATCACCGACCATAATGAAGCCATGGAAAAAGCTATTGAGAGAGTGTTA
CCTGGAACTCAACACTATTTATGTCTATGGCACATTTTCCAGGATGCTGCCAATAATTTG
GGTGAAGTGTTGAATTCAACTGGAAGTTTCATTACTGATTTAACAAAATGTGTATATGAG
CCAGTGTGGTGCGAGGATTTTGAGTCAAGGTGGGGATTCTTACTTGACAGATATGGCATT
TCTGATAATGGGTGGCTTATCGATTTGTTTAAGAAGAGGCACAAGTGGGCTCCAGTTTAT
TCTAGGCACATCTTCCAGGCAGATATGACGACAACTCAACGTATAGAAAATATGAACTCT
TTTTTTGGGGGATACTTGAACGAGGAATTCCCGTTGAATGAGTTTCTCAAACAATTTGAG
AAATCTCTTGCATATAAACGTGACGAGGAAATCAATGAAAATTTACGGTCCGAAAACACA
AGGCCAGTTCTGAAGCTTGATGTTCCAATGGAACAACAAGCTGCTGAAATTTACACAGGA
TCAGCATTTAAAGAGTTTCACAAAGAGTTTTGCGAGAGTTTTAGTTACATCGCTGAAGAA
ACAGAAAGGGTAGGCACAAATTGGACATTTTCAGTGTCAAGGTGGGGGCAAAATGGGAGT
TGCCTTGTTAATTTGAACTCTTGTGATAATGATATCCAAGTAATTTGTGACTGTCAACAC
TATGAGTTCACAGGCTTTTTATGTCGGCACATCTTCAAAGTTTTCACTGTACGAAATATT
ATGTTGATACCGGTGGCATACTTCAAAAGAAGGTGGACAAAAAAGGCTAAGCATGGGTTG
GTTATGTGTGATGTCAGCAAGGAAGTTCCACTGGATAGTCAAAGCTCTGTAAATTTACGC
TACACTGATCTCTGCCAGTTAGCATTTAACTATTGCAATAAGGCTGCAGTCTCTATTGAT
GCTTATCAAACAGCGAAGCATGATATGAAGATCATTCTACAAGAATTGGAAAAGATTCCA
GAGGAAGACATGCCTACCACACAACCTGACATTGTGCACATCAGAAACTTGCATTTTCCG
TCTGAAGTTGTTAACAATATTGAGGTTTCTGGGCACCTGACGTGTGGAGACAATCAGATG
TTATCATCTGCTACACATGTGACTATGCAAAATCTTCCAGGAGTCGGTGATGAAAGAACT
GGTTTCTGGTTACGGTTGTAA
>m.29608 g.29608  ORF g.29608 m.29608 comp1132_c0_seq1:346-609(-)
TCTCCCTCATTCACTTTTCCTTTATTCTTTCCCACCTTCACCCTTGATTCAGATCTCAAT
CTCCCCCCTTTTTCCCCCCGGATGGTCACCAGCAATATGGATTTGTTTTCTTGGTTGGAG
GAAAAGGCCATACAGATTTGGGATCTGAGAGGAGGGTGGAGGTTCTGTCAACAGTGTGTT
GAAGATTCAGAATTTTTGATTGGGCAGCAGGTTGGTGGGGGGGAACCCATCGGAGTTCTC
ATCAGGAAGACAACTTACCATTGA
>m.33361 g.33361  ORF g.33361 m.33361 comp11336_c0_seq1:65-445(-)
GAACAAGGGAGGGGGAAAATGTCTCCTCCAAGCCATTATTCCGCTGCACTGTCAATAATT
TCTTCCACACCATTCATGCCAAATCTGCACGATGAAGTTTATTCAGATCTCACATCATCA
AACTATCAACAGGGTGTGTATCTTTTGGCTGAAAACGACAGGTATCATGTTTTCCCTTAC
CTTTTCTCTGCCGCAGGGTACAACAATCATATGCCATATCACCAAAACCCAAATTATTCT
TCTTCCTCATCGAATACGAAGAGATCAATGGGGTATTCCAGTCACGGCGATCCCACAAAC
CAATTATGCTTCTTCTTTAGCAACACTTGGAAGATTCAATTTCAAACACCAAAATCTTCG
AATTTCTTTGGGAAAAATTAG
>m.33467 g.33467  ORF g.33467 m.33467 comp11342_c0_seq1:1-528(+)
GGTAGTTATGGTTTTATGTGTGATGCTAGTAAGTTTTTTGACGAGATGCATTATAAGAAT
GTGGTTTCTTGGACTTCTTTGATGGTGGGGTACTCCAATATTGGTGAAGTTGAGGAGGTG
ATAAGGGTTTATTGTAGAATGAGGCGTGAAGGTGTGAGTTGTAATGAGAATTCATTTGCG
AAGATTATTAGTGCTTGTGGTTTGTTGGAGGATGAGTTTTTGGGTAGGCAGATTCTTTTG
CATGTTATTGTTGTTGGATTGGATTCTAGTGTTTCGGTCGCGAATGCTCTTGTTAATATG
TTTGGTTGTTTTGGGTGTGTGGAAGATGCGTTTTATATTTTTAGTCAGATGGGTGAACGA
GATATAATTTCTTGGAATTCGATGATAAATGTTTATGCACAGAACTATTTTTGCAAGGAG
TCGTTGGAGTGTTATCGGTGGATGTGTCGTGCTAGTGTGAAACCCAATTCTACGACGCTG
TCTAGTCTGATTTCAGCTTGTAGTGGTGTTGATAATTTGAAATGGGG
>m.33484 g.33484  ORF g.33484 m.33484 comp11343_c0_seq1:40-1038(-)
AACAAGTCAAGGAACATGTCTTCTTACATTATGTTCAGCGTAGTAGCCTTCTTCGGATTT
TTCTTGGCTGCATCAAATGCTCAGCTGAACACTGCATTTTATGCTAGTACCTGTCCAAAC
ATATCGAGCATAGTGAAAAGCGTTGTTCAAAAGGCATTGCAATCTGACACTCGCATTGGT
GCAAGCCTCCTTCGACTACACTTTCATGATTGCTTTGTTAATGGTTGTGATGCGTCGATT
TTGCTAGACAGTAGTAGCAGCATACAGAGCGAGAAAAATGCGATACCTAACTTAAACTCC
GTCAGGGGTTACAATGTGGTAGATAAAATTAAGACCGCGGTAGAGAAGGCTTGCCCTGGT
GTAGTGTCCTGTGCGGACATTCTTGCAATTGCTGCCGAAACTTCTGTTTCAATGGCTGGA
GGTCCAACATGGAATGTTTTACTGGGAAGAAGGGATAGCACCACAGCAAACCAATCTGCA
GCAAATACCTCAATTCCTTTCCCATTTGAAGGTCTAAGAAATGTCACCGCAAAGTTCTCC
GCAGTTGGCCTGCACACCACTGATCTAGTGGCTTTATTGGGAGCTCACACATTTGGCCGT
GCTCAATGTCGATCAATGAGTAATCGGTTGTTCAATTTTGGTGGAACAGGAAAGCCCGAC
CCAACCCTAAGCTCATCATATCGATCCACACTTCAAAAAATATGTCCTCAAAATAAAACT
GGAACCAATCTGATCAATCTTGATCTTACCTCCCCAAACACTTTCGATAATAAGTATTTC
ACCAACCTCCAGAAGAATCAAGGCCTACTTCAAATAGACCAGCAGTTGGTTTCTACTAGT
GGAGCTGCCACTGTCGGCATCGTCAATAACTTCGCCAGCAGTCAAAGTGCATTTTTTAAA
GCGTTTGCCCGATCTATGATAAACATGGGTAATATCAGTCCATTAACTGGACGCAACGGA
GAGATCAGGTCCGATTGTAAGAAAGTAAATGGGAGTTAA
>m.29574 g.29574  ORF g.29574 m.29574 comp1135_c0_seq1:2-268(-)
ATGACGGATGATGATCACGACAACAGAGCGATATTCTATCACTTTGTGGATGGCAATATT
AAGTTATTGGAAAAGGCTAGAGTAGGTTTGGCAAATTTGGCAAATAAAAGGGCATTGTCA
GACAAAGACTGGGATAGAAGCGCCATCTTCAATGAAAATTCAAAGGGCTTCCATCCAGAC
TTGGAGAGTTCTTTCCTAGCAGCATTTGATAGGGTTGATAAAGATACATTCAAAGGCAGG
GGAAATCATCCCCACTCTTGTATTAGC
>m.33369 g.33369  ORF g.33369 m.33369 comp11366_c0_seq1:2-544(+)
CTGATCAGAATGGTGCATTGTGGAAATGCTTTGGCAAAGCAAGCAGCATTCAAAGCTCTT
ATCCAGATCTCATCGTATCAACCTAACAGCAGAACACTAGTAGAAGCTGGCATTGTACCA
ATCTTAATCGAGGAGATGTTCATGAGGAAAATCCACACTGAATTTGGGAACTCGATGGAA
GATTCGAGTGCGATCCTTGCAAACATACTCGATTCCTGCATTGCTCTTGAGACACTTGAA
GCAAACAAAAAAGGCCACACTCTTGGCTCAGACCACATTGTTTACAGCCTCATTCAAATG
CTGAAGAATTCAAACTCAGATAAACTCAACATCAACCTCATCAATATCTTACAGTGCATG
ATGAAATCGTCAAGTGCAACATCTGTCATTGTTTCTGTAGTCAAAGAAACTGAAACAAGC
TACACATTGATTGCACTTGTCAACTCACCTCAGGAAGATCTCGGAATTGCTACCATTAAG
TTTCTTATCACACTCCTACCCTACATGGGCCATAGAATAGCAGACATACTTTGCAAGACC
AG
>m.3567 g.3567  ORF g.3567 m.3567 comp113706_c0_seq1:317-520(-)
ATGGTGGAGCCACTAATTTTGTGCGGTGGTGGTGACTCTGGTTCTGGGTATGGGCTGCCA
TGGAGGCCAATAGAAGTTTCCGGTGAGGATTCTCAGGTGCTGGAAAACTGGGATAGATTA
GGGTTCTTGATTTTTGTCCATGGGCTTGGGTTTGGGAAGGGGGCCTTTGGGTTGTTTCTG
TTGGGCCAGCTGGACTTGGTGTGA
>m.33342 g.33342  ORF g.33342 m.33342 comp11372_c0_seq1:2-385(+)
GACTGGGGCATCCAAGTCGGCCTCCTGGTCAACCTGAAGGGCGAAGCCACTCGTGTCTTC
GATGGCGGAAACGACAAGCACAGCTTCACCCTTCTAAGCGACGTCGCACAAGCCGTCGTT
GGTGTCTTAAAGCATCCCGAGGAAACCCACAACCGTGCCGTCTACGTTCAAAGCGCCGCC
CTTTCCCAGAATGAAGCGATCGAGATCGCACAGAAAGCGAAGCCAGACGCCAAGATCCAG
CGCCAGGATGCTTCGGTGAAGGAGCTGCTCGAAACCTCACACAAGCAGTTTGCTCAAGGC
GGCGAGCAGATCGGCGCTGCTTTCTTTGGCTTCATTGTCACCAGTATCTTCGCTGATAGC
AAGGAATATGGCAACTTGTGG
>m.3575 g.3575  ORF g.3575 m.3575 comp113818_c0_seq1:80-1135(+)
ATGTCTGGATTGTTGAAGAGTAGGAGAGCTTCCTCTGTGTTTGTTGTTGGGCAATCCAAC
AAGAACCGCAGTACAACTCTGGCTCATCACCTCTCCCCATTCCCAGATCCAAACTCCCCC
TCATTCCAAAACAAAGAGAATCAACCTCCTGTTTCCACCACCAGCCTTGTTCTTCTTCTT
GCTAAAGATTCAGACAATAATGATAATAAGAATAATGTGTGGGACTGGGACCATTCTGAT
TCCGAAGCTGCACCTGCTTCTTCCTGGTCTACTTTGCCTAACAGGTCCTTACTCTGCAGA
CCTCTTCCCCTTGATATAGGGCCCTGTACTTGTGTTATCGTCAAGGAAACTTCATTACCA
GGAGGAGGGCTGCCTCTCATCTACGCACTCTATACCAACGAAGGCCATGGAAGACAGGAT
CGAAAATTGGCCGTGGCACATCACAGACGATGGAATGGACGGTCTGAATTTACAGTTGCT
CAGAATACAAAGGGGTTGTTGGGCAGCTCTGATGAAAGCATCTTGGGAACTATCACTGCC
AATTTTATGGGATCAAAATATCATATATGGGACCAGGGTACTACACTTGGCCCTCTAAAG
AAGCAGTCTAAGCTACTTCTTGCAGTTGTAGGATTTGTTCCGACAGTAACCACCTGTACT
GGAAGTTACAGAAGCTTAAGGGCCTGGATACCAAAGCATCAGTCTATGCAATTAAAAAAC
ACATCTAAGATTCAACATATTAATGGGCTACCCAAGACGTGGGAGGCAAATGCTAATAAA
ACCCAGCAGCTATATTCCAGGATTCCAAATTACAATAATTTTTCAAAGCAATATGAATTA
GATTTCAGAGAGAAGGGGAACTGTGGGTTTAAAATACAAAGCTCAGTGAAGAATTTCCAG
CTAACAATGGAGGAGAATGGAAGGCAATCAGTTCTGCAGCTTGGAAGAGTTGGAAAATCA
GAGTATGTGATGGATTACAGATATCCATTAACTGCTTATCAAGCGTTCTCTATATGTTTG
GTGTCCATTGATTCCAAACTCTGCTGCACACTGTAA
>m.3558 g.3558  ORF g.3558 m.3558 comp113990_c0_seq1:1-534(-)
CGAAGAAACCTTGAGGGTTTAGTGAAATACGAGAATACACCCAAGACAACTAATCCAAAT
ATGCTTCTTAGGTGCTGCATTCTCTTATTGTATCCCTTAAGCTTCTTTTCTTCATTTGTG
AAGGCTACCCATGTCAATCTATCCCTTCCTCACCAACATCCCTACCCTGAATTGGTCGTT
CAAGATGTGCATAGGAGGATAAATGTGTCGGTAGCGAGAAGGCAGTTAATGGATGATGCC
TCATGTTTAACAGGTAACCCCATTGATGATTGTTGGAGATGTGATCCTAACTGGGAAGCA
AACCGGCCAAAGTTAGCTGATTGCGGAATTGGATTTGGGAGAGATGCATTAGGTGGTAAA
GGGGGTAGGATATATGTAGTCACTGATTCATCTGATCACGACACGGTTAATCCAGCACCT
GGTACATTACGCTATGCCGTGATCCAAGTGGAGCCTTTATGGATAGTTTTCTCTGCCAAT
ATGCGCATCAAGCTCAGCCAGGAACTTATTGTGAACAGCTTTAAGACGATTGAT
>m.29659 g.29659  ORF g.29659 m.29659 comp113_c0_seq1:1-381(-)
ATGAGAAACGGACGCATGGGTCAACTTTATCCTCCTGCGATGTTAGGCAAATTTTGTTAC
TACCTGATAGGATATTATGATAAATCATATAGCAAAGGTTATTTGGAGAAGACATCGTCA
CTTTTTAAGAGATCGAGCTTTATGATCACATTTGATCAGGGAGAAGAAAACAATAGAGTA
GGTGCAACCTTTGACAGTTCAAGTGGTATTCTAGGAGTTAATGGTGTGACTACCTCCTTT
CTAAAACAAGTTGGTGGAACAGCTTTGTCGGTTTCATACTGTCTCGTTGAATTCAACACT
ATCGCAGATTTCAGTGATGGTTACTTTGATACTGATGTCACTATTCCATTTGATATCAAT
GCGGTACCAATAGAGATAAAT
>m.36839 g.36839  ORF g.36839 m.36839 comp114041_c0_seq1:2-280(-)
ATGAAGTTTTTCTTGGAAATGTGCTGCTGTGGAGATCACCATTTCATGAACGGTGAGGAT
TCTCAGGCGCCGACGGCCTGTTACCAGAAAACTAGGATAACATTAGGTTTCCTGTTTATG
GACTTGGGCTTTATGGATTTGGGTCTGTCGGACTGTTTTACTAGGCTATCTGGATTTGGT
GTGTTGGGTTGTTTTTGGACTGTTTTGGGCTTGTGTTTTTGGTATGTGGGTACTCATGGA
CTTGGCTGTTCGGTCTTAATGCTCTGGATGTGGGCTTGG
>m.33427 g.33427  ORF g.33427 m.33427 comp11413_c0_seq1:1-459(+)
ACCAAATGTGGACAACTCAGTTACGCACGCAACATGTTCGACAAAATGCCTGAAAGAAAC
ATTGTCTCATGGACTGCCATGGTATCAGGGTTAGCTCAAAATGGGTTGTTCCCAGACGCT
ATCAACATGTTCTCTTTGATGAGAGTTGCCGGAGAGAATCCTACTCAATTCGCACTTTCT
AATGTCATTCAGGCGTCTGCTTCTCTGCGGTCGCTCGTTCTCGGTAAACAAATGCATGGA
CTTAGTTTGAGGTTGGGTTTTAGTTTTGAATTGTTTGTGGGTAGCAATTTAGCTGATATG
TACTCAAAATGTGGAGTGCTGGTTGATGCTTGTGGAGTTTTCGATGAGATGCCGCATAAA
GATGAGGTATCATGGACATCATTGATTGACGGGTATACTAAGAATGGGAGCTTTCTGGAA
GCTTTGGTGGCTTTTAGAAAGATGGCTTATGAAGAG
>m.33376 g.33376  ORF g.33376 m.33376 comp11426_c0_seq1:2-475(+)
AGCAAGCCAAGGAAACTGAAGCTTCTTGAGAAGGTATATAATGAAATACTGGATTCTGGG
ACTTATCAGTTTGCAGTTTATTACAAGGACTGGCTCACTGAAGGATTAGAAGCTCCGTCT
GTTCCATCTATTCAAATCCCTTCTGTGTTAGTTCAGGGGGTTGGCAGGGAAAATTTACAT
GGAAATTCGTCAGAGCCACCTAGTCCGGTCGGTTCTGTTTCATCTCAACCAAGGTTCAGC
AAAAAACTATATGATACTGTTTTTTACCGTTCGGACAAATTGAATGATGCTGGTGAAACT
GATGGTGGAGAAGAGGAAGATAAATTTGATAACTGTGCAAGTAGCTTTACAGGGACTGTC
GAAGAAGAAAAAAAGACAGTAACATGCTCCCCTGAGCAAGCAAAGTACACAAGACCAAAT
TTTCATGTGGATACTATTAATGGATCAGAAGATGCGCCCCAACGTGCAAAT
>m.33493 g.33493  ORF g.33493 m.33493 comp11436_c0_seq1:203-481(-)
CTTCCCATCACCAAATCGGAAGCAAAATCAAACCACCAGCATCTTTCACCTCTTCCACAA
TCTTCTTTACGACAAATGAACCTTTCTCCACACCACCATCACACTGGAACTTACCGTAGC
TCTGGTTGCACAAATCCGCATCTTCCTGATATGACGCTCCACACCAGCTCCTCCTTGGCA
AGCATCACAAGAACAACCATTCCGATTTCTTCTTCTCTCTCCCTTCTTCTTCATCTTCAC
ATTGAGCTTTGTGCTATCTTGTTTACAGCTGTTCCTTAA
>m.36831 g.36831  ORF g.36831 m.36831 comp114460_c0_seq1:2-493(+)
ATCCACCGTCTGGTGGTTAAGAGGAGCTTTTTGGAAGTGGTGTGGGTCGGCGTGTCAGAT
CTGACCATATCTTACATAACCTCTTTGCAAATGAAAATCAAAGTTCTCAAGGAGAAAATT
CTGGATCTTTCGAACCCGTTTCACCAGGTCGTCAAGAAGAAGGGTGTTGGTTGTCTTACT
AGAGTTGCTGAAGTGATAGTTGGTCGCCGGAATACGGAAGATGAAGAAGAAATGATGGTT
CCCAATTCTGTTGATGAAGATGATAACGTATGCTTCTCGTCAGCGTCGCACCATTCGATT
CATAGGTTGGCAGTAGTAGATGTTGGACTCGAGGCATGTATGATCATCTTCAATGATGAT
GGCCAGTCTTATTATGTCGTTTCTCCAGTTGAAGTCTTTGGAGCAGTCGAGGATCTTATA
CGAGGATTTCCCATTATGCATCTCCAGGTCTATGGGCCTCCGTCTCTTGGGTCTCCTGTT
GTTGGGCCATGA
>m.29731 g.29731  ORF g.29731 m.29731 comp1144_c0_seq1:1-489(-)
AGAGGCAGATCGACCGTCAAATCAATTTGGAAGCTACTTGTTTTTATATGTTTACTAACG
CTCTACTTGCTACAGCTATTTTTTGAAGGTGTGACAAGTCTGCTACAGTTTGTGCTTAAG
CAAAAATCTGCTGATATCGGGGAGATTGAAGCTTGGATGGACGGAAAAGCTATGGGGGAC
ATCAAAATATGGGTGGAACTAGGGAATAAAGAGCCATGGACTAACCTATCTCAGCTTTTG
TCACGAACCCATTTTCGACAAATTCAGCCTGTGGATAGCAGTATTCAAATGAGTGACATT
TTTTATGATGTATTTTGTAAGATTGCGGTCATGGCTAAAGTTGCCAAACTCTTGCTGACA
GATAATCTTCATGTAGCTATGGTCGATGCATTGGCGGAAGTGCAAGAGGCCGTTGTATTT
GTTGCCACGACCAAGTTTGGCGATAAACACTTCAAATTTAGTCTGTCCAATTTACAGGAT
GAGTGGGGC
>m.29732 g.29732  ORF g.29732 m.29732 comp1144_c1_seq1:2-457(+)
GATGAGTGGGGCGGTCCCGACTATATTGATAGTCCAGGTATTCGTTCAGAAATATCGAAA
AGATCTCATCAATCTGACATCGATCGTGCATTGTCTATTCTTTCGAATCTGTTTTTCATC
CTTAAGATTCAAATTGCACCCGGGATGATAACAGAGTTGGCAGATACCTCACTAACTGAA
TACACTTGGCATGGTAAGGCTGTGGACTCTCTGTATGTTGATATTCGTGCTGCATATGCA
TCAATTCCGGATCTATGTAAGTCAATGGAACAGCTGTTCGTGGACTATTTGGGTGTATTG
TTGGGTGACTTCCCCGAAGTGGTGGAGAAATTCCTGAAAGAAGGTAGAGACGAAGAGTTT
GAGAAGAGAGTAAATATTGCGTTGAAATTATATGGTAAATTGGAACCCCTCCGAAATGTA
TGTCACTGGTGGGCAAATCCGGCTCTTCATGAGTAG
>m.33441 g.33441  ORF g.33441 m.33441 comp11468_c0_seq1:2-154(-)
ATGGAAGAAGGTAAGATGGGATTCATGGGCAGAACCTTCGATTCAAGTCAAGAGCTCATT
GTCCACTCGAAGAAAAACAAAGGTGGATATTTCATCTTTGTGCTTGTAAAAGGTAAGCAC
TTCCAATCAGGCAGGATATACATCTGCATTCCC
>m.29570 g.29570  ORF g.29570 m.29570 comp1146_c0_seq1:2-370(-)
ATGGATCATTCAGGAAAGACCGCAGATCCAATCGAGATAGTGGCCCCGATCTCTGTCAGT
CATACAGAGGATCCACAATTCAATGTAGATCACATAGCAACAGTAGCACCTGATGCTCCA
ATCACTGCAAAACGCAAGATTCGATCGGACTTGGAAAAATACATTCCCAAGCCTTATCTA
GGAAGAGCCTTGGTTTGTCCAGACATAGAGCATCCTGAAGGTACTCCGCCCCTCAAGAAT
CCAGATATGACTGTCCTCCAACGACATGTATCATATTTTGATCATGACAATGATGGTATC
ATTTACCCTTGGGATATCACTAAGGGATTACTCGCTCTTGGTTTCCATCCAATTATGGCT
TACCCCGCT
>m.29571 g.29571  ORF g.29571 m.29571 comp1146_c1_seq1:1-375(+)
GGGTGGCTGCCGTCTCCTTTTCTGCCAGTATACGTAAACAACATCCATAAAGGTATGCAT
GGGAGTGACACTGGCACATATGACAGTGAAGGAAGGTTTGTTCCAGCTGGATTTGAAAAC
ATATTCAGTAAGTACGCTAATACTGTACCAGATAAGCTCACACTTTGGGAACTCTGGAAA
ATGACTGAAGCTTATGGGGATATGTTTGACATCATTGGAAGGTTGGCAAATAAACTTGAA
TGGCTATTTCTGTATTTCATTGCGTGTGATGAAAACGGTCTTCTGAGTAAAGAAGATATT
AGAAGCAGTTTTGATGGTACCCTATTTTGGCGCATTGCACAAGAGAGACGCATTGCAAAA
GAACATAGCCAGTAA
>m.33464 g.33464  ORF g.33464 m.33464 comp11472_c0_seq1:37-360(-)
GGTGTTTATATCCAGCCATACGCTCCTCCAACCAGCACTTCCTCTGACCCCATTAAAGCT
GAACCGCAATACTTCACACCGTCGGCACCTTTTGCTTCCTCGGATGAGGAAAACATTAGT
TTGAACTTTAATCAAATTTCTAATACTCCCTCCCTCCCTCAATCGATTCAGCCTCGTCTT
CCCATCAGATCTCAGTTCTTGCATAGTTTCGTTTTTTTCTTCTTGTTGGTTTGTTTTACT
TTGGATTTGGTTCTAGATGTGATTCGGGTTCGGAATCTACTGGTCACATGGATTTTGTCA
AAATTGCGAACATTTTGCAGTTGA
>m.29988 g.29988  ORF g.29988 m.29988 comp114_c0_seq1:533-775(-)
AAACCTTGCCAGTTTCCTATTTTTACCATTGCAAAAGCTTCAACCTCCTACCAACAACTG
CAAATCCACCATATCCACCAACATATCCATATACAACCAGCCCGGATTTATCAAGTCATA
GTACTTCCATCAGAATCCAACCATTTAAACAACCTTAAAACCCCTTTCCCCCATTTTCAT
CTTAATATCATCAACCCCTTCTCACCAAAACAATCTACCCCTCTATCCCTATTCAGTGAC
TAG
>m.36838 g.36838  ORF g.36838 m.36838 comp115315_c0_seq1:3-1442(+)
GATTCTTGGTTAGGAAGATTTCAAGTTATCGCCTTGGGATCATTTATTAGTCTTATTGGG
ATGACCTTCCTATGGCTAACAGCAATGTTCCCACAAGCAAAGCCTCCTCCTTGCGAGACA
TCTCTCATAGGGTGCCAGAATCCATCATTTTGTCAACTTGCTCTCCTCTTATCTTCTCTT
GGGTTCATCTCAGTTGGAGCGGGTTGCATTGCACCATGTTCCATTGTCTTTGGTGCAGAT
CAACTGATGGAAACCAATCAAACACTGGTAGGAAGCTATTTTAACTGGTACTACACATCC
ATGGGACTTTCAGCTGTTATTGCCTTGACTGGTATAGTGTATATTCAAGATAGACTCGGA
ATGAAAATTGGTTTTGGCATTCCTGCTGTTCTCATGTTGCTGTCTGCTTCATTTTTCTTG
CTCGGTTCATCTCTCTACATTAAAAAAAAGCCCCATCGGAGTTTATTTACTGGACTGGTT
CAAGTGCTTGTCGCAGCGTTCAGAAATAGACATCAGGAAGTCCGGCCTGATAACTCAAAT
TCCATCGCACTGTCAGATGACCTAAGATTTCTAAACAAAGCATGCATCATTCAGAGTTCT
GAGGAACACTTCAATTATAACGTGTCAGCTACTAAACCCGAACAAGTAGAAGATCTGAAA
GCACTGATCAAAGTAATTCCTATTTGGGCAAGCGGAATCATGTTATACACGGCTATCAGC
CAATCTTCCATTACGGTTCTCCAAGCAAACACCATGGATAGACGTGTCACATCAGATTTC
CAGATTCCAGCAGGGTCCTTCAATTTGTTTGAGATTCTTTCATTTACAGCATGGGTGGCC
TTATACGAAAAAGTGGTTATACCGCTTGTAGGGAAGTTCACTGGAAGATCGGGTCATATT
AGCCCAACTCACCGTGTGAGGATCGGACTGATCTTGTCATGCATAGCCATGGCAGTAGCC
GCGATTGTTGAGACTATTCGACGAAGAACTGCGATAGAAGAAGGCTTATGGGATGATCCT
AACGGCATTGTCAACATGAGTGCTATGTGGCTGATTCCACAAGTTTCTTTAATTGGCTTA
GTACAGGGTTTAAATGCAGTTGGACAAATAGAATACTATTACTCTCAGCTTCCAAATAGC
ATGTCTAGCTTAGCAATGGTCTTATACAACCTTGGTACTGCTTTTGGAGGGCTACTAGGG
AGTGTTATTGTTAATGGTGTTGACAGTGTCACGAAGAGTGATGGGAGAGTAAGCTGGCTG
TCAACGAACCTGAATCAAGGTCACTATGAGTACTATTTTAGTCTTCTTACATTCTTGTGT
TTTCTCAATTTGATTTATTTTCTGGTTTGTTGTCGTTCTTATGTGTCCAAAGAAGATGTC
AGAGCTTCTAGTTCAATTGGTAGGGCGGATATAGAAGAGAAACTATTGTCGTATGCATAA
>m.36829 g.36829  ORF g.36829 m.36829 comp115458_c0_seq1:1-195(+)
GCCTCCAGAGCTCCAGTTGTGCTGCATACATTTCAAGTATCAGTCCTGATGGACACCGCA
TTTTTGTTGCTTTACTTCATTACTAATAAGAACACCAAAACAGAGACATCAACTAGATGT
TCGAACATACTACCACATGGAAATCTTTTGCTGCAATATTTTGGTAAACCAGGGCTGTCT
TTCGACATAAATTAG
>m.36828 g.36828  ORF g.36828 m.36828 comp115483_c0_seq1:198-1460(+)
ATGGTAGGCAGAGTAGAAGATAGGATCAGTGCATTGCCTGATGAAATTCTACAACACATT
CTCTCATTTCACACAGACATCAAAGAAGTAATACATATGAGCATCCTCTCCAAAAGATGG
AAAAGAATATGGCTTTCTGTGCCCACTCTAAACCTAACTCGCCTCCCATATTTACATCTA
CCAACTAAGACATTCACAGATTTTGTAAACCAACTTCTACATTTTCGCCGCAGCAGTGAC
CCAAACCTTAACATCCACACGTTTAGTCTCAATACTAGTCAATCCAAAGACTGTCCAATC
GAGAAATGGATCAGTTGCGCACAAATACTACAAGCCCAACAACTCCATCTGAATCTTTTA
GAGCTCAAATTCACTCCCGTACTTTTTCACATCAAGACGCTCTCACTCAATTTGGTTTCT
CTCTATTCCAATCTTCCAGAGAAACAACTAGTTTTTAGTTTAGAAAATGTGGAGAATTTG
ATGATGGAGGATTGCTGTTTACATGACATCAAAAAACTCACAATAGATGCTCCTTTACTC
AAGTGCATTATGATAAGAAATGTCTATGATGAGCCCAACAATCAAACTTGTGCTTTCACA
TTACATGCTCCAAACCTCACATCTCTCAGGTTTCATGGCTGGTTCTACAAAGATTATAAT
ATGGGGTCCTTAGACTCTCTTGCTACTGCTCATATTCACACCAACATCAGAAAGATGAAG
AGGTACACGTTTGACCGGAGGTTGAAAAACATTCTAATAGCAATATCCAATGTGAAATCA
CTGACGTTAACTGCAAATGCTTTCCAGATACTTGCAGCTCTGCCAAAAAGTTTAGCAACT
GAGTTGAAGAGGCCAAGCAATGCATTTCATAACCTAAAGTTTTTGAAGCTGATCAATTGG
CAGAAGGATGGTCGTATAGTTGCATTGGGAAAACTATTAAATTTCTTTTCTACTGTAGAA
ACTATTGTCTTAGAAGGGATTGAGGCAAGTCTTGTTTGTGTAAAGGTAGAAGAAGACTGG
GAATCAAAATTATCATTTCGGTGCACTCTCAGACACCTCAAAACTATTGAGGTCAGAAAC
GTGGAAGGGTGTGACAATGAATTGAAGTTTCTCAACTTTCTTTTGAAAAATTCGTTGGTT
CTGGAGAAAGTTATTCTGCAAAAACAATACCCGATATCGGTTGACAGAGAGAAGAAACTT
GTTGAATATTGCAGAAAGCTACCATCACATTTGGCTGTGTTGTGTACATATGTTAGTACT
TGA
>m.33397 g.33397  ORF g.33397 m.33397 comp11551_c0_seq1:1-693(+)
AAAGTCGGTAGGCTGGCCACGGAGCAATTACTTATTGATGCCAGGAAGGAGGTCAAGGAT
CTTCAGACTACTATGGAGTTAAAAAACCAAGCTCTTGAGCAATTGAAACAGAATAACACA
GACTACCTGAAGTCTGAGGGGGAGCTGAAGGCATCGCTCACCCTTGAGAAAGAGAAGGTG
ATGAAACTCCAAAAGGACTTCGAGGAAATGGTGGAACTGAAGAAACAATCTGATAAAAAG
AATGTAGCAATCACAAGTGAGAATGCAGCCTTAACAGACGAGGTTGCATCTTTGAAGGAG
AAACTGGATGCGGTTGAGGTTACATCACTCCATGCGAAGATAAAGATGCTTGAGGACAAC
CTAAAAGATGCTGAGGCTAAGTTAAAAGCGGACAAAGACATTGTCGAGGATGCTAGGTTC
TTTGCAGATCAAACTTATTTCTATGCCCATACTATCTTTGACGAGAAGCAAAAACAGGTA
ATCAACAACCTCGCTCGCTACTCAAATGTGAAGCTGAGGATACCTCCTCCTGACAATATT
GATTGGGATTTTGTGCCGAAGTTGCACAAGTGGATGGATGAGAATGGTGTACTTGCTCCT
AGTTGCTCTAATGTGATAAACAACGATCCAGATGAAGATTCCGAAGATGAAGGGGTTGGT
CACACCGAGGATATTGCTGCTGCTATTTCCG
>m.36837 g.36837  ORF g.36837 m.36837 comp115563_c0_seq1:22-1491(-)
ATGGAGGTTGTGGATCGTATAAGTTGTTTACCAGATGAGATTATACTTCACATCTTATCT
TTCTTAACCATGTTTGATGTTGTTCCAACTAGTGCCCTTTCTAAAAGATGGAAATTTCTA
TGGACTTTCGTCCCCAACATGAATTTTCCTCGTTACTATGATTTATTTTTACAAAAACCA
AACTATAATATTACAGCGATTGATCGATGCATAAAACAATGCCAGTCCAAACAACTTCAT
ACACTTAGCATCAGTCTTAATGTATATAAAGATGCATCAAAACAAGTTCAGGAATGGTTT
GAATTTGCTGTAGATAGGAAAGTTCAATATCTGCACATCAATGCCTGTACTGACTGTATC
AAGCCTGAGGAGCACCGCAAATTGTCTAAAGTACCCAACTCACTCTTTTTGTTGCAATCG
TTACAACACTTAATTTTATCCAATGTCGAATTTTATCCTTTTCTAGAAATTAAGTGTTTT
GATTCTCTAAACTATCTTTCTCTATCCTATGTCAAAATTTCTGATGGAGCACTCCACTCT
CTCCTATCCAAATGTTATCGTCTCCAAACCCTTTTTTTAAGCATTTCACCCGGACCACGC
AATATGCATATATCATTGCCTCATTTGGAGCATCTGCGTATTGTTTCTGATTCAAATTGT
GAAACTTTACAAATTTATGCTCCAAATTTGCTTCGGTTTGAAGTTAGGGGTCACTTTATG
GGTAAGTTGTACATGGCAAATGCTGATCGCTTGCGGGAAGTTGTGTTTTATTTCCAAGGC
AATCAAATGGCGCAAAACAATTTGTGGGGCCCTACCATGCACACTATCGCAAACATAGAG
GTTTTGAAGCTCAGATTTGACGTACTTGTGTTGATATGCACAGAAATTTACAAAAATGGA
GGAAGAGTGGAGCTCGATAATCTCAAGGAGTTGCATTTGGATTCCTATAGAAGCACTGCT
TTTCCTTTACATTTTCTTTTGAGCCTGCTCAGAGATTGCCCTTCTATTGTGACACTGGAC
ATCAGTGTGTTTTTCTCCGAGAGAAAGTTACTTAGCAAACAGCTTGAGGATGATATGAAG
TTAACTTCTGATTTTGGGGTCTGCTATTTTGATAACCTGAGACATGTTGAGTTCAAGTTC
TTCTCAGGTGATCCGGATCAAAAGACGCTTTTAAAATTTCTTTTCAGAAAAGCAAAGATC
CTTGAAGATGTGCATTTGCAGCTTGGACAAATGAGCAAAGACCACGAAGAGCACCTTACA
AAGTACTTATTTAAGCTTCCCAAGGCCTCACAATGTGTAAGTATCATGGTGAGGAGCTAT
AATTCTTCAAGAAGTTACAAGGTCGATGGAGTGGATAGTCATTGGTTAATGAATTATAGA
GGTTCCTGGCTTGTTGGCATTTGTTCATATATATTTTCTAGGTCCACCTGGATGTTTACC
TCAGTGAACAACCACTTTTCATCTTTGTAG
>m.36827 g.36827  ORF g.36827 m.36827 comp115587_c0_seq1:275-1753(+)
ATGGCGAACTCCAGGATATTTTTCAACAACCCATTGCCTTTGGACTGCCTCACAACTAAA
TCTCCAACTGACATTTTGCTCTATCAAATCTTAGCAAGTTCGTCTATGGCAATTATCACC
GCGCGTCTCCTCAAGCCCCTTGGAATACCTGTGATGATTTCTCAGATGTTGGCTGGTATT
TTGTTGGGTCGGTCATTCTTAGGAAACATACCCGGATGTAGAGAACAAGTTTTTCCCCCA
ATGCTCAATTTATTCACGCGCTTAGGTACGATTCTGCAGCTCTTCATAATCGGAATAGAG
ATAGATCCCTCTATGCCACTAAAGGTTGGCCAAAAAGGACTAGTTATTGGTGCTTTAGTA
GTTGCTGTACCATTGGCACAAGCAATATCGTTCTCGTTTCTTCTATCATCAATCGGCAAG
TTTGAGCAACATGAAACTCTCGATATTCACATGGTTGGAGTAGTACAATCCTTGAGTTCC
TTCCCAATAATTTCTTCCTACCTTCATGAGCTAAATATAGTAAACTCGGAGTTAAGCCAA
ACAGCTGTTGCTTCTTGTTTTATCAGCGGTCTTTTATGTTCCGTTATATATATCATCTGG
AGGACAATCCATGAATACCCTAAAGACATACTAGGTCATTTGTTGAAAGTGATTCTTTAC
TACGCAGTATTGCTTTTGTTTATGTGTATACTCCGACGAGCAATAAGGTGGTTGATGAAA
CAAATACCAAGAGGAAATGGCATTAGCAGAGGATACTTGAATACCATACTTCTAACGGCG
TGTATGCTATGTTATATTTGTATTAGACTTGGTCTACACCCCGTGTTCGCTCCATTTGTA
TTTGGGATGATTATACCGCCTGAGTCACGGTTAGGGTCTGCTTTAGTTGGAAGGCTTAAA
TTTGTGGTTACATGGGTGATAATGCCGGTCTTCTTTGCCATACATGGGATGACTGTCAAT
GTCTTTGAAGTCAAGTCGAAGCATACTCTCTTCGTCGAGTTCACATTTATAGTTGTTTGG
ACAGGGAAGTTTCTAGGTGCATTTGTGCCAGCTCTATACTACAACATGTCGTATAAGGAG
GCTACCTTACTTGGGATTATCATGAACACCCAAGGCTTTGTTGAGGTCTCCTACTTCAGG
CGTCTGAAAGAAAACAAGCAAATCAGTGCCCAATCCTATGATGCCGTGTATGTGTCGATT
CTAGTCCTTAGCGGGTGTTTAACTCCTCTGGTAGTAAGATATTTGTACAAAGCCTCCATG
CAGTATAAAATTCAGTTCCGAAGAGACATTCAGCATTCTGGAAATGACGCTGAACTCCGA
GTTATGACTTGCGTCTTTGATGAAGAGGATGTACCTTCAGCTATATATTTCCTGAAGGCC
ATGAATCCAACAAAAGAAAGGCCTATCTTTGTTAGCGTCATACATTTGATAAAGCTGGTC
GGACGAACTGTGCCCAGTGCCCGTCATTGTTTCCCATAA
>m.33387 g.33387  ORF g.33387 m.33387 comp11561_c0_seq1:747-2381(+)
ATGAATGCAGCTGCTAATGGGGGATCGGCACTTAATATAGACAAAAGATTTATAATGAGG
AGTGGAGTTTCAGGCTTCTACAACTATGCAATTTATGACCGTCCCGCTGGATCGCCTGGA
TTTGATCTAGCGCAAACCAGAATGGTGTTTGTGTTGAATATTGACAAGTTCCAGTTTATG
GCAATTTCGGATACAAAACAAAGAGTTATGCCGTTGCCGGGGGACATAAAACTTCCTAAT
AGATGTCAGAAGCTTATTGTCGATGAATCTGTCTTGCTTACTAATCCAGTTAATCCCAAT
CTCAAAGGGGAGGTTGATGATAAATACCAGTATTCCATGGACAACAAAGATGGAGGCTTA
CATGGATGGATCAGCTCTAACCCCAATATCGGATTCTGGATTATTATCCCTAGTAACGAG
TCCCGGAATGGTGGACCGACCAAGCAGAATCTCACATGCCATGTTGGTCCAACATGCCTT
GCAATGTTTCATAGTGGGCATTATATCGGTAACGATATGACATGCCATTTTAAACAAGGA
GAGGCTTGGACGAAGGTGTTAGGACCATTTTTCGTTTATCTTAATACGGCACGGAGTCCA
AATAATGCAGCAAAAACTTTGTGGGAAGATGCTAAAAGACAGAGAATGGATGAAGTGAAG
GCATGGCCATATAACTTTGTGTCATCACCAAATTTCCTTCCTGCAAACAAACGCGGTTCA
GCTTCTGGAAAGTTGCTTGTTCAGGATAAATCTCCCATCCCAGCCAAAGACGCTTACGTT
GGCTTATCACTAGCAAACACTCCAGGAGGTTGGGAACTAGAAAGTAAGGGTTATCAGTTC
TGGGTAAAAACAGGCCCAGATGGTTCTTTCAATATCAGCAATGTAGTCCCAGGTGTCTAC
AGCCTTCATGGATGGGTTCCTGGTTTCATTGGGGACTACTTCAATGCGAAGCCTATTACC
ATCTCTGCATCAGGAACACAACTTGGGAACTTGACCTTTGTGCCACCGAGAATGGGTCCA
ACTGTTTGGGAGATCGGTTTTCCAGATCGAACTGGTCTGGGGTTTTATGTTCCTGACGCT
AACCCAAAGTATATCAACAAATTGTTCATTAATAGTCCTGAGAAGTTTAGACAGTATGGC
CTATGGGACAGATACACAGATATACACCCAGCCACTGATCAGGTTTTCAGAATAGGGGTT
GATGATGCAGCTAAAAGTTGGTTTTTTATACACGTGTGCAGGTTGAAAGGGGGAAAGTAT
CTTCCAACAACATGGCAAGTAAAATTCAATCTAACTGCGGTAATTCCTGGCAAGTACAAG
TTGCACATAGCCTTGGCAGCAGCGAATCGCTTGGATTTACGGGTATACATGAACGTCGTA
GATGCAAAACATCAAGTGTTTGAGATCTTGAACCTAGGAAACGGTAATGCAATTTGCCGT
CATGGAATTCACGGGCTGTATAGGCTCTTCAGTGCGGACATCGCCTCGTCGTTGCTTATT
AAGGGTGAAAACACCATGTTCCTTGCACAAACTAGAGGTGGAGATGCTCTTTGTGGAGTA
CTCTATGACTATCTAAGGCTCGAATCCCCTGGAGCTCCCAAACCTGATGCCCCCAACATC
TTAGAAGAGATCTGA
>m.36841 g.36841  ORF g.36841 m.36841 comp115759_c0_seq1:56-232(-)
ATGATAGGCAACTTGAAGACTCTGGCTGCGGAGCTTCATAGAAGCTTCAATGGTGGAAGT
TTCGTTGATGCATATTTTTGTACGGTATGTGCATTTCTCATTGATTCGGTGTATGCATTT
TTCATTGATGCATGTAGGTTTCATTCATGGGTGCATGATATTGATACAGAAATGTAA
>m.29938 g.29938  ORF g.29938 m.29938 comp1157_c0_seq1:1-906(+)
TTTTTAAAATCTCTTAAACCAGATTTTCCCCAATTTGATGGTATTAATGTGCGTGTATGG
CTACAGAAAGCTAACCGCTTCTTTCAGTTCAATCATACGGATGAACCTCGCAAAGTCCTA
TTTGCATCTCTGCATTTTTATGATAAAGAAGAGTTGTGGTACCAAGCAGGTGGTGACATT
TTAAAACAAAAAGCTCGGACGGAGTTCTCTGTCCTTATTCGAGAAAGATTTGGCGATGAT
GCCTTTGAAAATGTTACCAGAGAATTTAATAAGCTCAAACAAGTGTCTACTATGGACGAC
TACCAAACCAAGTTCGAATCTCTGCAGCCGTTGGTCTTATTAAAACACCCCGGATTACAG
GAATCATACTTCGTGGATAGCTTCTTAAGTGGTCTCAAAGACCAAATTGTCAACTCAGTC
CAGATGTTTCGCCTTAAATCCCTCACGGAGGCCATCAATTTATCAAAACTCCAAGAGGCT
AACATTGAAGCACTCAAAGTTTCTTCTCCCAAACAGCCTAACTCAACCTCCAAATATAAA
ACATCCAATTACCCAACCTCATCCAGATCATCATTTTTAAAAAATCTCACCATCCCTAAT
CATACTCCATACTCTCTCAACCCATCTTCACCAATGACATCAACTTTTAATACTTACCCC
ATAAAGAAGTTATCACCTCAAGAAATGGAACAAAGACATAAGAAGGGTCTTTTTACAATT
ATAAGGAAGTTTACAGCTTTGGTCACAAGTACAAGTCCACACAACTCTTTATATTGGCCA
CAGATAGTGAGTTGGATATTACCACGTCTGATTCCGAGACATTTCTTGCAGTACCGGACA
ACCCTAATTCTGACTCCAGTCCAGAAGTTGTTATATCCTTACATGCCTTATCGGGGAATT
CTAA
>m.36832 g.36832  ORF g.36832 m.36832 comp115832_c0_seq1:67-312(+)
ATGGGAATACCGGACGACCATCCTTCACGCCACTTGTATCCATTTTTTTGTTGTGGTGTA
GCATCCAAGCTTGCATCAACTCTGGTTCCTGAACCAACGATGGTGGCAGATCCGACGACG
ATTGTTGATACTGTGATTTCACTTGTTTGGCTTAGCACTCGCAAATGTCATGATGTTGAA
GCCGCGAGTAATAACGATGGTGGTGGTAGTACAATAATGGAGATGGAGGGGTTGGAGAAG
AGATAA
>m.29511 g.29511  ORF g.29511 m.29511 comp1158_c0_seq1:3-371(+)
TTCATCGGTTTTAATCATTACTGTGCAGTGTATGTTGAAGACTTTCCAAGAGTTTTGGAT
GAGTATGGCAGTGATTATGGTACAGATTTGGCTGTTCAAGTATCACTTGCAAATGGAAGC
TTAGTAACAGACTTTGCTAGGATGAAAACCTATACAGCGTCCTCGATGTCATGGGCGCTA
CGAAGATTGTTGGAGTATTTGAAACTGAAGTACAAAAATCCAACAACTATAATCCATGAG
AATGGATATCCAGTATTTGGTGATGCCTCGTACAAATCCACAACTCGCAATGACACCATG
AGGACTCAGTATTTGCAAGGATACATTGCAAGTTTGCTTCCCTCCATAAGAAATGGATCA
AATGTG
>m.36840 g.36840  ORF g.36840 m.36840 comp115919_c0_seq1:122-1732(+)
ATGGCTGGTCGTGAAGGTCTGGTGGATACCGCGGTGAAAACTGCTGAAACTGGGTATTTG
GCTCGTAGATTGGTTAAAGGCTTGGAAGACCTGTCAATTAACTATGATAGCACAGTTCGT
AATGCTAGTGGTGGGGTTGTTCAGTTTGTATACGGAGATGATGGCATGGACCCAGCAAAA
ATGGAAGGAAAAGATGGCGTACCTCTGAATTTCGAAAGATTGTACTTGAAAACAAGGGCA
ACCTGCCCAACTGGAGCACAAACAAGCTTGATTCCTTCAGAAATTTTAGGAGTTGTTCAT
AAAAGACTCTCAGAGTATGATATGACACTTCATGGGGGTTGCTCTGAAAAATTTAAAAAA
GATTTGGTGAATTTTGTTGAAAAACTTATTGATTCATCATCGAAGACAAGAAGGCTACTT
CATCTTGACAAAGAGCACATTGAGAGTTCTGGGTTTCTTGAGAAAGTTGCTGCGCATATA
TCTGGCATTACTTTGCGGCAACTAATGAATTTCTTAGACACCTGCATTACCCGCTATCAT
CTGAAAAGAATTGAAGCTGCTACTGCAATTGGGGTTATTGGAGCACAAAGTATTGGAGAA
CCAGGGACCCAGATGACATTAAAGACTTTCCACTTTGCCGGAGTTGCTAGCATGAACATC
ACACGTGGAGTTCCTCGGATCAAAGAAATTGTCAATGGAGCAAAAAACATCTCTGCGCCC
ATTATTACTGCAAGCCTTCAATTCAACAATGATGCTAAAACTGCAGGAATTGTGAAAGGT
TCTATTGAAAAAACGGTCCTTGGCCAGGTTGCCAAGAGCATAAAAATTGAAATGACACCC
CAAAAGGCAGCGATAGTTATTACACTTGATATGGAAATAATTCAAGCTTCACAATTGCGT
ATATCTGTCGACACTGTGAAAAGATCTATCCTGCGGCATCCAAGAACCAAATTAAAGGAT
GGGCATATTACAGCGATGGATGGTAGAAAATTAAGTGTCTGTCCTCCTGGAGTTGATAGA
AGTAATCTTCATTTTGAATTGCACTCCCTCAAAGCGATACTTCCAAAGGTTATTGTCCAG
GGAATCCCATCTGTTGAACGTGCAGTAATTAACAAAGATAAGGATGAGATATATAACTTG
CATATTGAAGGTACCAATCTTCGGGCAGTGATGGGAATTCCAGGAATTAATGCGCGTGAA
ACAACATGTAATCATATAAACGAAGTTGAGAAAACCCTTGGTATTGAAGCTGCGAGAAAC
TGCATTATTAGTGAAATACAACAAACCATGAAAGACTACGGAATGAGCATAGACATTCGG
CATATGAAACTGTTAGCAGACTTGATGACTTACAAGGGTGAAGTACTTGGTATTCAAAGA
TTCGGCATTGAAAAAATGAAAGACAGTGTCCTGATGCTAGCATCATTTGAGAAAACTGGT
GATCATCTTTTCAATGCTTCATTCAATGGGAGATGTGATAACATTCAAGGAGTTAGTGAA
TGCATCATCATGGGTATACCCATGCCTATAGGCACTGGAATGTTTAAAGTTAGGCAAAGG
GTTGATGATGTTCCAGAGTTTACTTACGGCAAGGATCCGCTTATATCTTGA
>m.36830 g.36830  ORF g.36830 m.36830 comp115986_c0_seq1:1-270(-)
ATGTACATTCTGATCCAAAGTCATGTATGTTCTGATCCAAAAGGCAACACTATTCCCACC
ATATCAGAAATTCTTGCAAATGGTGATTCAAAAGGTTTATTTCATTTGTTGGGGAGGAAA
AATACAGTCCAAGTATGCTACATATGTGATTTTTTCTCAATATTTATATTTCTAATTTCT
CACTTTCTACACTTCGGGTGTGTGTTATTCATCAATCATGTAGATCTATTGAAACTTTGT
AGCGGCAAGCAAAAGAATCAGAATCAGACC
>m.24933 g.24933  ORF g.24933 m.24933 comp116338_c0_seq1:154-1551(+)
ATGACTTCCTCTTCTTCTTCATCTTGTTGGGATTCATGGGTGGACAAGGCACTGTCAAGA
TTAGACTCACTCAATCTCCTCCGTTCACTTAGACCCATTTCCCTCCCAACCCCTCCCGAC
CATACTGAACAATGTATCCAAACCTTCGATAAGTTGCAGTCATGGGATAGATCCTCTGTC
GAAATCCAGATATCAGAATCCACTTTCCAACACTGGATTCACAATGTTCACAGCTCTGGC
CACGAAATCTTGTGCCCAGATGATGTTGGTATGCGAAAATTGATTCTCTTCTCAGGGAAT
GATTACTTGGGGTTGAGTTCTCATCCATCAGTACGCAAGGCTGCTTCAGAGACGGCCCAG
AAACATGGGATGGGTCCAAGAGGTTCTGCTTTGATATGCGGGTATACAAATTACCATAGA
TTGTTGGAATCCTGCTTAGCTGATTTGAAGATGAAGGAGGATTGCCTCCTCTGCCCTACA
GGCTTTGCAGCCAATATGGCTTTGATGGTAACCCTTGGAAGTGTAAGCTCTCTCTTAGCC
GCTGGTAAAAAACCGTTCAAGGATGAGAAAGTAGCAATATTTTCGGACGCTCTGAATCAT
GCGTCGATAATTGATGGCATCCGTCTTGCTGAGAGACGACAAGAAGTATATTCTTTTGTC
TATAGACACTGTGACATTGTTCACCTTGATTCTTTGTTATCAAGCTGTATAATGGAGAAA
AAAGTTGTTGTAAGTGATAGCTTGTTTAGTATGGATGGAGATTTTGCTCCAATACTCGAG
CTTGTCGAGCTTCGCAAGAAGCATGGGTTTTTGTTGGTCATTGATGATGCTCATGGAACA
CTTGTTTGCGGTGGGAATGGTGGTGGAGTTGCGGAGGAGTTCAATTGTGAAAGTGATATT
GATATATGCATAGGCACATTGAGTAAGGCGGCAGGTTGCCATGGGGGATTTATTACGTGC
AGCAAAAAGTGGAAGCAGCTGTTACAGTCAAGGGGTCGCTCTTTCATATTTTCAACTGCT
CTACCACTCCCTATTGCTGCTGCTGCATATGCTGCTGTTATTGTGGCTAAAAAGGAGAAG
TGGCGTAGGAAAGCCATTTGGAACCGAGTGCAAGATTTCCGTGTTCTGACCCAAATACCC
ATCACAAGTCCTATCATTAGTGTTGTCATTGGAAGTGAACAAAAAGCCCTTTGGGCCAGC
AGACATTTGCTGGAGTCTGGTTTCCATGTGACAGCAATCAGACCACCCACAGTGGCATCC
AATTCATGCAGGTTGCGGATTACTCTGAGTGCAGCTCATACACTGGATGATATAAAACAG
CTCGCTTCCGCCCTCTCCAGCTGTATAAGTTTGCCAAAATGTAGTGGTGGGAACATCCTA
ATATATTCAAAACTCTGA
>m.24931 g.24931  ORF g.24931 m.24931 comp116386_c0_seq1:364-1581(-)
ATGCTATCAAACGCCACTTTCACACCACACTATGGTTTGTTGCCTCTACTTCTACACCAC
CCCCACTACTCCTACTACTACTACTACTTATTATCCCAAGCGTTACCATTTTCATCATGT
GGTATTGGTATGGCTTTCTTCACTAGATCCTCGCCAGCATTCAGAGAGATACTGCTCAAA
CTCTATAGTGCCGATAAACCATTGGATATTGATCACCACTTTTACGAATTCGGATCCGTT
CAGTACCATGTTCAGGCATCTGCATCAGAGCCTCATCTCATTTACTTGTCAGTCTCAACA
TCGTTACAGTCATCAGGAGTTCCGGCTACAGATGGCTTCAGAAACTCTACCTTTCAGCGA
GTCTATTCTGATATGATTGAATTCATGGAATACCCAAAAGAAGGATATCAGCTAACTATA
AGGATCGATTTTTCCCAACTTCCCCAAAGCAAAGATGAATGTGAAAAGATAATCACAGAC
ATTTCGTCCCTGCAATCGGTGATTTTGAGCTCACAAATGAAAGAGTTGTTGTGGCATCTT
GGTTCTCAGCACAACTCAGATGGATCGAACAAGCCCATCAAATTTGTATATCATCCTGGA
GAGCCATTTTTTGTAATTAGAATGCCAGAGAAGATCACTGTCATATTCCCCATGCGCTTC
AAAGAGGATTCGGATGTAATTATTGCAGAAACCTTATTTCTGAAGCTCATGGAGGTGGAA
TGTTCAGGAAAATTTGCCAAGGCACCACCTTGTACTTGGTCTCCCATTCCTCCTCCAGAA
TTGAGAGGAGAACTTTTTGAAGATTTGAGCACCAATGGTGGATTTGTCTCTTTTGATATA
TTTTCACGGCATACTGAAGGTTCAATGTTGGACAAGACAGTATGGAATCTGCTTAACTTC
TGCGCTTATGTGAAGCATCATGTGAAGTGCACCAGAGGTTTTATACAAAGAAGGATGAGA
AAGAAAGTGGAAAATCTGTCAGAGAAACTAAAGATGGCGACATTAACTGGAGATGTGCAT
ATTAAGCAAAAAGACAGAGGAAATAGGTATATGAAAAAGATAAGAATCTCAAAATTCAAA
ATCTTTCGCAGAAAATGTGCCACCTTGGTGAAGAAAATTCGCTGTCGCATCAAAATCAAA
GGCTTTGGCAGGCTTGGTCGAAAATGGCTGAAACTTACAAACTTGTACTCCTCACGGGGA
TATACCAAGTTGAACTGA
>m.24921 g.24921  ORF g.24921 m.24921 comp116388_c0_seq1:81-1715(+)
ATGCAGCACAAGAGGCTTAAACAAGACGACTGGTTGCATGGGGGCTCATTCTTCAAGATT
ATAAACCCCTTCATCATGGAAACTGGACTTCTTAGGATTCCAAGAAAGTTCATTGCTAGA
TATGGGAAAGATCTGCCTAATGAAGTAGTCTTACAGGTTCCAAGTGGCATGGTTTGGCGC
ATTAAAATAAGGAAAGTCGATGGCTATGTTTGTCTTGAAGGGGGTTGGAGGGAATTCATG
GAATATCATTCTGTCTGTGTTGGGCACTTCTTAGTTTTCGTATATGATCGGAAATCTCAG
TTTTTTGTTCTTGTATTTAACATGACAGGCACTGAAATAGACTATTTAAGTTGCTCAGAC
AAGATTAGACAAACCAATCATGTCAAAGATGCCCTGGAGCCCCTAATAGAAGGAAGAAGT
TGCGACCACTTAGAAGATCGTTTGTATGCTAAAAGAGCTTCATCGAGGAGAGGTGTCAAG
CTTGAAGAGAGTGATCGAGTTATTTTGACACCCTTAACCTTCAACTCCAGCTATCCTTTC
TTCAAAGTTAATGTCACACCATCGTTTGTAAATTGCAGGTGTATGATTATGCCGATCAAG
TTTTACAATACCTACTTTCCCGGGACATCAGGTAGTTTGACACTTCAGAGTTCAAATGGG
AGAAAGAAATGGCTTGTTCGATTCTCTGCACATAGTACAGTGAGAATGTTTGGCCCTGGG
TTAGCTGCTTTTATATTGGAGAGTAATATCAAAGTTGGAGATATATGTTATTTTGAGCTG
ATAGACAAGAAGAGTGGTGTTCTAAAAGCAAATATATTTCCCAACAATCCCAAACATCTG
GATCATGTCCAAAACCCTCTTGTGTCGGCAACAGAAGATCGAATTGGTCAACGTAATGCA
CAAAAAGATGATTCAGTTTCTGCAGAGGACTTATCAGGACACATGACAGCGAGGAGACCT
ATGAAAACTGAAAATACTGATAGAGTCATCAAGGCAAGCACTGCATTCAAGTCCAACCAT
CCTTTCTTCAATGTTATTATGAAATCATCAAATCTGGAGGAGGGGACGACGATTGTGCCA
ATCCGATTCTTCAGGATCCACCTACCTGAGGGAATGGATAAGTTAACACTTATATGTTCA
AATGGCAGAAATAAATGGCCTGTGAGATGCTCAATATATGGGGATGCTATGAGAATGTCT
GGCTTGACTTCATTTATATTTGAAAATGAAATTAAGGTTGGCGATGTGTGTTTCTTTGAG
CTGATTGATAGGATGAACGGTGTGCTAAAAACCAGCATTATATCCGGTGCAGATGATTCA
TCCTTTCTTCAGGGATCCAACCATCCTTTCTTCAAGGTTAATGTGACACCATCATACTTT
CAAATGAGATATATGCCAGTGCCGCAAAGATTCTACAAAACTTTTCTCCAAAGATTGGAC
CTGTCCAAACTTCAAATTTTGAATGGGAGCCAGAAATGGGGTGTATCTTTATCAAAAGCT
GGCCGTGGGATGAGATTGCGTACCTTGACTGCATTTATATTAGAGAGTAATATCAAAATT
GGCGACATATGTTACTTTGAGCTGATAAACAGGGACGAGAGTATACTAAAAGCTACTGTA
TCGTCACGGAAATAG
>m.29569 g.29569  ORF g.29569 m.29569 comp1164_c0_seq1:1-402(+)
TCCAGTACCGTCACTGTATCTCCTTCTCACCAAACCCTAACTACGATATCAGATCTGAAG
GATCTCGTCTCATCTCGCACTGATTCTCTCAAGCGTCATGTTGATTCATCACACTCTGAG
ATTGTGAAAGAATTTGAAGCTTCTCATTCTCGAATTTCCAAGAGATTCAAGATTCACATG
CAGACGTGTCAGCAGATGGGAGATGAAGTAGATAAGGAGTGTAAGAAGATATCTGATGCG
ATCAGTGAGAATGCTGAAGCTATGAAGAAATCATATGAGCAGATCATGAAACAAGCAGAG
GCCTCAACAACTCGTCTTTGCAAAACATCAATCACTGAGCTTGAGCAGTCCATGGAGAAA
GCTATTCAAGGTCTTAGGAGCCGTTATAAGATTGCAGTTTAG
>m.24923 g.24923  ORF g.24923 m.24923 comp116608_c0_seq1:788-1048(-)
ATGACTACAAATTCTGGTCGTTTTGGTCATTATGGTGCAACCGCCGTCATCATATCCGCC
TTCGATAGGCTTACTTTCATGGACGGAGGAAAAGGCACGTATACAGTGCAAATGTCGTCA
GCATCTCTGCCTACAATGGGCTTACTTTCACAGATAGAAGAAAAGGCACTTAGAGATTAT
GGGATATATGTTTTGTTGGCTTGTCTGGGAAGCTTTAGTTTTCCTTCGTTGAATGTAAGG
TTGAGTGGGTTTGGTTTTTAG
>m.29797 g.29797  ORF g.29797 m.29797 comp1166_c0_seq1:164-859(-)
AGTTTCATTTCTGGGTCTGTGAGGTCATACTACCGATCTAAAGCTCCTAGGCTCCGTTGG
ACCCCTGTTCTTCATGACCATTTTCTTCATGCAATTCGTCTGCTCGGTGGCGAGGAAAAG
GCTACTCCAAAGCAAATTTGGCAAGCAATGGGTATTGATGGACTTACCATATCTCATATA
AAGAGTCACCTTCAGATGTATAGAAGCATGAAGCACGAGAAGATGATTCAAGATGAAGCT
CAAGGCCAAAGGAGGAGGCATTATACTACGCATTACACGTCAAATCCCCATCAAACTAGT
TGCCCCCTTCAGGAATATTATAAGAAACAGAAGATGCCTACGAACAACGATACTGCACCC
ATATATCAGCACAACGGAGCAGACGACAACATGGATTTTCATGGGCATGACACACAATTG
TCTGGGAAATTTCAAGATATCATCGAGGAGAGAAACCCAGACATTGTTGGAAATGCACAT
TTGTATGGTGTTCACAAGGATCAACACGGAAGCTCCACCTTTCTTGATACTGGCAAACCA
GACGTGATAGTAATTGATGATGATGAATCATATGGGGATGTTAGCAATGCCTTGGCGTTA
TCATTGTTCAAAAATGCTTATAATTCAGCGAAACAGCAGAGCAGGCTGACGGAAGAAGGG
AAGAGCTTATCTCTCGGAGTTGGTTGTAACATATAG
>m.24927 g.24927  ORF g.24927 m.24927 comp116861_c0_seq1:205-732(+)
ATGTCTATACAAGAAAGTCAGCTCAACGAAATAGGCTCAAATGGCAGCCTTTCCCAACTA
CAATCTACTGTAGGTGGCGACGTGAATGTATGTAAAACAGCATCAAAGGGGCCATCGTGT
TGTAATTCCCCCCCTTCACTTGTCAGAGCTGATGCCCAGGATTTCGAAAGGCCAACTTCG
GCAGGATCTTGTTCAGATGTTTGTAGTCCTTCGATCGAAAGTGGAAATATGAGATCACAG
TTATGCAATAGTCAATCAACATTGCGGTCTCCCTTAATTGCTCGACTCAATTCTGTTTCG
AAAGCAAGTTCCAAGGAATTCAAGCTCAACCCTGGAGCAAAAACCTTTATGCCAAAGTTT
TCATTACCTAAATCAGCATCTCCTGCGGCATCTTCAATAACTACAAGCGCGGATGCCATC
CCAGATACACTCTCTGTGTTATCAGTTGCGGTTGCTCCACAAGAAAGTGCAATAAGCCAT
TTTTTTATCTCATTCGTCTCCGCCCACAAAATTTATTCCAAACGATGA
>m.33440 g.33440  ORF g.33440 m.33440 comp11689_c0_seq2:2-376(+)
TACCAACTCACCATACTCATCGATTATCTATATCATCTCTTTATCAATAGAACCCCCTAT
TACGACATAAACAAGGCAACCCCACTCTCAAATCTTCTTCAATTGCATCAATCCCCACTC
TCAACAACATTAAATCACTCCCAATTTGAGTTAACAATAACCTTCTACTCAAACACAACC
ATCTCCATCTCAAATCACCATCAATACTCTCTTCTTCTTCTTCTATTCTCCTTCCATCCC
AATTACAACACCACCAAGGCTGCCCAATACAAACACCACCTCTTCTTCAATGAGGAAGAG
CTGTTGGAGGAGCATAGTCGGTGTAGCTGGTGGGAGGAGGAGGCAGTTGAGGAGCAGATG
GTGGCGTCCAAAG
>m.29645 g.29645  ORF g.29645 m.29645 comp1168_c0_seq1:3-281(+)
TTCCAGAGTTGTCACTCTCTTGTAGGAGAGACTGGATTTTCTTCACCAAAGGTCTCGGAC
ACAATGGTTCAACCCAACAATGCCACTCTTTCTGTTCACCAATTGGCGGAAAATGCGATC
AAGTGTATGGTCCTTGATAATGAAGCACTATATAATATAGTGGACAATAATTGGAAACTT
TTCCATCAATTGTTGGGGTCTGTAGCAATACACTGTGATATGGAGTATGTGTATTTTGAT
CCGGGAATAATGTGCAGTTATAGTGGCAGCATCATGTAA
>m.29490 g.29490  ORF g.29490 m.29490 comp1169_c1_seq1:2-637(+)
GAGAACGAAGGTCTTCATGCAGATTTGGAAAGCCGCAAGAAGGCTTTACAAGAGCGTCGA
TTAGCTCTTGAGCAGGATGTCGCCAGACTGCAAGCACAATTGCAAAAGGAGAGAGATCTT
AGGGCTACTATGGAAACCCGATTGAACAAGCCCCTAGGACGTTCAAAAATATCTCCTACC
ATTGATGATAAGACAAAGGCAGACCTGGAGGAGATTTCTCAGGCAGAACAAGAAGTTGTT
AACTTGAAGAAGAAGGCTGCTAATCTGCATTTGCAGCTTAATAAACATAATGATAACAAC
CGGGGACTTGTGTGTGCATCATGTGGTCAACCCCAACAAAGAGCAAATCACCAAGAAACA
CTGAAAGCTCGAGAAGATGTTGATGCTACAGTTTCTGTTCCTCCCCGAGACAAATCAAGA
AAGAGTGAGGATTCTTTGCCGAAAGTAGACGGTGCGAGCAGCGTGAGGAAGGAGGAAGCA
CCATCTGAGCAGCGTGGAAAGCAGCTGGCTGAGGGGCAACAGATGGATCAAACACATGAT
GAGGGTGAAATTGCTGGTCCTTCTTGTTTGCTAGTGGCAAGTGCTCCTCCAAGTGTATCA
TCTAGTTCTAAGAAGTCTAGCTCAAAGGGCGAG
>m.29922 g.29922  ORF g.29922 m.29922 comp116_c0_seq1:224-496(-)
CTAGAAAATCAAGAAGCAACAAATGAACAGACAGGAAGCATACACGAGGTATATTTCTGC
ATTGTCAGTTTTCATAAATATCAAGAATATAAATATCTGACCAGCAATGGCAATATTTGG
AGACAGAATGTGTCTTCTTTACCAGACCCTGGGGAGTGTTTCTTATCACAAAGTCCTGAT
AACTTCTTGTGCTCCAGTGAAGAAACTCTAACAGGTAACAACCTTATTTCTGATGACTCA
GCAAAAAGCATAGCTGAGGTAAGAATCTCTTGA
>m.29923 g.29923  ORF g.29923 m.29923 comp116_c0_seq2:270-542(-)
CTAGAAAATCAAGAAGCAACAAATGAACAGACAGGAAGCATACACGAGGTATATTTCTGC
ATTGTCAGTTTTCATAAATATCAAGAATATAAATATCTGACCAGCAATGGCAATATTTGG
AGACAGAATGTGTCTTCTTTACCAGACCCTGGGGAGTGTTTCTTATCACAAAGTCCTGAT
AACTTCTTGTGCTCCAGTGAAGAAACTCTAACAGGTAACAACCTTATTTCTGATGACTCA
GCAAAAAGCATAGCTGAGGTAAGAATCTCTTGA
>m.24932 g.24932  ORF g.24932 m.24932 comp117162_c0_seq1:327-494(+)
ATGTCTAAATTGAAGATGAATCCCGACAGACTAGCAGAGCAGATCCTCTTCAAATCGCAG
TTGTTGTTTTATTTTGTTTTTGGGGATTTTTGTGCTTGTGAGATGTTGTTTGGTTCGTCA
TATTACCCTATTGGCATTTTCGTGTTGGAGAGATATTATGCAATATGA
>m.33458 g.33458  ORF g.33458 m.33458 comp11716_c0_seq1:418-582(-)
ATGACTAACAACAGAGAAGAGGTTAGTGGTGATGAAAATATACTTTGCTCAACTAAGCAA
ATATGGAAAATCTATCTACCTTCTGATACACAGCTATTTACTGGGAAATCTGTTCAGAAT
TTCTTGCCAACAGGGAGGTTTAGAATTTTGGAATATGAAATTTAG
>m.33410 g.33410  ORF g.33410 m.33410 comp11718_c0_seq1:82-465(-)
AATGGATACTTTGGTGAGAGTTCCTGGTTACCAACAGAACCAAATGACCTGATAAGAACT
TTACTAGAAACTGGGCATGAAGGATGGTTACTCCAATCACGACTACACCCAACACATCCT
TCAAAAAAATGCACTATTGAAGATATCGGGAAGTTTGATATCCCTGAAGCATTAGGGAAG
ATCTCAGAGTTTCATGGGGCATCTGTGAAAACTCATGTAGTAGGACATTGTGTGGGAGGC
TTAGCAATCTATATTGCTCTGATGGGAGGGCATGTATCAGCGGCACAAATTGCATCGCTA
AGTTGTATCAATGTTCTTCAAGGTTACAACTTCTACACTAGTAAAAATGGCACTTCCTAT
CCTCTCTATCAACTTCAATCATGA
>m.24925 g.24925  ORF g.24925 m.24925 comp117194_c0_seq1:2-307(+)
GAAATGATTGGAGGAAGGAAAAACTTTGACATGACGGTTGAGAATAGCAGTGAGATAGAC
TTCCCGTTTTGGATATATAATCATTTTATGCAAAATGAAAATCGAAAAGAAAAGACCATA
GAGGTGTTTGAGAATGAAAAAGCAAAAAAGATGATCATAGTGGCTTTGTGGTGCATTCAA
CCACACCCAATAGAAAGACCATCAATGAGCAAGGTTGTTGAAATGTTCGAGGGAGACTCT
CATAACCTTCTCATGCCTCCAAATCCTTCTCGTGATCCTCGTTTTAGCTATTCAGTATCA
TTTTAA
>m.29919 g.29919  ORF g.29919 m.29919 comp1171_c0_seq1:175-786(-)
ATGGACTTGGGAGGTAAGGATCAGGGATATTTCATGATTCTTGCTAAGATAAATACCATG
ATTCTGATTATTGAGGACAATTATAGACCCCACCCCCCCTTAATTGAAATCCTACACCCT
GATGGGTCTAGCTCTTTTCTTAGAGGAGAAACCGAATTCGATAATCGCAATAGATTCAGA
GTTTTTGATAATAAAGATGATATGAAGGATGAGGATGTTTGTCAGGAAGAGGCAGCACTC
GAGCCTTTGGCAATGGGAATAACAGAGGATGTTGAACCTTACAATCTAATAGAATTCCAG
GAAGAAGGTTTAGAACTTCCACCGGGAGGTACGAGTCAAATGTTTACTAATCACCTATAT
GAGGATAATATTTCAGCCTCTAATAATGCTACTAAGGGGAATAAAGAAGCCAACATTATC
ACAAGGTCCCAAGCTAAGGAGGCGATGAATAAAAATGACCCTAGAGATACAAGGAAAAGC
AAGCTTAAGGAAAAAGGCAAATCTCCTGCACCGAATTCACATTTAAGGGGGAGAGAGGCC
GAGGTAGGAATTTGTCCGGTGGGCATGGCCATTGGTCATGAACATTCTCACTTGGAATGT
CCGAGGGTTTAA
>m.29525 g.29525  ORF g.29525 m.29525 comp1172_c0_seq1:115-1938(-)
TTTTACTTGCCAGAAGCTCGGAGACAAATGTGCATAACAATTGTGTCTCCTCTTCAAGCA
CTTCTGCTGTGCATTCGTTCGATCGCCGATATGTTCTACATGTTTCAGATCTTCATGCGC
TTTCGAACAGCTTATGTGGCACCTTCTTCTCGTGTTTTTGGAAGAGGAGAGCTTGTGATA
GATCCAGGTATGATTGCTTCAAGATACTTACGCAAGCACTTCTGGATTGATCTCCTAGCT
GCATTGCCCCTTCCACAGGTGTTTATATGGGTTATAATACCTACTCTAAGGGGTTCAACA
ATGATGAATACCAAAAACTTCGTCCGATTCAGCATTATTTCTCAATACATCCCACGGTTA
TTTCTTATCTTTCCGTTGTCATCGAAAATTGTTCATACCACCGGTGTTGTCATGGAAACA
GCATGGGCCGGAGCTGCTTATAATTTGATGCTCTACATGCTCGCAAGCCATGTACTAGGA
GCCTGTTGGTACCTTCTATCGATTGAACGACAAGAAGCATGTTGGAGAGAGGTCTGTAGT
CTTGAAAGCTCGTCCTGTCAGATCGGCTTCTTTGACTGCCGCAACACGGATGTCACTGCT
AGAGTAGCGTGGTTGAACTCGAGCAATATTATAACATGGTGCAGACCACCTAATACTCAC
TTCCAGTTTGGTATATATGAGGATGCAGTGAGCCTTCATGTTACATCCTCAAACTTCTTC
AGCAGGTACATGTACTGTCTATGGTGGGGACTCAGAAATTTGAGCTCTTTAGGACAAAAT
CTATCAACGAGCTTAGACATAGGAGAAATAAGTTATGCGATCATCATCGCAAATCTTGGA
TTGGTGCTTTTTGCTTTGCTAATTGGTAATATGCAGACATATCTCCAATCCACAACAGCG
CGACTAGAAGAGTGGAGGATAAGGAGAATGGACACCGAAGAATGGATGCGCCATAGACAA
CTACCACTTGAATTGAGGCAATGTGTGCAGAGGAATGACCAGTACAGATGGGTAGCAACC
CGAGGAGTGGATGAAGAGGCTCTACTTAAAGCTCTTCCCTTGGACCTCCGAAGAGACATC
AAGCGCCACCTCTGTCTCGATCTAGTTCGACGAGTCCCGCTCTTTGATCAGATGGACGAA
CGAATGCTAGATGCAATATGCGAGAGGCTCAAACCTGCCCTAGGCACAAAAGGCACATGT
CTAATGAGGGAAGGCGATCCTGTCAACGAGATGTTATTCATTATACGGGGCCATCTTAAT
TCCCACACAACAAATGGGGGGCGTACCGGTTTCTTCAATTTGAGCCAATTAGGTCCAGGT
GACTTCTGTGGTGAAGAATTGCTTACCTGGGCCTTAGATCCACGTCCAAATGCTGTTCTC
CCGTCATCCACGAGAACTGTTGAGGCGATTGACGAAGTTGAAGCATTTGCACTCATTGCT
GATGACATGAGATTTGTAGCAACACAGTTCCGTAGGCTCCATAGCAAGCAGCTGAGGCAC
AAATTCCGTTTCTACTCGCAGCAGTGGCGAACTTGGGCAGCTTGTTTTATACAAGCGGCC
TGGCGTCGATTTAAAAAAAGAAAGGATGCCATGCAACATCATAGGTTGAGTGAGAGTAGC
ACAATAAGCAGCGATTCTGTAATACTTGAGCAAGCAGCCCCACTGATTCGGGCAGAGATG
TATGGAACCCCACAAAGATCTGGCCTTGCAAATTATGCAACAATGTTCGCAACCAGCACT
AGAATGGGTTCTCGGAAGGCATTTGGATTAGATACTAGTCTCGCAACCACTTTACAGAAG
CCTGATGAGCCTGACTTCTCGTAG
>m.33404 g.33404  ORF g.33404 m.33404 comp11742_c0_seq1:37-375(+)
ATGCCTTCAGCACACTATGGTCAAAATCACCTGAAACCTATCTCTGAGGCTATCAACAAA
TCCTTCTGGGTATTACATCAACTGAAATATGTTATGAAGAAATGTTGTGGTGATGTTTTT
TGCAATTCTGGATCTCCTTATAATGCTGATGGCCATGGCAGGAATAACGGAGTTCCAGTT
ATTTCCAATGGGTTCAACCATTCAACTATGGATCTGCTTATGTTTCATATTGGAGAATGG
CATTACCTTCGGGACAAAAGTTTGGCCAGTGCGTTTGGGTTCTTATCTAGGTTATTTCCT
GTTTATGTGGCATTAATAACTATAACTCTAGGTATATA
>m.33412 g.33412  ORF g.33412 m.33412 comp11743_c0_seq1:2-424(-)
TCAAATCAAGCTCTTGCTTCTTCTTCAATCCAGTTCCAGTCCAAGTCCAGATTCTTCAAC
CCTCATCCAGAGGCCACCACGTGTCGTGCCACCATGAGTGTAGCCACCAAGAAGAAACCG
GCGGGTGAACAGAACCTGTATAAGATACTGAGGCTCAATAAAAGTGCATCCCCTGCACAA
ATCAAGGCTTCCTACCGGAGTTTGGCTAAACGATTTGACCCGGATTCTAACAAAACCAAA
TCAGGAACGTTGGATTTCATTGAGATACAGGATGCCTATGAAACTCTGTCCGATCCGATA
GAGAGAGCTGAATATGACCTCTCCCTCTCCAATTTGGGTATGGTCGATCTCAAACGCCGT
CTTGATTCTTCAGATTTTGTTGGATATTCATATCATCAGACCAGAAGATGGGAAACAGAT
CAA
>m.29535 g.29535  ORF g.29535 m.29535 comp1174_c0_seq1:3-374(-)
GTAATCCAACTTCTAATCTCGACTGGCCTTGTGGACAGAGATCTCAATATATATACAGCT
TTGACAGTGTCTGAAGACAAGTTCATGGAGGAGTTTGTAACTAAATTTGAGAAAGAAGTT
CCTCAAATGCTGGATGCATACAAAGGGAAGATCAAATGCTCTGATACTACTTGTGCGGAA
AACCTGCTAAATGTTCCATTAGAGCTGTATGAAGAACTGAAATTGGTTTGTGGGGATGAC
CAAGCAACAAGGTGTTATGGGAAATCTACGAGCCGAGAAATGTCCGAAGTACCATCAACA
ACAAGAAGTTCATCAATGCAAGAAAGTAGGCGTCATTGGGAAGAAGAGGTTCTATCGAAG
ATTGATGGTCTG
>m.24928 g.24928  ORF g.24928 m.24928 comp117784_c0_seq1:106-1107(+)
ATGGCAGTTTCACTTGAATCGTCACCTATTTGTCTTCTAAAGAACCAGAGTCCATCAATG
AACTCTTCTTCTTCTCCTCTGTTAAGCCCCACTTCAGATAAAGAATTCTGGAGTGCTCTT
CGTAATCGGGTCGATACTCTTCTTGAAAATCGGAAGCTGGATTATGCATTTACAGCTACA
GATCAAGTATCTGGTGTTGCGGATATTGAGAATAGTAAGAGATTGAAGAAAGAAGACTGC
TTGCTTTTGCTTCGAGGGTTTGATTCAATTTCGTCTTCTCTATCTCAGCTTACAGGAAAT
TTAGATACAGCTGTAAATGGGGCAAGAGAACTGGCAAAATCATCATTTACTGAAGCATTT
CAAAGTGATATAGGGGAGCCAGCAGGTGATGAAAAAGAAGAAAACAAAAGAGGAGTGAAG
AGGAAGACAAGTTCTGATGAATCTTCCCTTGATGGGGAGAATCATGAACAGAAAGAAACT
GCACAAAGCCTCAAAATTGGAAAGCTGAAGAAAGCCAAAAATCTTGCATTCTCCCTGGCA
ACCAAAGCTGCTACATTAGCAAGAGAGCTAAAATCAGTAAAATCAGATTTATGCTTCATG
CAAGATAGATGCTCTATGCTTGAGGAAGAAAACAGGAGGCTCAGGGAGGGATATGCAAAA
GGAACACGACCTGAAGAAGATGACCTAGTGAGACTTCAACTAGAGGCACTGCTTGCTGAA
AAGTTCAGACTAGCAAATGAAAATGCAAACTTGACTAGAGAAAATGAGTGCCTTCATCAA
CTTGTAGAGTACCATCAACATACGTCCCAAGGTCTTTCGACATCTTATGAGCAATTCATA
AACGGTACTTGCTTAGATTTTTCATCTCCAACACCAACTATAGATGAAGAATATGACGAT
GAAGAATATGGCGACAAGGAAGCCCCAGTGACACCCCGTACTGATATGCACGGGTTATCT
ACTTCACTTGACGGATGGCTACGTGATGAGCAACAGAGGTAG
>m.33428 g.33428  ORF g.33428 m.33428 comp11792_c0_seq1:1-654(+)
AAAAGACATAAGGTCTGTGAAATGCATTCCAAGGCTCCCAAGGTGGTGGTGCTCGGCATT
GAGCAGAGATTTTGTCAACAGTGCAGTCGGTTTCATGTCATCTCCGAGTTTGACGACTCC
AAGAGGAGTTGCAGGAGGAGATTGGCCGGTCACAATGAGAGGAGGAGAAAAAGTTCCAGT
GATTCTATGTCAAGAAATCTTTCTCAAGAGCACAGTTCAATGGGTGGGAGACTTCCCTTT
ATATCACCGTCAACTGGCCGTGCTCTCTCTCTTCTGTCATCCAAGAGCACATCTTGGGTA
TCTCCACCGGATATCTCTTCGCGCTCTAGTGCTGCTCTACGTGAACTTATTGCTGAAAAT
CGTGCAGCAGTACTCGCTAGACAACTCTTTCTTGATCAAGGCTGGCACCACCACTCAATG
GATGAATTCGGTAGTAACCAAGCCATGGCACTTCCTTTCATACCCCACCAACACCAAGCT
TTTCCAGAACAATCAGAATGGGAACGGTTTCATGAGGCTGGTGGACAAGTAACACTGGAT
CTTATGCAGGAACCAAATTCAGCTTTTGGGTATCTTTCAGGAAGGACCAAATCTAAAGAT
GAAGAAGATTGTTCTGAGATTTGGAAGTCGTTGGAGGGTACTCATGTAGTATGA
>m.33354 g.33354  ORF g.33354 m.33354 comp11793_c0_seq1:3-1055(+)
AAGACAAATATGCACCCCTTATATAAGCATTTGCAAAAAGCTTCTACTAACAAGGTATGC
TGGAAAGACGTGATTCATTGGATGTGGCCACTTTTCACTGAAGAATGGGGATCATGGAGG
AGCGAAATGAACTTAAGCCCCTGTCCTTTCACGGATCCATTCACAGGCCTTCCCACATCC
CATGATTGGACTCAATCTCCCTTGTTGCTGTATGGCTTCAGCAAAGAAGTGGTGGAATGC
CCAGATTACTGGCCATCAAATGTTCGGGTATGTGGCCTTTGGTTTGTTCCTGTGCAGTGG
CAGTTTTCATGTAATGCATGCAGAGAACTATCCATTCTATTCTCTGAGAGATGCTTGGAC
TTAAAGGATGAACTTTGCTCTACACATGCTTCTTTGCAGCAATTTCTGATGAGTTCTACC
TCGGAGACACCACCTATCTTCATAGGATTTTCCTCTATCGGAAGCATGGGATTTTTGAGA
AACTCACGAGCATTTCTTCGAGTACTGGAATCTGTTATGCAGATAACCAACTATAGATTC
ATCCTCTTTACTGCTGGCTATGAACCTCTAGATTCGGCAATTCATGTGCTTACTGGGGAT
TCAACCTGTTCGGATCGAAAACTATGCTGTGAAGATGGTGTGCTGTTCAGTGATAGGCTC
TTCTGTTTTTCTGGTGCTATCCCATATAACTGGCTATTCCAAAGATGTGCTCTTGCGATC
CACCACGGTGGCAGTGGTTCCACAGCAGCAGCACTACAGATTGGAATTCCCCAGGTAATC
TGCCCATTTTTGTTAGACCAGTTCTATTGGGCAGAGAGGATGTTTTGGCTTGGAGTTGCA
CCAGAACCCCTGCAGAAGAACATATTATTTCCAGATAAAGAAGATGACACTGAAATTTAT
ATAGCGGCAAACGCCTTATCAAATGCTATAAACTCAGCATTATCTCCTGGAATAAAAGCA
CGCGCTTCAGAACTTTCAGAGCGACTTCATCTAGAGGATGGAGTCAAAGAGGCTGTGACT
GCTCTCAAAGAACAAATTTGTGGTCAAAATTAG
>m.33383 g.33383  ORF g.33383 m.33383 comp11798_c0_seq1:177-602(-)
CAGCGAACTTGGGTCCAGGTAGTCAATGGAGAAACTGATACTGAAACCATAATTATGCTG
GAAAGCCAGAGAGAACCAAAACCTGACACTGTAATGTGGGTACCTCCATCTCATGGTAAT
TCAGCAGATGGGTGCAGAGTAGACAGAGAAGTGAGAAATGTAGGGATTCAGGAGATAGTA
AAAGAGGTTGCTGCTGATCAGAATAAAAGCTCTTCATCCCAACTCATTTACTTTAAAGAT
CATAATAGGCACATGCATGTGGACGATGAAAGAAGAGTGGAGGAAACCGAATGGGACTCT
GTATCAGAATCAAAAGAGGAGGGGCTGGAGCTCGGCAATACCGATATGGAAGATGATACA
GAATGGATAGAAGCTGAAGTTCCCAAATCAAAACCTTTAGCAAGCCTTGTAGAGAGACTC
CAGTGA
>m.33442 g.33442  ORF g.33442 m.33442 comp11829_c0_seq1:3-1145(-)
ATCAATCCATCACACAACGCCAGTAATTCCAGAGCCTGCATTTCTTTATCTTCTTCTTCT
TCTACTAATGATGCTAACAAGTGTACCAGTACTCTTTCTTTGAAAAGAAAAAGACCTATC
ATGATTCAAATTCCTTCTGTCTTGCGTGAAATCCACCCTGACAAGATCAAATCCAAAGAT
GAAAACATGGTTGAACACAAATCTTTTCAATCTAAAGAAATGGGGGTTGGAGTTTTTGCC
AAGAAAGGGAAGAAAAGATTCATGGAAGATACTCACAAGATTCTTTCTTCTTTAGATGGG
AATCCCAAGAAGGGGTTTTATGGAATTTATGATGGGCATGGTGGTAGAAAAGCAGCAGAA
TTTGTTGCTGAGAAATTGCATGAGAATGTATTGAAAATGCTGGACAAATGTGAAGGCAAT
ATGGGCAAAGAAGAAGCAGTCAAGTTTGGTTATTTGAAGACAGATGAGGATTTCTTAAAA
CAGGGGATAAGCAGTGGCACATGCTGCATCACCTGCATTATTGAAGAGAAGCACATTATT
GTTTCAAATATTGGGGATTGCCGAGCAGTTCTCTGTAGAGGTGGTGTGGCTGAAGCCCTT
ACTAGAGACCACAGAGCTGAACAGGCGGATGAGCAAAGAAGAATTGAGAAGAAGGGAGGA
TATGTGGAGTTCCATCGAGGTGCTTGGAGAGTTCACGGAATACTTTCTGTATCAAGAAGT
ATTGGAGATGTTCATTTGAAGGACTGGGTGCTTGCTGAACCTGAAACAAAGATACTTGAG
TTAAATACTGGCATGAACTTTATAATCTTAGCATCAGATGGACTGTGGGAAAAGGTGGGA
AATCAAGAAGCCGTTGATTTGGCAATGCGTGTTTGTTTGGGCTCAGACAAATTAGAGTCG
ACAAATGATCCTTGGAAAGACGATTTTGGTTGCGAAAACACAAGTCCTCCATCTAAGTCA
CAGAGAATCTCACTGGTGAAGCAACAGAAGCTGCAGACACAATCTCCATTGCAAGGGATC
AAACAGTGTAGGAAAAAACCAGATTGTGTTAGACTAACTGCTGCTTGCAAGGAGCTTGTG
AACCTTGCTGTCACTAGGGGGAGTTTGGATGATATTACTGTGATGATAGTCCATCTACAT
CAC
>m.29956 g.29956  ORF g.29956 m.29956 comp1182_c1_seq1:3-317(+)
GGCTTGTTCCCTAGCAAAATGACCTATGAAAGATTACTTAAAGATACTTCAGATAGTTGC
TCAAGTGATGTTGCCCTCAAGGTATTTGAGGAGATGGTTCTCCATGGCCATGTACCAAGC
CTTCATTGTTACAATAGGTTGCTTTCCATTATATTGATGGAGGGTAATTTATGTATGGCA
TGCCATATGGTAGCTACAATGCGGAAGAGAGGGAAAGCCCCAGATGAAAATACAAAGAGA
TTGCTATTAAAAGCATGTAAGGAGCAAGGAGAATTCGAATTGGCTGCAAGGCTTGAAGAG
ATTTATTTCGCTTAA
>m.33452 g.33452  ORF g.33452 m.33452 comp11830_c0_seq1:1-456(+)
GGGAAAAGGGGGCATCAATGGAAAAGGGCATCCAGGTTAGTATCGGGTGTACTGAACTGC
ATCTCTGGAAAGAACTATAATTCCCATCGGAAGGAAGGAAGCCCTCCTCATGGACAATGG
GGTATTGATCGGAATAGAATGACCTTCAAAGAGGCTCTAATAAACTCGTCATCGAATTTG
TTAGATGCAGACTTAGCTATGAAGATCAAGAGATTAAAAAAAGAGATAGCTGAAATACGG
AGCATTCTCTACTCAAGGGAAATTCAAGGAACTAACAGGTCGTCATCGTTTCTGATAACG
GCGGAGGTTGCTTCAGATCAGTTGGCGGCGTTGGCAGCAGAGGCGACAACAGATGCATTG
GTTTGCTTTCCAATGAAGGAGACAGAGGTCAGCCGTCAGATTTGCTCTAATCTAATGGAC
CAGAATGCGAGGGAAATATCAGCCACTGAACCGAT
>m.33353 g.33353  ORF g.33353 m.33353 comp11843_c0_seq1:10-1209(-)
GGGGTTGCACTTACATACGCTGACCGCGGTGTCCGCTATATCCTTCAATTCAGAAAAAAT
ATGCAGAATCTTGAAAAGAAAATGGAGACATTGAAGTCAAGGAAGAATGATGTTGTACGG
AAGGTGGACGCAGCCACAAGGAATGATGAAGAAATCCTAGACTCTGTCACGACATGGCTA
AAGATTGTTCGGGACGTTGAGTTTGAGGTAAAGACGCTAAGCAAATTAGCAGAAGAAGTT
GACAAGCCATACAAAGGGTGGTTACATGGTTCTCGTTTCAAGCTTGGAAGAAGAGCTCAC
CAAAAGATCGAGGCTATCCGGCAGATCATAGACGAACAGACTTCGTTTAGAGACGTAGTA
TCACATCCTAAGTCGGTTCAAGATATGGGAGATACTGGAAACTTCATTCCGATGGAAGAC
TATGTTGCTTTTCAATCAAGAGAATCGGTTAAAATGCAAATCCTCCAAGTATTGGGGGAT
GATAATATCGGCTTAGTTGGGGTACACGGAATTGAAGGCATGGGGAAAACTATGCTGGTT
TCAGCCATAGCCAATCATGTGAAAAAGGAGAAAATCTTTGAGGATGTTGTGATGCTCACT
TTAGGCCAAAATCCTGATGTTCACAGTATTCAAGGCGGTATTGCTTCTCAAATAGGTCTG
ACATTTCATGATGGGGCTATTCTCCTATCAAGAGCACAACGATTAGCTCATAGACTGAAG
CAAAACCAGAAGACTCTGATCATATTAGACAATGTGCAAGATCGAGTTGACTTAGCTGCC
GTGGGAATTCCTTACAAGGATGGCAGCAAAAACATCAAGGTCCTGTTAACCACAAGACAG
GAAGCTGTGTGTAGAGTTATGGAAACACAAAGAAGGATTAATATCCAAGCTTTATCTAAA
CAAGAATCATGGCATCTCTTCCGAAAAAAAACAGGTGATGTCGTGAATCATTTTGGTATT
TACCTTGTGGCTACGCAAATTGTAAATTGCTGCAGAGGGCTTCCTTCCGAAATCGTCACA
AATGGAAGGGCATTGAATGGGGAGGACAGACTTCTTGTTTGGGTTAGAAAACTTGATCAA
CAAATGGGAATCAGTTTCGCGAAAAGAATTAGGGAGCGACTTGGCTCCGGGTCGCTTGGG
AGCAAACTTATTCAGGGTCGGGAGTCTGGAGGCAACACGTGTCCAATAACGCGTGAATAA
>m.33657 g.33657  ORF g.33657 m.33657 comp118601_c0_seq1:1-411(+)
GGGAAAGGAGAGGGAGAGATGGACTACAATCTAGCAGCGCTAAAACTAGTATGCGCACAA
TTAAAGAAGGCGGGGCAAACACCTACGCCCGCCTCTTACACTTTGGGTGGAATTCTGTTC
CAACGCGCATGGTTACAAGGCATATTGGTGTCAGGAAGTCGTGAAAATGGTAGTTTTATA
CTGGACGATGGTAGTGGAGTGATTCAGCTTTCTCTATCGGCTGATTTCCTCAAGGGGAAA
TGGATGGTAGGAATGTATGTTATGGTTGTTGGTTCATATCATCTTCCTCCAAATGCCACT
CAGCCACCCCTTATCAAGGTTCACAAGATGGTCGACCTCTCATCATTTCCTGATCGAGAG
GCTATGTGGCATCTTGAGGTCATTGAGGCAAGCATGATGTTCTACCAGTGA
>m.33377 g.33377  ORF g.33377 m.33377 comp11861_c0_seq1:176-526(+)
ATGGGTATAGCTACAACTCTGATAGTGTTTGTTCTGCATCTTCTCTGCTTTCATTCTTCT
TCTTCAGCTCCTCTTCAGGAAATGCTGACACAAGAGAAAATGCGTTTAGGTTCAACTCCA
CCAAGTTGCTATAATAGATGTAAAGACTGTCATCCGTGCATGGCTGTTCAAGTTCCAACC
ACACCTATTCAACCGGGTATGGGAATGCTAGTTCCGCTGAACAAACAAGACCCATCTTCA
TCATTATCATCGTCGCTGTCATCTTTTTCAGCTTCAACAAGCACAAAGTACACTAATTAC
AAGCCATTGGGATGGAAATGCAGATGTGGTAATCATCTTTTTAATCCATGA
>m.33392 g.33392  ORF g.33392 m.33392 comp11866_c0_seq1:1-801(+)
ATTACACATTTCTATTCCCTAGATGAACTCATTGGGATGTTTTTTGAACCCATACTCCCC
TCTGTTCCAACAGCAGCAAACACCTCAAAAATACCGGCAGTTCCAAATCCTTTCACATGC
AGTTGCCCCCCTCAACCCCTCCCTGAAGCCACTACTGTTTCTACTACCGATGGCAAACAT
TTACTTGATATACTGCGCAAACATCTACTTTCAAATGATAAGCGAGAGGGGACAGGAAGC
AACCTGACATGGGAACATACGATTTCTGCAACAGATCTTCAAAACGCTGGAGTAACCTTT
ACCCCAGGTAAGACAAGCAAGAAGTTATTATCTATTAATTTCAGTGAAAGTTGGGGATTC
GGAGTGTTCCGAATACCTTCTTTTTATCTGGGACTATCATGGAGTGTACTTTTCTCAAAT
ATGATCGCGCTGGAAACATGTTCTGTAGAATACAAAGACGAAATCACATCATACATTGTT
CTTCTCGACAACCTAATTAACTCCGAAAAAGACGTGAAGTTACTCCGGGAGGTAGGAATC
ATCAATTTGAGTTCGCGTGAAGAAGATAAAGCAATAGCCAATCTTGTCAACAATTTGTGC
AAGGATGTCAATTATCACAACTTTTACTATGATAAGATATGCAGTGAAGTAAATAAATAC
AGCGAAGGACGGCTCCATAAACTACTAGGCTACTTCATTAAAAATTATTGGAAGCCTCCA
TGGGCTTTTTTCTCCCTGACTGTTGCATCGTGCATCCTACTGCTCGCACTATTGCAGACC
ATATTCACCATTAAAAAATAA
>m.33432 g.33432  ORF g.33432 m.33432 comp11876_c0_seq1:1-273(+)
TTGGAGCGACGATTGCAAACCCAAGTCTTCAAATCTGGATTGGCCAAGTCCATTCACCAC
GCCCGTGTTCTCATCCGTCAACGACACATCCGAGTCGGTAAACAAATCGTCAACGTCCCT
TCATTCGTTGTTCGACTTGATTCACAAAAGCACATCGACTTTTCCCTTACCTCACCATAC
GGTGGAGGACGTGATGGTCGAGTGAAGAGGAAGCGTGCCAAGGCCGCCGCTGGCGCATCT
GGTGACGCCGAGGAGGAGGATGATGACGAGTAA
>m.33644 g.33644  ORF g.33644 m.33644 comp118896_c0_seq1:2-391(+)
TCAGAAAAAGAAAGAAACCTAGCCAGTTATTTTCTTTTGTCCATGAAGGAAAACCGTTTA
TCCCACCTTCTTGAAGATGTAATCGTGAACGAGGGGAAGCCAGAGCAAATTAATGCATTC
GCTGAAATTGCAAAGAGATGTCTTCATTTGAAGGGAGAAGTAAGGCCCTCAATGAAAGAA
GTGGCCGCTGAGCTGGAAGGATTGAGAGGTTTTGAAAAACGGTCGTTGATCAAACAGAAT
AGTGAAGAGAATATGAGTTATAGACATGAACACATTCTTCTCCATGCTATGCCAACAGAA
TATCACACTGCTAACGGTGATTTTGGGCAATATAATCAAGAGACATCAGAAATAGAAATG
GATTGGCCAATACTTCAAACTCCAAGATGA
>m.33654 g.33654  ORF g.33654 m.33654 comp118905_c0_seq1:396-617(-)
ATGGCAGAAATCCCTTCGAAAAACGAGAATTTGCGAGAGAAGGAAGCCTGCAATGCCTGG
AAGTCCGTTACGGAGGCGTGTAGGATTGGCTCTGGTAATGGAGGCCTCGGGAACGGTGAT
GGAAATGCTCGCTCGAGAGGTGTTGAGTCTACTGCGTCGGCATTACCCTCTTGCAACCTA
TCAAAGGATTCTTACAGCAGGGATGGTCGCAAACAAGCGTAG
>m.33451 g.33451  ORF g.33451 m.33451 comp11893_c0_seq1:3-701(+)
GGTTTTAGACTATGTACATGGAAGCATCTTCATCCTTTCAAGCTTCCCAATCCAACACAC
CCCTTCACCACCACAGCCACCAGCAACACTCCATCATTTATAGCTCTTTTGAATCAATGC
AAGTCTATTGCAGACGTAAAAAACATTCACCAACAAATTCTTCCAACTATATATCTCCAC
AAACAGGATACACTCATCATACAGTTAATCAAAACATACATAGACGTAGAAGCTCCATCA
GACGCAATATCCTTATTAAAAAATCTCGCTCCATCCCGTTCTTATGTTTATTGGTGGAAC
CAACTAATTAGAAGAGATGTTCAGCTTGGGTTTCGTGACAACTCTTTTAGATTATATTGT
ATGATGATTACACTAGGGTGGATGCCTGATCAGTATACATACCCTTTTGTGCTTAAAGCT
TGTGGAGAGATTCATTTGATTCGTCGTGGTGTTTCGGTTCATGGGGTTGTTTGTGGTACT
GGGTATGATGGGAATGTGTTTGTTTGTAATGCTTTGGTGGCAATGTATGCCCGATGTGGG
GATCTTGGATCAGCTGCGAAAATGTTTGATGAAATGTCTGAAAGAGGGATTAGTGATGTG
GTGTCGTGGAATTCTATTGTGGGTGCTTTTGTGCAGAGTGGGGATGTTGGGAAAGCAATG
AAGATGTTTGGTAGAATGAATTGGAAAGCTGATGCGG
>m.33651 g.33651  ORF g.33651 m.33651 comp118988_c0_seq1:280-612(+)
ATGCTCAATCACAGTTCCAAGACGACTCCTCTTGAAGAAACTGAATTCAAAAGGCAATAT
GTCCATTCCGGGAATACAAAAATCTGGCCTTTGGGGGAATCGAGTTCCTTTGACTTTGGT
AGCTCCTATGGAATGAGGAGCTCTGTAGATTACTATATGCATTTTGCAGATGCTGGTTCT
GAAAGCTCGGAGGAGGTGGAAGTGATACATAAGGCAAATCCTTTTTTAAGAATCTCTCTA
TTCACCAATATATTCGATCATCTACTTGTTTATTACTATTATATCTGGTTCGCACCAAAT
GTTAGTATCCTTTATAAATTTGTTGGCTTGTAA
>m.29547 g.29547  ORF g.29547 m.29547 comp1189_c0_seq1:165-1052(+)
ATGGTGGAGATGATGAACTCCCTCGTGCTTGTTGCTGCATTACTCCTCTTTGGATCATTC
TGCGAGGGGAAGGTGATGATGGAATATATTGGAGCTACCGGCGCCCCAGTGACCTTTGAT
CCTGTTCCGGTATATGATGGCATTGATTTTCACTTCATTCTCAGCTTTGCCATTGACACA
GACGCATCCGGCAAATACCAAAACGGGATATTTTCCCAATACTGGGCATCCACTCTGACA
CCAGACTCTGTAGTAGCTATCAAGCAAAAGCATCCCAATGTGAAGATCCTCGCTAGTCTC
TGCGGATGGAGCCAGGGAGCTAAAGTCCTCGCATGGTACAATCCACTAGACACCAAAGAA
TGGATCTCCAACGCGTTCTCCTCTCTGCAAGACTTAGCCAACACATACCATCTTGACGGA
ATCGACATAGACTACGAGAACTTCCCTAAACATGGAAACACTACATTCGCTTACTGCATC
GGTGAGCTCGTCACTCTTCTGAAGAACCAAAGCGTCATCACCGTCGCCACTATTGCACCG
TATCACCTTACAGTCCAATTTTATATCGATCTATACAAGGAATACAGCAACGTAATCGAC
TATGTGAACTACCAGTTCTATACTGACAAAGTGAGGAAACCTAAGGGATACTTGGAGGCG
TTTAAGCTGAGGGCAGGACAGTTTGACGCCGAGAAGCTGTTGCCTAGCTACGAGATTGAT
GGGAGGGGAATTCAAGGGGACGCGTTCTTTGACGCTTTGCAAAAATTGGAAAACTTTGGT
TATGATGTCAAGGGGGTGATGATTTTCTCAGCTGATGGTGCTGCTAAAAACGATTACTAC
TTTGAGAGGAAATCACAAGAGTTTTTGCTCAACTCAACCATATTTTGA
>m.33655 g.33655  ORF g.33655 m.33655 comp119003_c0_seq1:105-326(-)
ATGATTGCTAGATCTCAACCATGGCCTAGGTTGGTCACTCCAATTCCGAGGAAGATTGCT
TTCAACTTAAGCTCATGGGTTTTTCACGGAGTTGTTTCAGACTTGGAATATATTTCAGCA
CTGTTGCAGGGTATTTTTATATCCCTCAACTTATGTTCCCTATTATCGGACTTCTTACTA
GCCTTCAACCATATTTTAACATGTTATGGTACTGTTATCTAA
>m.33645 g.33645  ORF g.33645 m.33645 comp119048_c0_seq1:2-2107(+)
AGTCTTCTCCTCCCAAACAACAGTTGTTTCTACTTTTCCACTATACCCTTCACTTCACAC
TTCCCCATACCCTACTCAACCACCCTTCAAGCCGCTCCCCCTTCTCCCTCTCTCTCAACC
ATGCTTGCCTTGTTGGGTGGTTCTCTTCTGTTTGCCGTGATGCTCAATATTACACTAGCA
ACAACAAATTGCCCACTGGATTTGGGTGGGTCAAATATGACAATGGTGGCCTCTGCCTGC
TCTAATCAAAATGACAGAGGAAAATGTTGCCGTTACATCAATGCCTTTGTTGCAGTTTCT
GTCTCACGTTATGCGAATATAACTGGCAGTTTTGGAATTCCTCCAGAGCTTGCTGAAATT
TGCTTAAATTCTGTATCGACGACGTTAGAATTGTATGGAGTTCCACATAATGCAACTGGT
TTCTGTGGGCTTGGGACTAAGATTCCTTTTAATTTCGAGTGTAAGAATTATACAACTGTT
CTGCAGATGGTGCGGTCTCCGAAATTCCGAAATGTTTCGGATAACTGTATGATGCCACTG
TCTTTGGAAAGAAGTTGTAGAAAATGCAAAAATGCTGGTATTTTATATCTTCGCCAGCTT
CTGGGAGCAGAAAACAATATGACCATGAATAAATGTCGTGATGCAACCTTTGTCTCCCTT
GCAAACATATGGACTAACACGTCAGCCATTGATATAGCAAGCTGTTTTTTTGGCGTTCAA
GGACTTGGTGTTTCTCAAGTTGTAATTTCAGTGCCACCCCCATCCTTGGTCACACCCGAA
GCATCACCAAGTCCATCCTCTGCTTCAAGTCCCAGCGAACTTCTAGAAGGTAAAGTTTTT
GCCGAGCATCAGCATCGCTACCGCCTTACTCTAGTACCTGCCATGGGAATTGCAGTTACA
TTGTTGTCTATTCTTCTACTGGTTATCATGATACTACTAATTCATAAGAAAAGCAAAGAG
CTAAAGAATTCCTCACCTCCCGATGGTACCTCCAGGAAGGATTTTCCACCATCAACCCGA
AAATACCAGGAAGGTCCATCATCCATGTTCAGAAAGTTCAGTTACAAAGAGACGAAGAAG
GCAACAGATAACTTTAGTACAGTTATAGGACAAGGAGGATTTGGTACTGTCTATAAGGCT
CAGTTTGCTGATGGTTTTGTCGCAGCAGTGAAACATATGGACAAAGTCTCAGAGCAAGCA
GAGGATGAATTCAGCAGAGAGATGGAGCTACTTGGAAGATTGCATCACCGTCATCTTGTT
GGTCTGAGAGGTTTCTGTGTAGATAAATACGAGAGGTTCCTTGTCTACGAATACATGGAA
AATGGAAGCCTAAAGGATCATCTTCACTCTGCAGGGAAATCCCCATTAAGTTGGCGAAGT
CGAATCCAAATTGCCATTGATGTCGCCAATGCTCTGGAGTATCTTCATTTCTATTGTGAC
CCTCCACTCTGTCATAGAGACATAAAGTCGAGCAACATTTTACTGGATGATAACTTTGTT
GCGAAGATTGCAGATTTTGGACTTGCTCACGCTTCAAGAAGTGGCACAATAAGTTTTGAG
CCAGTGAACACAGATGTACGAGGAACTCCAGGTTATATGGATCCTGAATATGTTGTGACT
CAGGAGCTGACCGAGAAGAGTGATATATACAGTTATGGGGTGGTTTTGTTAGAATTGGTG
ACCTCAAGACGAGCAATACAAGACAACAGGAATATAGTTGAATGGTCCCAAATATACATG
GAAACCGAGTCTAGGTTACCCGAACTAGTCGACCCAGCAATAAAGGACTCTTTCGACATC
GAACAACTACAGACATTAGTAACAGTTATCAGCTGGTGTACAGAAAAAGAAGGAAAATCA
AGACCTTCGATTAAGCAGGTTCTCAGATTGCTTTACGAGACGTCAGACCCAATGCACAGT
GGGTTTGTACAGGCTATGGAAAGTGAGGATTATGAAGGGGGCAGGACTAGTAAAGGGAAG
GTTCACAGGAGTGAAGTGATCTATCACAGTGGAGATGCAAGGTGTCTTCCATCTTCTTCA
AGCACATCTAGGTCATATTGCAGCAGAAGTTTTTTACTTGAAACTGGCTCCCCACAGTCA
CTTTAA
>m.33656 g.33656  ORF g.33656 m.33656 comp119098_c0_seq1:177-410(-)
CCCAACATATACCTTCACTTACAATACCTTCACCACAAGCTCCAACAACATATGAACCCA
CATATACACCCATCTACGCCTGAACCTTCTCCTCAACTCAGCAATGATATTGACTCAGTT
CATCCACATCACATGGTCCCTCGAGCAAGAGATGGTATTTGCAAACCTATTCGGAAATTA
TGTCTAACAACTACCAAGTTTCTTCTACAGGTCTATGAAATGGAACCTACTTGA
>m.33652 g.33652  ORF g.33652 m.33652 comp119110_c0_seq1:195-497(-)
GATGTGTACAGCTTTGGAGTAGTGCTGTTAGAGCTGGTGACTGGAAGAAGACCGGTGGGC
GATTTTGGAGAAGAGGGTTTAGATATTGTTCAATGGGCAAAGAGGAAAACCAGCTGGAGT
AAAGAAAGGGTAGTGAAGATCATAGATGAAAGACTGAACGATATTCCATTGAATGAAGCC
ATGCAGGTGTTCTTTGTTGCGATGTTGTGTGTTCAGGAACAGAGCATTGAGAGACCTACC
ATGAGAGAAGTTGTGCAGATGCTCGCCGAAGCTAAACAACCACACACATTTTGCTTACAC
TAG
>m.33409 g.33409  ORF g.33409 m.33409 comp11914_c0_seq1:864-1127(+)
ATGTTTTGGATAAAAAATTTGACCCTAGGCCATGTTATGTATGCTTTGAGTCATGTTGCT
AATAATATGACGAAAGAAATCATTGTTATATACCAAAGAATATCCCATCATATTGTGATG
ATGTTTATTGTTGTGTTGAAGCTGGCAAGTGATGTGGCATTTGAGCGGCCAACAATAATT
CAGTCACATTGTCAGTTTTTTTTAGCAAACATGCTGCATATAGGTGTTGTATCAAACCTA
ATGATGCTCTACACTTTGTTGTGA
>m.33643 g.33643  ORF g.33643 m.33643 comp119198_c0_seq1:3-542(+)
CACACTTATGCAATGTGGACGGCAGAGAAACATATCCTCATGAACAAAGCCAAAGGTAAA
GTTGGCTCTAGTAAAACGAAAGGGATTACATCTACTAAAGGTTCTCCGGATTTTCCTCCT
TGCGATCTTCATAAAGATGGCACGGAGAGTTTTACATTCCCCTTTGCGCTTGAGGATATT
CCAGGAACTGCAGATGAAATTTCTGCTCAAACGGATTGCTGTGTCATTGAGGGTGTTGCG
GCAGGTTACCCCGATTACCTGTGCACCATCAAAGTTGGAAAAATTTCTTTAGACAATTGG
CTTCGCCAGTTGGAGGTTGAGGTTTATGGTGGCTCTTCGGCGGAAGTCATGTCCATGGGA
AAGTGCTTTGTTTTCGGGCGATATAGATATAAAGTTCATGGTTTGACATTTTGGACTACT
TTGGTGACAGCTCAGGCTACTCTTCAATCGGATGAGGTCTTTAACTGTTGGAAGAGAATC
ATTGGCAAACTGATCTTGGATTTCTTAGAGCAGGAAGGCCTCAAGCCGATCGAACAATGA
>m.33646 g.33646  ORF g.33646 m.33646 comp119367_c0_seq1:1-747(+)
GTTGCTGCTGTTACAGGCAACACCGGAGGCTCGCTTAAGGATCCAATCACCAGGGGTAGT
ATAACAACAGATCAGGAGATCGAGCTGTTATCCCAGGTTGAGAAAATGACCGATGAGACC
AGAGTAGAAGAACAACCTGCGGAAGCGGCTTCAGAAATTATACCGATGGTTAATAACGAT
ACCTGCAGCGGTGACTTTCTTCCTGTGGAAAACGTTTATTTTTCAGGCCTACGGAAGAAG
AAACCGCGTCCGTCCTACTTCACAATTTGGAGGAGGGCCATGGAGAAAATCAAAAGAAAA
CATGAACTGGAAAGTTATGATAATTGGAAGATTTTAGAGGATCAGTTGAGGCATAAGACT
TTTAACACTTCAGCGGCAGTGAAGTGTGGGAGCACGGAGGGGAGCGTTAGTGAAGGCGAT
TCACGCTCTACACAGTCGCCTTTGGTAGAAGTTGACAGTCAGGTTTTATCCGAACAGCAA
ACAGTGGAATTAGCAGTGGATGGGTGTGAGGAATTCTCATTTCCTTTCCATCACTCAGTG
GTCCTAGGTGAGGAATTTGCAGCGATATCAGAACTGGAGGGCGAGATTACAGCTGGGATT
GCTGCAGGGTATCCTGAATATCTGGTCAGGTTAGAGGTTTGGGCAGACTCTTTAGCATCT
TGGTTAGGCAGGGTGGAGAAGATTGTGTTGAGCAAGCCTAAATCAGAGGTAAAAAGGCTA
GGGTCAGTGTTCCAGATGGGTGACTGA
>m.33649 g.33649  ORF g.33649 m.33649 comp119856_c0_seq1:771-2813(-)
TCAGATCTACTACTTCTCTGGGTCTCATCTCTCATGGCGTCCTCCACCGGAGCGATTCTT
TTCCTACCAAATCATTTACTTCACCATCGTCATCGTCATCGTCCGCGTGTTATCAAGCCA
GTTAGAGGATGTGAAAGAAGTGTCTCGGGTAATAAACAATCGAAAAAAGGTTTGGATGAT
AGTGTGATTGAACGGTTGAGTGTGAAAGATTATTTGGAACGATCGAAGGAAATGATTAAG
TGTGATGGAGGTCCTCCACGATGGTTTTCTCCATTAGAAAGTGCAGCTCAATGGAGCAAC
TCTCCTTTGCTGCTTTATCTTCCTGGGATAGATGGTGTTGGGCTCGGCCTCATTTTGCAC
CACCAGAGGCTGGGGAAGTTGTTTGATATATGGTGCTTGCATATTCCAGTTATGGACCGG
ACACCATTTATTGACCTTCTACATCTTGTTGAGATGACAGTCACATCAGAAAATTCCCGT
TCACCAAACAGACCAATATATCTTGTTGGAGAATCTCTTGGAGGATGTCTTGCACTTGCT
GTCGCAGCTCGGAATCCTGGTATCGACATGATGCTAATATTGGTTAACCCAGCTACTTCA
TTTGCCAAGTCACAACTACAACCTCTACTTCCTTTTGTGGAGGCTATGCCTGAACAACTT
CATGTTGGATTACCATATATGCTGAGTTTTCTGACAGGTGATCCCGTCCGAATGACAATG
GCATCCGTGGAAAAAGGGCATCCTCTTCAACAAACAATTGGAGCATTATCAGAGAACCTT
GTTACTCTTTTACCAACCCTCTCGGTCCTAGCTGATATCTTACCTAAAGAATCATTGAAC
TGGAAGCTGCAAATGCTGAAATCAGCTGCATCATTTGCCAATTCTCGTACTCGTGCTATC
AAAGCTGAAACTTTGATCCTGGCTAGTGGAAGGGACCAACTTTTACCAAGTCGAGACGAA
GCTGAAAGACTCTATCAAGTCCTTCCAACTTGCCAGATCCGTAATTTCAAGGGCAGTGGT
CACTCCCTTTTGATGGAAGACGGCATTGATTTGGTGACCATCATCAAAGGTGCTGGTTTT
TATCGCCGTACGAGAAACATGGACTATGTGTCTGATTTTATGCTTCCTACCCACTCCGAG
TTTAAACAAGTGTATGACGCATCATACAGATGGGTTGAGATAGCTGCTAGCCCTGTGTTT
TTTTCAACCCTAGATAATGGAGAAATAGTTAGGAGCCTTGCTGGGATACCTCAAGAAGGA
CCTGTCGTGCTTATTGGTTATCACATGTTACTGGGATTGGAGTTGGGCCCCCTTTTTAAG
CAATTCCTGGATGAAAAGGATATTCTATTGCGAGGCATGGCACACCCACTTATGTTCGGG
AAGATATGGGAGCGGAGTTTACTTGATTCATCGTCATTTGACCTGTACAGACTTTTTGGG
GGAGTGCCTGTCTCAGCTTCAGGTTTCTATAAACTGTTGTCTACAAAATCTCATGTTCTA
TTGTATCCCGGAGGGGTTCGTGAGGCTCTCCATAGAAAGGGAGAAGAATACCAGTTATTT
TGGCCATTACAGTCGGAGTTTGTCAGGATGGCTGCTAGATTTGGGGCCAAAATTGTACCC
TTTGGCGTCGTTGGAGAAGATGATATATTTGATATAGTTCTTGATTATGATGATTTGCAA
AAGATTCCTTTTACCAAATATCAAATAGAAGAATTAAATAATGGCCGCGTGAGGAGGTTG
AGGTCTGATATTAATGGTGAGGTTGCGGAAGAGGACCTTTATCTTCCTGGCATTTTGCCA
AAGCTCCCTGGCCGTTTCTATTTTTTGTTCGGAAAAGCAATTGATACCGAAGCACGGAAA
GAGGAACTAAGAGACAGAGAGAAGGCCCATGAAGTGTATTTACAAGTCAAGTCTGAAGTC
CAAAGAAACATTTCGTATTTGAAGGAAAAAAGAGAGAAAGACCCATACAGGACTTTGTTG
TCGAGACTACTTTACCAAGCTACACATCCATCTGCATCCGTAGTTCCTACATTTGAATTT
TGA
>m.33365 g.33365  ORF g.33365 m.33365 comp11985_c0_seq1:1-489(+)
CAAATAAGTTGCGACAAATTTGGCACTGATCGATGGTGTAGATACCATCTCATTAACACT
GGCTTCTACTACGTGAGATCAAACAACAACACCATTACTTTGTTCGAGAAATGGTACAGC
GCCAAAAATGACACCAAATACACAGGAATGAAAGAGCAAGATGTACTCAAGAGCATGATT
CAAGATGGCGGATTCACGGAAATGGGCATATCAGTAAGGTTCCTGGACACTGCTTATTTC
AGTGGGTTTTGCGAAAATAGTAAACGTTTTGGGCTAGTCACAACTGTTCATGCAAATTGT
TGTCGTACTATAAGTGCCAAGGTGGTTGACCTCATGACAGTTCTCCGAGATTGGAAAAAT
CTGAAGGCGTTGATTGCGGGGAGGAAATCGCTAAGGGGTCCTAATAATGAAACTAGAGTC
CTTCGTTGGTCTGAACATACAGCATGTACAGATTCGTGGACTGGTTTCCGGGAACCTATT
ATTCTGTAA
>m.30068 g.30068  ORF g.30068 m.30068 comp1198_c0_seq1:164-415(+)
ATGGATTTTGATGATCACGAAGATCAAGAAGATGAGATGGGGATGCCTGTGTCAGCGAGC
TATGACTCGTTAACCAACTCATCAGGCAGAGCTAAAATGGCTGGCACTGGTGGAAGTGGA
GACCTTGCTTCTGCTATGGGAAGAAAGCCAGGTGGAAAGTACAGAGAGTGTTTAAAGAAT
CACGCAGTTGGAATTGGCGGACACGCGGTGGACGGTTGCGGTGAGTTCATGCCTGCAGGC
GAAGACGGC
>m.30069 g.30069  ORF g.30069 m.30069 comp1198_c1_seq1:1-456(+)
GAAGACGGCACCTTGGATGCCCTGAAATGCGCAGCGTGCAACTGTCACCGCAACTTCCAC
CGCAAAGAAAATGAAGGAGATGGAATTTACCACCATAGCCACCACAATTACTCTCAGTAC
TACCGTGCACCAACTGGGTATCTTCAGATGGCCCCACACAGGCCATTGGCTTTGCCGTCT
ACTTCAGGCGGTGGTGGGCAAAGTAGAGATGATCAAGAGGATATGTCCAACCCCACTAGT
GGCGGAGCTGGTGGATCTTCGAAGAAAAGATTTCGAACTAAGTTCACTCCGGAGCAGAAA
GACAAGATGTTAGCCTTTGCTGAAAGGCTCGGCTGGAGGATTCAGAAACACGATGAAGCT
GCTGTTCAGCAGTTTTGTACGGAGACTTGTGTGAAGCGCCACGTCCTTAAGGTTTGGATG
CACAATAACAAGCACACTCTCGGTAAGAAACCTTGA
>m.29614 g.29614  ORF g.29614 m.29614 comp1199_c0_seq1:1-483(+)
GTGGATATGGTAGCTAACTTGGTTGGAGTCACATTGGGTCCAAAGGGTAGGAATGTGGTG
TTGCAGAACAAGTATGGTCCTCCTAAGATTGTTAATGATGGTGAAACTGTTCTTAAACAG
ATTGAATTGGAGGACCGCTTGGAGAATGTTGGTGTAAAGCTAGTTAGGCAAGCCGGTGCA
AAAACTAATGATCTTGCTGGTGATGGTTCCACTACTTCTATCATTCTTGCTCAAGGTCTA
ATAGCTGAAGGTGTGAAGGTCATTGCAGCTGGCATGAATCCTGTTCAAGTCTCACGTGGA
ATAGAGAAGACAACGAAGGCCCTTGTTTCTGAACTGAAGTTGATGTCTAGAGCGGTTGAG
GATCATGAACTGGCTGATGTTGCCGCAGTCAGTGCTGGAAATGATTATGTTGTAGGAAAC
ATGATTGCAGATGCTCTCCAACAAGTTGGTAGGAATGGTGTAGTCACTATAGAGAAAGGG
>m.29846 g.29846  ORF g.29846 m.29846 comp119_c0_seq1:417-752(+)
ATGGCGTCTGTGATGTTACATAGTGGCAGAAAGCAAGTGGAGGTGGTGAAGCTAGATGCA
GACCACATCAGCATCACTGAAATTGTCAAAGGAATGAGGATCCAACTTGATTTGTCAATC
TGTCATGCCCTGTGGTTAACAGAATGGTTTCATAAGGTATCCAGTACGCAACTGAGAGAG
TGCTTCATTGCCAGAAGAAGAATAGATGACATGGATGTCATCATCAAACTCAGAGTGAAC
AGCAGCGGATATTTCTTAGCCATCCTCGCAGTATCTTCTAGATTCAGGTCTGGCAGACGG
TTACTATGTATCCCAGAGCTGTCTCAGACATTAAA
>m.29583 g.29583  ORF g.29583 m.29583 comp11_c0_seq1:3-284(+)
ATGGAGCTTCGGGAGACAATTATTGTGTTCATGAACAAGAGGATTCACTTCTTATGTACT
ACCGAGACAGCCACCCGACTACAAGTCCTTGGGAAGCATGCGAAGGCTGCTGTTGGAGCT
GAAATAGTAATTCAACTAAAGAGTAATAGTGATGATGATACTGCAGCCATAGACCAAACA
ATTCGTTCTCAGTCCGAATCCAGCAGCAGCAGCCATGATTCACCTGTTGTTGGGTATATA
ACAAGTGAGGCTCCTGAGATTATGAGTATGTTTAGTTTTTAG
>m.17369 g.17369  ORF g.17369 m.17369 comp12009_c0_seq1:186-455(-)
ACTGCCTACTCTGTTTTCCCCGCATCTTCATCATCCATCCATCATCTCCCAACATATCTC
AGACTCCAACTCGGTTCACTCAGTATTCATATTCAAACCATTCAACATAGAAGTCAGACC
TTGAACCAAATGTTCAAGTTGTGCAACCATTCATATTCAAGCGATCCAAATGTTAATGAA
ATATTCAAGCAGCAGGCATGGTCACTACAGTCTTCACTTCACATTGATTTTACCTCGGTG
TGTCGTGCATTCCAGTTACGAAGTGCATAA
>m.36387 g.36387  ORF g.36387 m.36387 comp120136_c0_seq1:1-468(-)
ATGCCTCTGGAGAAAGCCATTTCGGCCCTCACTCTGCAACCCCCAACTTATGGAAAACTT
GTTACTATTCTTAGTATCGATGGAGGTGGAGTTAGAGGAATCATTCCAGGAACTATTCTT
GCCTTTCTAGAGTCTGAACTCCAGAAACTTGACGGAGAGGATGCAAGAATTGCAGATTAT
TTTGATATCATTGCAGGGACAAGCACTGGTGGACTTGTTACGTCAATGTTAACTGCACCA
AATGAACAAAACCGTCCTCTCTTTGCTGCCAAAGATATCAACAAGTTCTACCTAGATAAC
TGTCCAAAAATATTTCCACAAAAAAAGGATCTGTTCTCGGGGATGGAAAATTTATTCTCA
GGGCCAAAATATGATGGAGTGTATCTGCATAGCCTTATGATAGAAAAATTAGGAGAAACA
AGGTTGCACCAGACATTGACGAATGTGGCTATTCCTACTTTTGATATC
>m.36384 g.36384  ORF g.36384 m.36384 comp120319_c0_seq1:195-398(-)
TACAAAGACTCAATAACATATCTTAACAGCACCTTCTTTCTTCCAATAAATACACAACAC
ACTAATTCCTCCTCCATTCTCAAATTCTCACCAGATTCTCAAATCAAAGAAGAGACTCAT
TTCAAACTCAAATCCTTAACCAAACAAAATGATAGCAATAATTCAAGAGTTAAAACAAAT
CATCTGTTAAGGAGGTGGAGCTGA
>m.36390 g.36390  ORF g.36390 m.36390 comp120374_c0_seq1:43-1254(-)
CTTTACACAGTCATGGCAACAAGACCTCGAGTCCCCATTCCTCGCTCATATGAAGATTTC
CAGCCCCCTTCTAATTTGGTGCAAGAGGAGGATTGTGAAACCCTCATCGTCGATCTTCCT
GGGTTTAGGAAGGAGCAAGTAAGAGTTCAAATGGAAGATCGGGCTGGGACGTTGCTGATT
AGCGGAGAGCGACCAACTGGGAACAACAAATGGAGTCGTTTTCGGAAGGATTTACGTGTC
CCAGTCAATTGCAACACAAATGAGATTCAAGCAAAGTTTGAAAATGCTGTTCTTAGAATT
ATTATGCCTCTGAAAGTTGTACCTAAAACTGCACCGCCAACTCAAATGATCACAGGCACA
GACACAAAGAAGCCCATACCAACACCACCACCGCCACCGCCTTCACCGAGTCAAAAGGCG
TTGACTGAGTCAAAACCTACACCAAAACCACAACTTCCAGAGACTCCAAAACCAATTTGG
GATCCCTTATTGACTGCACAATTTCCACCTAGTAAAAACGCAACTAGTGGGCCCGTGCCA
ACACCACCACCACAGCCTCCTCCACCGAGCCAAAAGCCCTTGGTTGAGTCAAAACCGGGA
CAACAACCGATTGCTGGACCCAAATCAAGCCCATTGTCTCCACCGAGTCAAAAGCTGATT
ACGGAACCCAAACCCTTATCAAGCCCACTATCACCACCAAGTCAGAAGCAGGCCACTATC
TTACCCCCTCCACCAAGACGAGAACCTCGGATGAGCGAAAGACTAAGGCCGAAGCCCGCT
ACACCAGTGCCACAAGATCCACTGGATCAAAGCCCAGCTCATACCAGTGAGTCAAACCAT
CCACCCAGTGCCAAGTCAATACTGAGTGAAACACTTGGTACCAAGTCAAAATCTGATATT
GGTCAAGATGAAACTACTGGTAAAAAATTTGTTTCAGATGATTTTGTTGAGAAGCCAATA
CATCTGAATACTGGCAAACCAGAAGTTGGTGAAATACAAGAAAGGGAGAAAGAGCTCAAA
GGGGCCCAAGAACTGAAAGCCCACATGAAAGGAAATGCAGGCCATAATGTTGAAGATTAC
AAGGGCCGCAGTAAAAGGCCTGCAATGGAAATAGATGAGTCTAGGCAGCTTATTGTGAAC
ATGGTTGCAGCTGTTCTGGTGGTGATAGCACTGTGGTTTTATACTAAGTACACTGTGAAG
AACATTTGGTAA
>m.17347 g.17347  ORF g.17347 m.17347 comp12039_c0_seq1:453-770(-)
ATGAAGGGAGACCAGTACTTCTTCCCTTCTTCGATGATGCATTCTTCCACGCTTCCGCAT
TCAACGCTCCATCAAAGGCCACCAGATCCAAATTTTCATCATCAAAAATCTGATCGTGTT
GGTCCTTCCAAGGTTTCCTTGCATCCCCATCATCATCAATACATCAAAGATGCAGAAACC
AAACAAAACCAGGAAATTGATGCCATCCAAGATGCCATCTTCTACCTCATAGGAGAAGAA
TTAACACCCACACAAGGAAAAAGCAGGTTTCCAGCAGTGGCACACATCTACCAGCGCCAC
CTCAATCTAAAGGTCTAA
>m.36379 g.36379  ORF g.36379 m.36379 comp120457_c0_seq1:1-855(+)
AATCATTTAGCTTTAATTACCAGTTCTGCTCTAAATTCTAAGTATCCCTTGCTTGACTCC
TTTGACTGCACAGGATCCACAGATAACATGGCCAAGGAAGTGGACTTGAAGAAGGTCGAA
TTGAAGGTATCTATCAACTGCTGCGAAGGCTGCAAACGCAAAGTGAAGAAGCAGTTACAA
AGTATTGAGGGTGTTCTGAAAGTTGAAATAGACTCCTTGCTACCTAAGGTGACGGTATTA
GGCAATGTTGAGCCAAAACTTTTGGTGAAGAAGTTGCTGAAAGTTGGAAAGCAGGCGGAA
ATATGGATTAAAAATCAGATGCCAGAGAAAGATAAGAAGGAAACTGCTGAAGTAGGAAAA
GAAAAGGCCACCAGCGGAGATAGCTGTGCAAAGAAAGCTAACTGTTCTGATCAAGGTCAA
TGCTTAGAAACAAATAACGGCTGCATAGAAGGCGATAAAGGATCAAAGAAGAACGATAAA
CCAGAGCAGAACAATAGCTCACAGGTGGAAGTTATGAAACATGGCATCCCTTCGACTCCT
AATAAAAGTAGTGATAAATCTCACTCACCAAACTGCAAATGCATACAGCCCAGCATTGCT
CATGATACAAGTATTAGCAAGAACATTACTCAACCGCAGTATTGTTATGTTGCAGAACCT
GCTTCCACCATCTCTTTATCATCATTTTCTACTGGTGCAGTGCCTCTTTCTTATGCTGTC
CATCCAGTTTTTGTTGGACACTATTTTTGTGAAAGCCCAAAACCACAGCTACCCCTGCAA
GTCTTGCACCCTCCGGTAACAAGGGCGGGGGACTATTTCAGTGATGAGAATACAATTGGA
TGTCATGTAATGTAA
>m.17440 g.17440  ORF g.17440 m.17440 comp12063_c0_seq1:2-751(+)
ATTCTTGGCGGAGGAATAAATTGCAAGGAGGTCACCGAAATTGGTGGAGTTCCAGGCATC
GGTAAAACCCAACTGGGGATCCAACTTGCTATTAATGTTCAAATCCCAGTTGAATGTGGT
GGTTTAGGGGGAAAGGCAGTTTATATAGATACAGAAGGGAGTTTTATGGTGGAACGTGTG
TTTCAAATTGCCAAAGCATGCATAGGAGACTTGCTGGAAAATGATTTATTTCAACAAAAA
GGCTCAAAATTGCGCAAAGAGATACTGCATCCTGAGACTTTCTTGACAAACATATTCTAC
TTCAGGGTCTGCAGTTACACAGAGCAAATTGCTTTAATTAATTATCTGGAGAAGTTCATA
GCAAAAAATAGAGATATAAAGATTGTTATTATTGATAGTGTCACTTTTCACTTCCGTCAA
GATTTTGATGATTTGGCCGCCCGGACTCGTGTGCTTAGCGGAATGGCTTTGAATTTGATG
AAACTTGCAAAGACTTTTAGCTTGGCAGTTGTGATGCTGAACCAGGTAACTACCAAGTTC
ACAGAAGGCTCATTCCAGTTAACTCTTGCACTAGGTGATAGTTGGTCACACGCATGCACG
AATAGGATTATTTTGTATTGGAAAGGAAGCCAACGATGTGCATACATTGATAAGTCTCCG
TCTCTGCGGTCAGCTTCTGCACCATACTCAATAACGAGCAAAGGAATACGAAATGCAGCT
TCACAATGTAAAAGAGTCAGGATGATGTAA
>m.30081 g.30081  ORF g.30081 m.30081 comp1206_c0_seq1:1-516(+)
GGAAATATGAAAATGCAAGGCGCTTACAGATTTCTGCTCATGATTTCTATCGCACTGGCT
GCAACACAAGTCCTTGCAACTCAACATACCGTAAACTGGGATGTGTCCACCGATGTTGAT
TCATGGGCATCAGGACGCACATTCAAAGTGGGAGACCAGCTCGTTTTCAAGTATTCGTCG
GGAATGCACAGTGTACTTGAGTTATCCAGTGAGAAAGAATTCAAGAATTGTGACATTGGC
AATGCTTTGAACTCTATGAGTGATGGAAATGATGCTGTCAAGCTGACAAAACCTGGTACA
AGGTATTTTGCATGTGGAACACTAGGACATTGCGGTCAAGGGATGAAACTGCAGGTCAAG
ACAGTGGGAGCAAATGAAAGCCCGTCCCAGACTTCGCCCTCTACGACTACATCGCCAAGC
GCCACAACTTCTGCAGCGCAGAGTTCTTATGTTGTGGCTGTATCAGGTCTTGTAGTTATA
TCAGTTATCATTGGGTTGCTAGGCTTCTTGGTTTGA
>m.29621 g.29621  ORF g.29621 m.29621 comp1208_c0_seq1:87-698(-)
GTGTGGCGTCAAAGGGCAAACCCTAGTTTGAACCGCTCCGCATCAAAATCATCCTGGGGG
ATTGTCAAGGAAATGATGGTTGATTTGGATAAGAGAGACCTACTTGCTGATCGAGCAGAA
AGCCTCTTGCTTTGCTTGAAGCAGCGATTCCCTGGTCTTCCGCAGACAACTTTAGATATG
AGCAAAATCCAATATAACAAGGATGTTGGAAAATCAATCCTGGAGAGCTATTCAAGAGTA
TTGGAGAGCCTGGCATCAAATATTGTAGCCCGGATTGACGATGTACTGTATGTTGATGAC
TTGTCAAAGCATTCTGATCAATTCATATCTGCATCTGCTGTCAGTGTGATTGCCAACAAG
AGGGTTGGAACACCATACCTCGTGCCTGTCTCAAGCACGCCATATGGAGCGACATTTAGT
AATCCCAGTTTCTCACCTGGGCCACCTTTTAGCTCATTCCTCAGTAGCAACAAGATCACT
CACCATGGCAGCTATGGGATGAAGAAAGTCTTGAGCAGTTATTTTGGCATCGATACCAAG
ACGAAAAATGGTGGTGATACCAACGAGGACTCAGCTTCATTCTTAAGCCTAACTAAAGAA
GCGATAACATAA
>m.29622 g.29622  ORF g.29622 m.29622 comp1208_c1_seq1:3-1031(-)
ATGGATGATTCAGCTGAGAAAGTAGATGAGAATCAAGAAATGAGAAATGGGGGTGACTCA
GATGAGTTTTTTGAAGAATGTGGGAAGACGAATAGCTCTTGTAGTTCAGGTGTTTTTACT
GACACGACAAATGAAGATTCAGCTTCATCTTCGCCTTTAGGATGGCCTATTGGGAAATCT
AATAAACCCCCCGATTCAGATGTCGATGAGAAGAAGCCAGTTGAGAAAGCTAAAGAGCTT
TCAATGATGAAAGAGAGATTTTCGAAATTGCTGCTTGGAGAGGACATGTCAGGGTGCGGT
AAAGGGGTTTGCACTGCCTTGGCTATATCCAATGCCGTTACTAATCTTTGTGCAACCCTT
TTTGGGCAGCTTTGGAGATTAGAGCCTTTAAAGGCTGAGAAGAAAGCAATGTGGAGACGA
GAATTGGAGTGGCTTCTTTGTGTTAGTGATCATATTGTTGAGTTTACGCCTTCCTGGCAA
ACATTCCCTGATGGAACCAAACTTGAGATCATGACTTGCAGACCTCGATCCGATCTTTAT
GTCAATCTACCAGCTCTGCGTAAACTAGATCACATGCTTCTGGAAACGTTAGATAGTTTT
AGCAACACGGAGTTTTGGTATGTCGACCAAGGGATATTAGCTGATAGTGATGGGAACACC
TCTTTCCGTAAACCTGTTCAGCGCCAAGAGGAGAAGTGGTGGCTGCCTGTACCTTGTGTA
CCTCCGGACGGTCTCCATGAGAATTCGAGGAAGCAATTGCAACACAAACGCGAATGCACT
AGTCAAATTCTTAAAGCTGCAATGGCAATCAACACGATTGCTCTAGATGAAATGGAAGTG
CCTGAATCGTACTCTGATTCACTTCCCAAGAATGCAAGAACCAGTTTAGGTGATGTGATG
CACCGGTATATCACATCAGATAAATTCTCCCCTGAATGCCTTCTCGACTGCCTTGCTTTA
TCCTCTGAACACCAGGTTCTAGAGATTGCCAACCGAGTTGAGGCGTCAGTATATGTGTGG
CGTCAAAGG
>m.29858 g.29858  ORF g.29858 m.29858 comp1211_c0_seq1:2-628(-)
AAAAACATGAAGGTTAATGAGGTAAAAAATCTAGTAGAGCAAGGCCTTTTTGACCTTAAT
CTTGCTGTTACTCCATGTAAAGAGAAGAAGAAGAAGAAAATGATCAGAGGCTGTTCATTG
CATCTGAAAGCACATCAAGAATATGATGCCGGGAAAATATACGACTTGCTGCAAATGAGG
GATCAGATGTTGAGAGCGGAACCGATGAAGCAAGGTGTGGCCGCTGAAGATGGTAAAGGC
TCACATCTCATCCATTTGTTACTTCTCTCAGCTACTGCCATCAACGATAACAATATCCAG
TCCGCGGTTGAGAATTTGCAGCAGTTGTATCGACATGCCTCAGTATCAGGGAATTCTGTT
CAAAGAGTCGCTGCGTATTTAGCAGAAGGTCTGTCTGCAAGACTTCTTACCAAGAAATCA
CCTTTCTACGATAGGATTATCAAAGACCCAACACCACAGGAGGAGTTCTTGGCCTTCACT
GAGCTTTATAGAGCGTCTCCATATTATCAATTTGCGCATTTTACAGCCAACCAAGAAATT
ATTGAAGCATTTGAAGCAGAGAACAATAGGGCTTTGCATGTAATTGACTACGACGTTTCT
TATGGATTCCAATGGCCGTCCCTAATG
>m.29859 g.29859  ORF g.29859 m.29859 comp1211_c1_seq1:67-861(-)
TGGCCGTCCCTAATGCAATCTCTTTCAGAAAAGGCAACGTCCGTCAACAAAGTACATCTT
CGCATCACTGGTTTTGGAACAAGCTTGGAGCAACTAATAGATACTGAGACTAGACTGGTC
AATTTTTCAAGCAGCTGCAGAAATTTGATATTTGAATTTGAAGGAGTTGTACAAGGATCT
GAGCCAATTGGAATAGGCCTGCAGCATAGAAACAAGAATGAAACAGTAGCCGTAAACTTA
GTCTTCCATCTACATGCCCTCGCTGACTCCGCTCATATATCCAATACGCTCAAATCGGTC
TACTCATACAAGCCCTCTATTGTGATCTTGGTGGAAAAGGAAAGCAGTCAAACTTTCACA
AGTTTCCTGTCGAGATTCATGGAGACTCTGCATTATTTTGCGGCTATGTTTGATTCATTG
GATGATTGTTTGTCAGCAGAAAGTGCAGAGAGAATCTGCATTGAGAAACACCACCTAGGC
GTTGAGATAAAGAGAATGCTCAACTACGATACAGATGAGAAAAATTGTGGGCAGAGGCTA
GCAACATGGGAAAGAAGGATGGAGAAAAATGGGTTTGTAGCGAAAAAACTCAGTTCTAGG
TCTGCAATCCAAGCAAAGCTTCTTTTGAAAATTAGGTGTCATAATTGTCCATTCAACGGA
GGAGAGGGTAGCGGGTTTAGAATGTTGGAGAAAGAGGAAGGGCGTGCTATTTCTCTTGGA
TGGCAAGATAAATTTCTGATAACTGCCTCTGCATGGAATATTGGAAATGCATATCCTAGC
ATAAATGTCAACTGA
>m.36380 g.36380  ORF g.36380 m.36380 comp121344_c0_seq1:1-645(+)
GATGCTTATTGTTTAGCAGCAATCTTGGAGAATGGTTATTCTCGTACATTCAAACCGCAA
CAAACACAAAGGGAGCCTATAAATGACCCCATCGACAATCAGATTATGGATGATGTGTTT
GTTGTGGTGAGTCCTAAGATCCTAGATGAAGTAGAGGAACACAATTCTCCAGAAGCTGCA
ATTCAATGTGGTGATACAAACAATCTTGAGGATAAAGGGGGCACAATTGACGACAAAGGA
GGTACTCCTTATTCTATATGTCCTCATGTTATTACTAATGAATTTGTTATATTCCTCAGT
GCATGCCTAGTGGCTTATCCATCTCGCCATCCCTTCACAGTGTTTCAATATTTTAAACAA
AAGAGGTGGGCTTCTACGCAAGGATTACGAGACGAAGGATATAAAATCAATTCTGGTTAT
CTAACAAAGAAGTTGCTATGGTTATCTGCATGGTGTTGGCCTCCATATATTGGTGTCATT
CTGCGCTACAAGTCCAAGCGGCTCTACCTCATACTATCCAAATTTTGCAGTGTTAATATA
TGTCCATGGGAAGTTGTTACTGTATACTTTCAATGTATATATGCGTCGCTGGGTATATTT
TGTTGGTATTGTATATCCTATTTTAATTCTGCTAAAATGAAG
>m.36383 g.36383  ORF g.36383 m.36383 comp121683_c0_seq1:1-522(-)
GCAAAAAGAACGAGGAAGAGGAAAGCTCATGATGTTGTCAGTAGTATTGCATCCACTGGA
GTCATATTGGTCATTAACGATTCTCATTCAAATGATGCAATGGGAATTGGAAGCAAGAGA
GAGAACGACCAGCAAAAGGATACGACTATGGACTCTGTACCCACAGCACTCGAAAAAATG
CCGAAGACGTCGCAGATTACATCTCAAGAGTTGACTCCCTCGGTCCCAGCTAGTGCAGAA
TCTAACCCCAAACCGAAAAGAACAAGGAAGAGGATAGCTGGTGATGTCATCAGTAGTAAA
GCCCCCACAGAGGCCATATTGGTTATTGATGACTCTCATTCAAATGATGCAACAGGGGCT
GGAAGCAGGAGAGAGAACGATCAGCTAAAGGGTACGATTATGGACTCTATACCAACAGCA
CCCGAGCAAATGCCAAAGATGTCGCACATTACAGCTCAGGAGTTGACTTCTGGGAATGGA
GGACCTCCCTTAGTCCCAGCTAGTACAGAATCTAACCCCAAA
>m.36385 g.36385  ORF g.36385 m.36385 comp121723_c0_seq1:1-471(-)
ATGATGCCGCCAGAAACCTGTTGGGAGAAGAAGCGGCACCGATGGAGGCACAACCACTCT
CCTCCTCAAGGTCATCATGGAAGTAGTAGTAGTTACCAAGACTCCGCTTCTTGTGGTTAT
GGATGTCTGTCCTTCCCCTGTACTCATAGAATGGCCTTTTCTTCTTCTTCAGATGCTTCT
CCCTCATCCCACATCATTTCATGGGATCACTTTCCTCTCACTTCCCACTTCCCATCCCAC
CAACACCATACAAAGAAGCAACGCCTTGGTTGGGGCCAGGGGTTGGCCAAATATGAGAAA
CTAAGAGTCCAAGCTTCTCATCCCTGTATGCCTCCTACCCCTTCATCACCAGGTATAGAT
GACAGACCTCTCCCAACCAGAACTACTTGTGATAATGATGCATGTAATTTAGGGGGAGAT
CATGAGTTTAAGAGCTGCCTTGAAGATTTTTCTGCTAATTTAGAGTGTTTA
>m.17376 g.17376  ORF g.17376 m.17376 comp12181_c0_seq1:2-1381(+)
CCCACTTCAACCCTGATCTTCAACTCCAACCATCTTCTCATCAATCAAATGAAAGATAAC
GACGAAGAAAATAACCTCGCATTGTTTCTCGACATGCGAAAAGACGATTTATCACTCTTC
CAAACCTCAGAATCTGAAGCTGGGAGTTCACCCACATTTAAGATCATATCTTCTCCTAAA
AATGTCGGTGACAAGACTGATTATGATTGGCTATTAACATCACCTGGTAAGCCGTTTATT
TCTTCTCTGGAGATGGAATTGCAGAATAATAACCTGTTGACAGATTGCGAACTAGAAACT
GCTTCAAATGGAACTCCTCCCCTGTTTAAGAAAACTACATCCCCTAGTTTAGACTCTTCC
AGTGCAAGATCTTTCGAGACTTCATCGTCAGATAGTCATGTTTCTACAATCTCTAAACCA
GAAAGTTCTACTGAAAACCATACTACACTCCTCTCAGATAGATATTCTCGGATTGTCATG
CCTGCTTCCAGGACCAGCATACCTTCTTCTGAACATATGGTTCCTCTCATGAGATCAACA
GCCTCTTTCGCAAGAAATCCTTCACCTACAGCAAGGCACATTGTAGCATCACGCAAGTCT
ATATCGAGGTCTGGAACACCAACTATGCGGCCATCAAAACCAACGACAACATCTATTGCT
TCTGCACCTCCTGGGCGATCTTCTTCAGTAGGCAGGTTGGGTCCAAATACAACGCGAAGT
ATAACTCCATCTCGTGGAAGTTCTATAGTGAAATCCAGACCCCAAAAATCAGCAGATATT
CCTGGTTCGTCACCTGATGCTCCTCCAGATTCAAAGACGTTGATGCCCAAGAAACTGGTT
TCCACTTCAAGTTGTAGGCGTCAGGCACCTGATTCTAATGAAAGATCAAAACCGTGCTCC
TCCATCAGAGGAAGAGATTCAAATGGAAGACCTTATAGCAATGGATGTTTATTTCCTGCA
GTTAGGCGAACACAATCCAGTGAGGGAGATGATGTAAGCCCTGTACAAATGGGAAACAAG
ATGGTTGAAAGGGTGGTAAACTCGAGAAAACTAGCACCCCCGAAGAAAGACAATCAATCT
GCTGGTCATTCATCAGGAAAACCATCTTCTTACACCAGTCTGGGCTTTGGAAGAACACTT
TCAAAGAGTTCTATAGATATGGCTCTAAGGCATATGGATATCGGAAAAGGCCTCACAGAG
AACTTACGACCGCTGAAGACTAGAGCACCAGCTACAAAATCAGGAGCTGCAAGAAGCAAG
TCTACTAGTGTGTCAGATTCTCCTCTTGCCACAAGCAGTAATGCCAGTTCTGTGTTGAGT
GCCCATAGCACTATCCTTAGCTTTGATGCTAGTGAACCAGATGATGATCCTGGCAGATGA
>m.17398 g.17398  ORF g.17398 m.17398 comp12191_c0_seq1:117-1190(-)
ATGGAGAATGAAAACACCAAAAGCGACGAGGTGCCCACTTGGGGAGTATCTCTACCTGTC
CAGAATGTTCAGGAAATGGTACGAAGGAATCCTTCATGTCTTCCCGAGATATACATTAGA
AACCACGATGTTAAACCTGATGTCTCTCCTGAATCATCTGATGTCCCTGTAATTGATTTA
TCATTGCTATCAGACGGGAATGAAGAGGAGCTCGTGAAGCTGGACCATGCATGCACAGAC
TGGGGATTCTTTCAGGTAGTAAATCATGGTGTAGCAGAAGACATAATGCAGCATATGAAA
GACTCTGCCTCATGGTTCTTCAATCTTCCCTTGGAAGAGAAGAATAAGTATGCTATGCCT
AGTAATGATATACAAGGATACGGGCAAGCTTATGTGGTATCAAAAGAGCAGAAACGGGAC
TGGTCTGATTTGCTTTTTTTGTTCATTTATCCTCACAACTTGAGGAAACTCGAGTACTGG
CCGCAGGAACTCAAGGGTGCTATTGAGACATATTCAGCTGAAGTGAGAAGGGTAGCAGAG
AGACTCATCAGTTCCTTATCTTTGATGATGAAGATGGACAAGGATGCTTTGTTAGATATG
CATAAAGAGGTCATGCAAGCTCTCCGCGTGAACTACTATCCAACTTGTTGCGCGCCAAAT
AATGTACTAGGTGTAAGTCCTCACTCAGATACGAGCTCTATAACCATATTGATGCAAGAT
GATAACATAACTGGATTACAACTTCGCCATGATGGAGGATGGGTGCCAGTAAAGCCAATA
CCCAAAGCATTAGTTGTCAACATTGGTGATGTTATGGAGATTTGGAGCAACGGCAAGTAC
AGAAGCATTGAACATAGAGCAGTGACAAACAAGGACAAGGCAAGGTTTTCATTTGCGTCA
TTTATAACACCACATCAGGATGTCGAAATTGAGCCACTGGATCATATGGTAGATCTCCAG
AACCCCGTTCAATTTTACAAAACAGTCAAGTATGGCGATTACCTCAGGGAATCTTTGAAG
AGAAAGATGGATGGAAAGGCGCATACAGAATTTGCAAAGAATAATATTGACTGA
>m.17399 g.17399  ORF g.17399 m.17399 comp12191_c0_seq2:77-907(-)
ATGGAGAATGAAAACACCAAAAGCGACGAGGTGCCCACTTGGGGAGTATCTCTACCTGTC
CAGAATGTTCAGGAAATGGTACGAAGGAATCCTTCATGTCTTCCCGAGATATACATTAGA
AACCACGATGTTAAACCTGATGTCTCTCCTGAATCATCTGATGTCCCTGTAATTGATTTA
TCATTGCTATCAGACGGGAATGAAGAGGAGCTCGTGAAGCTGGACCATGCATGCACAGAC
TGGGGATTCTTTCAGGTAGTAAATCATGGTGTAGCAGAAGACATAATGCAGCATATGAAA
GACTCTGCCTCATGGTTCTTCAATCTTCCCTTGGAAGAGAAGAATAAGTATGCTATGCCT
AGTAATGATATACAAGGATACGGGCAAGCTTATGTGGTATCAAAAGAGCAGAAACGGGAC
TGGTCTGATTTGCTTTTTTTGTTCATTTATCCTCACAACTTGAGGAAACTCGAGTACTGG
CCGCAGGAACTCAAGGGTGCTATTGAGACATATTCAGCTGAAGTGAGAAGGGTAGCAGAG
AGACTCATCAGTTCCTTATCTTTGATGATGAAGATGGACAAGGATGCTTTGTTAGATATG
CATAAAGAGGTCATGCAAGCTCTCCGCGTGAACTACTATCCAACTTGTTGCGCGCCAAAT
AATGTACTAGGTGTAAGTCCTCACTCAGATACGAGCTCTATAACCATATTGATGCAAGAT
GATAACATAACTGGATTACAACTTCGCCATGATGGAGGATGGGTGCCAGTAAAGCCAATA
CCCAAAGCATTAGTTGTCAACATTGGTGATGTTATGGAGGTAATAAAATGA
>m.17387 g.17387  ORF g.17387 m.17387 comp12201_c0_seq1:1-918(-)
TACACTTTGCCTCCATGGTCTATCAGCATCCTTCCTGACTGCAAGAACGCTATTCTCAAC
ACTGCATGGGTGAACTCTCAGAGATCCCAGATGAAGTATAAACCTGTCTGGCAACGATTT
CCGTGGAAATCTTACACTGAAGAGGCTGTCGCGTATACTGATAACTCGGCAATTAAGGGC
GGGCTGATGGAGCAGATTAATATTACCAGAGATGTTTCAGATTATTTGTGGTATTCAACT
GAGGTTAGGATAGACTCCGGTGAAGCGTTCTTGACAAATGGAGAGTATCCCCAACTTATG
GTACAATCAGCTGGTCATGCGTTACATGTTTTCATCAATGGCCAACTTTCAGGCACTGCA
TATGGGGGTCTCCAGAACCCGAAATTAACATTCACCGGTACTGTGAAGCTGATAGCCGGC
ATCAACAAAATTTCTCTTCTTAGTGTTGCTGTTGGACTTCCGAATGTTGGTGTTCATTTT
GAAACATGGAATGCTGGGGTCCTGGGAGCGGTTACGTTGGATGGCCTCAATGAAGGGAAG
AGAGTTTTGACAGGGCAGAAATGGTCCTACAAGATTGGTGTCCAGGGGGAAGACATCGGT
CTTCCTTCAGGGAAGGATAGTTCCTTGGTTAAATGGGTAGATGGAGCTCAAAAGAAGCCA
TTGACATGGTACAAGGCCACGTTTAGTGCTATCCCGGGGAATGATCCGTTGGCGTTAGAT
ATGGAGACGATGGGGAAAGGACAGGTGTGGATTAACGGACAGAACATTGGACGTTACTGG
CCTACTTACATAGCAAAGGGTAATTGTAGTGATCAGTGCGACTACGCTGGATCATACAGG
GAAACGAAATGCCAGAGTAACTGTGGTGAAGCATCACAAAGATACTATCACGTGCCTCGT
TCATGGCTGAACCCGACT
>m.29821 g.29821  ORF g.29821 m.29821 comp1222_c0_seq1:2-553(+)
CAGGGTATAAAAAAATTGGAAAAATTGATGAGCGCTGTTGCGAATCTCCAAACAGCCATC
CAACTGGTGCTGAATGAGTTGCACAGTATCCAAGGAGTCATGTTGGTTCTTGGCTCGAGT
CCAGTTCGTCCTCTGTTTGTTTACGAGATGTTATTGCCACATGGAAGGGTAGTTTCTGAC
CATCCAGAGGATTACACTAAAAGTAGAATTTCAGAGGCTCTATCACGGAAGGCTATTCGA
GCACTACTCTCGATTGGTGCAGGATCTGTTTCCTATACAGGGCCCATAAAGTTGTTTCTC
CTGATTAAAGCTCCTGCCACCTTCAATCTTCCATTGCATTTCCTTCCTAAGCGCGACTTC
AGATACAGCAAAAAGATTGTTCCTTTCAGATTACGTGTGAAGTGCAAGGTTCGGAAGCAG
AATACAAATACTTCACAGCATTCTTCTCACTCTGTTGGTTTGCCCAACGCTACATCAACT
GATTTGATCTGGTTTCAGTGCAAGCATGTAATCAAAGGCATACCTACAAAGGCGCCACAG
CCAGATGAATGA
>m.17380 g.17380  ORF g.17380 m.17380 comp12232_c0_seq1:1-450(+)
AACCCCGGTAACAAGCCAGAATTTGTGTCCGGGATATATGTGAAGAAGTGCACCTTCACC
AACACTGATAATGGAATTCGCATCAAGACATGGCCAGATGGTGTAGGAGGTTATGCTAAG
AACATCACATTCGAGGATATTACCATGACGGATGTCCTAAACCCGATTGTGATTGATCAA
GAATACTGTCCATATAATAAGTGTAACAAAAAGGTACCATCGAAGATTGCTATCAGCGAG
GTCAAAATCAGGAACGTTAAAGGAACGTCCGCTTCAAAGGATGCATTGATTCTTAATTGT
GCCAAAGGTATCTCTTGCAAAGGTGTTGAGCTCTCTGATATCAACTTGAAGTTCAAGGGT
GGACCTGCAACAGCAATATGTAACAATATCAAGCCAACCATTGCCAGAAATGTGGTCCCA
CCTTGTTCAGGCCCTACCAGTGAGCTGTAA
>m.74 g.74  ORF g.74 m.74 comp122344_c0_seq1:78-419(-)
CATCCTGACCATGACCTTAATCTTTTGGGACATGCCTGGACACTATTCAGCGGAGACAAA
TCCTTGGAATTTGTTGATAAGTCGATGGGCATTTTTATTTTGGATCAAAATCTTGTACGT
TACATACATATAGCGCTGCTGTGTGTTCAAAAAGACATGGAACAGAGGCCTACTATGTCA
TCTGTGGTGATGATGCTCGCTAGTGAAACTGCCCCACTTCCCAAACCTAAACTACCTGGA
TTTTACATGGAAAGAAGTCCTATTACCGTAATATCATCTTACAATGGTAAAGACCCTCAA
AACTCAAATGATTTGAGTACAACATTAGTAGAGGGACGCTGA
>m.17412 g.17412  ORF g.17412 m.17412 comp12239_c0_seq1:2-286(-)
ATGGGTATGGATTCTCATTCTCCACTTAATTTTCTGAAGATGTGTCAGTTAGACACCCGA
AAAGTAATCTTCTTGATTATCTTTGTATCGGTAGGCGTTTTCGTTTTAATGGTTCAGTTT
TTGTCGATTCAGTATGGAAGTGGTTTGCTCTCTATTTTTCCTTCTGAAAAGATTCCCATA
CTGGCACAAAGTGAACTGTCAGCTGCGGATTCTTCTCCTGATGCTCAAGTTTTATTTGGT
ATTTCTCTTTTGAATGCTTCAGTCTCAAGTAATTCTTCCAGTCTT
>m.17408 g.17408  ORF g.17408 m.17408 comp12258_c0_seq1:2-553(+)
GGTGCCCCTGGAAGTTCTATGCATGGAGTGACAGGTAAGGAACAGAGCTTTGCTTTCTCC
GTAGCCTCCCCAAGTGTTCCTACCGATACCACTGCGAAATTCGACCTGCCTGTCGACTCT
GAGCACAAGTCTAAGGTTTTCAAGCTCTTTTCCCTAGCAAATCCACACATGAGAACCTTC
CATCTCTCTTGGATATCCTTCTTTACTTGTTTCGTGTCTACATTTGCTGCCGCACCACTT
GTTCCTATTATACGTAATAATCTGGATCTCGTCAAGGCTGATATAGGGAACGCTGGAATT
GCTTCTGTTTCTGGAAGTATATTTTCTAGGCTGGCAATGGGTGCCGTGTGTGATCTCCTT
GGGCCAAGATATGGATGTGCATTTCTCATGATGCTATCTGCACCAACTGTCTTCTCCATG
TCACTTGTGTCGTCTGCTGGAGGATATGTGGCTGTCCGGTTTATGATTGGCTTCTCGCTT
GCTACATTCGTCTCTTGTCAATACTGGATGAGCACCATGTTCAACGGTAAGATCATTGGA
CTAGTTAACG
>m.17453 g.17453  ORF g.17453 m.17453 comp12260_c0_seq1:366-713(+)
ATGATAGCCTGGCTGCTGCAACATATGGAGGGATTGTTATGCCCTGATGCAACATATGGA
GGGATGATCCCACCTGGCCTTCTGAAACATTTCCTGGAAAAAGAAGAGTTCGAGCGCTGG
GAGTTATTTTTTTTGCTGAAAATGTTCGTCTCACTGTCTGGTATAATATACTACCCTAAA
TGTGAAACAACTTGCCTAGAGGATGGAGACAATCATACCCAGTGCCCAAAATGCTTCTAT
AGTTTTTGCCGCATTTGCAAATGTTTACGAGACAGTTTTGATGCAAATGTTCACAAATTT
TTCATGGATGTTCTATGTGGTATCAACAAATTCAGATGTGACGAG
>m.17454 g.17454  ORF g.17454 m.17454 comp12260_c0_seq2:2-391(+)
TATAAACATTTCTTTTATGGGAAATACATGAGGGCATTCGCAAGTATTCATGTAAAAGAA
GGAGAAGTAAAACAATTGGTATGCCCTGATGCAACATATGGAGGGATGATCCCACCTGGC
CTTCTGAAACATTTCCTGGAAAAAGAAGAGTTCGAGCGCTGGGAGTTATTTTTTTTGCTG
AAAATGTTCGTCTCACTGTCTGGTATAATATACTACCCTAAATGTGAAACAACTTGCCTA
GAGGATGGAGACAATCATACCCAGTGCCCAAAATGCTTCTATAGTTTTTGCCGCATTTGC
AAATGTTTACGAGACAGTTTTGATGCAAATGTTCACAAATTTTTCATGGATGTTCTATGT
GGTATCAACAAATTCAGATGTGACGAG
>m.76 g.76  ORF g.76 m.76 comp122691_c0_seq1:2-214(+)
CTAGTTGGCATGCAGGCCTCAAAAGCTACTACAACTGGAGCAACTACTAGTCCAACTAAG
GTGAACATCTCTCTCATGAATTGTACTCGGATCCATCTTAACCATGCCTCATATCTCCAT
GACCTGCTCTATTACAATATAGACATAACAGAGGAGATGCTGTACTCGACAATGAAAGCT
ACATTAATATTAACGGAGAAGAAGCTTCGTTGA
>m.88 g.88  ORF g.88 m.88 comp122693_c0_seq1:79-2745(-)
ATGAAACAAAAGGATCACAAGCGATCTCATTTTATTCAGGCTATCATTGGAGGTTCAGTT
GTGAAACTTCGTAACAGAGATTCTCATGGAGTGCCAGCACTTCGGCTAAAGGGGCTCACA
GCCATATATGAGGCTGAAGATGCAGTAAAGCTATATTCTTACTCAAGATACGAAGGCGGC
AGATCTGTAGGAAGTGAATCAGAATTATATGAAAGCGAAGGTGGTTATAGAGAAAGATCA
GATGCTGCTGCTGCTGATGATACTCTTGGTTCAGTGACTTTGAAAGAGATAAAAGAGCGG
AGTAAGAGGAAGAAAAGGAAACTGTCAAAATCTTTTGACTCAGTGAAGAAGGAATTTGGG
AACTGTTCTGGCGGTGGCATTTCTAGCAGTAAATCTGATGGTACTGTGCAATTGAAGGCA
GAACCTGATCTTGATGATCTTCTTAGTTTCTTGGAATTGAATTTGTATAAGAAACCAAGG
AGTAAAAGGAGGCAGACATCAAAGCACACTTCTACATCTCTAAACTCACAAATTTCTTTA
GATGCATCAAAGCAACAAATTTTGAACTATCAGGCTTTTTCGGAGGATATTGTTGGTTTA
AATGGGCCTTTTAGCACTAAAATTGGAACTTTGGAATTGGATATAGTGGACGCTCAAAAT
GTGGTCCACATTATTGATGGTACTACCTCTGACTCCCCTATGGAAATTAGTTGTGATGGA
GAGTTCTTCGATGAGAGGCTGGAGGAAGTAAATGTAAGTTCTGTTGCAAATGAAGGTTCA
GTTGAGTACCTGCCTGAAGAACCTTCTTTTCTGGCATGTACTGCTTCAAATTTTGAAGCG
ACTACAAAGTTGAGTTCTCCAGAAGTGCCTGAGTCTCTTCCATCCATTGGAACTCAATAT
ATGAGAGGCGTTTCAAATGAATATTTGGGGCCCGAAAAACAGTCTTTTTTGGCAAGTAAT
GCAGTAAATTTGGAAGAGATCATAGAGGTGAGTCCACGAGAAGTAAACAAGTCCCCTCCT
CCATTTGTATCCAGCCACAATGAAGATGCAGTGGTTACTCATTCATCTCTTTATCCCAGT
CCATCCTTTGAATCTCAATGTATGGGCGATGTTTCAAATGAATATTTGGAGCCTGAAGAG
CAGTCTTTTTTGGCAAGTAGTACAGTGAATTCGGAAGAGATAATTGAGGTGAGTTCTCCA
GAACTAAGTAAGTCTCTTCCTCCATTTGTATCCGGCCATCTTGAAGAGGCAGTGGCTACT
CATTCAACTCTTTATTCCAGTTCTACAAAGGTGACTGCAGTTACCATTAAACAGGGTTTT
GAGGTATATCCAAGCACGGAGCAGAGCAACTTTTCATTCCATATTAACAGTACTTTAACA
AAGATGACTGATACGACCTGTTGCAGTAGTCCAGAATGCAATCTTCACCACGATGGCTGT
GATATAAGTGTTCCTGTTATTGATGATGATGGTGTTCATGAGAAAGACTCTGAATCAAAG
TCTGATTTTGTTGGGGAGCAAACTTCGACATCTATTCATGATAAGCTAACTACAGACCTC
CGGCAGTCCATGGAACTCAATAATGGTGGTATTGAGTTTGACAGTAAGGTTAGCCATGAA
AGTGACATTCAGAAGGACAACCATTCAGACTATGGACCCACTGCTACCAACACCTGTGAC
AGTATTTCCATCACATCTCAGGATTATTGTTCATTTTTCAGTTCTGAGAATAGCTCTTCT
TTTGCTGATGATGGTTCACTCACGTCTGAGCAAACATATTCATCACCTTCAGCTGCTCGA
TCTTCGCTTACCTGTGCAGAGGGTGAATTAGAAGGCCATTCTCCTGAGGCAACAGAAGTT
CTTAGAAATGCGGAAGTACACGACGCGCATTCTCCTATGATGATAAAAAACCGTCCAAAG
AATCTATTTTCCGCTCGGAAGGCAATTTCCCCTACTTCTCAGGAAAAACTTTGTCACGTC
TTGAATATTGGAGAACCATGCGATAGTATGGAAGATTTGAAATGCAGGGAGAAATTATTC
ATCGAGGAAGAGCCAGTGAATAGGAACTCACGAGTGAGATCAGGCATTGAGGGAAGAGAT
GCCTTCATAATCTCCAAGAAGAACACGAAGAAACTCAAGAGTAACAAGAGTGGATCCTTA
CATAGTATTCCCAGAAGCATTACCAAGGACTCCCCATTTTCTGGTTCCAGACCAAGTTGT
GGCATGCAATTTGAATCTGTGGAAACTAGTGCTCAAAAGGCCATTGAGTTCTCCGAAAGG
CAGATGCATGACATTGAGGGTCTTGCACAGAACCTCATGAAAGAGCTTAGGTCAATGAAG
AACATCGTGGAAGACAGTTTTTGTTCTGAAGATGTGTCTCAAGCGACATCCCCAAAATAT
ACGTCTAATCAGATAAATTCAGCAATAGAAAATGTATCAAGAGTTGAAGGTACAACAAAA
AGATGGCTCTCATTGATGGCTAGAGACTGTATACGGTTCTGTAAGATCATGGAATCCTCT
GCAACAAAGCCTTCTCAGTCACCTGAACCCAAGAAGAAAAAGAATGTTACCTTTGCTGAT
GAAGACGGTGGAGTTCTCTGTCACGTTAAGGTTTACGAAGATCGTCAGCATTTCCCGGAG
CTTCACGATGACAAAACCGGAAACTAA
>m.81 g.81  ORF g.81 m.81 comp122741_c0_seq1:317-1393(-)
ATGAAATTGATAGATAACTGTTCACGACCTGGATTTTATTCTGTTGGTGCAAACGAGTGG
CTAGGTTTTCGCCTGGATGTGCTGGCATCCGTTACATTTGCCTTAACCTTAGTTGTTCTG
GTCTCTATGCCTAAAGGGGTGATTGATCCTGCTATTGCAGGGTTAGCAGTGACGTATGGG
CTTAACTTGACAACACTACAAGCATTTGTAATATGGCTACTTGGAATTCTTGAGAGTGAT
ATTATATCCGTTGAAAGAATTCTTCAGTACACTTGTATTCCCAGTGAGGCCCCTCTTGTA
ATAGACGCACATAGACCAAACTCCAACTGGCCTTTGCATGGAGAAATCACTATCCGCCAT
CTACAGGTTCGCTATGCACCATACTTGCCACTCATCTTACGAAATGTCACATGCACATTT
CCTGGAGGAAAGAAAACTGGTATTGTTGGCAGAACAGGCTGTGGAAAATCAACACTCATT
CAAGCACTATTCCGCATGGTTGAAGCTGCTTCTGGAGAAATTTTGATAGATGGTATTAAT
ATTTGCACACTTGGGTTGCACGACTTGAGATCGAGACTAAGCATAATTCCACAAGACCCT
ATCATGTTTGAGGGGACAGTGCGAACTAATTTAGATCCACTTGAAGAGTACACAGACGTG
CAGATTTGGGAGGCTCTAGATAAGTGCGAACTTGGAGTTGAAGTGCGGAAGAAGGAAAAG
CAGCTCAATTCCACAGTTACTGAAAACGGAGACAATTGGAGTATGGGTCAGAGGCAACTG
GTTTGTCTAGGTCGAGTGTTACTTAAAAGGAGCAAAATTCTGGTGCTTGATGAAGCTACA
TCATCAGTAGATACTGCAACTGACAACCTTATACAGAAAACACTCAGGCAACACGTTCCA
GAGGCTACAGTTGTCGCAATTGCACACCGCGTAACTTCTATCCATGATAGTGATGTGATC
CTTGTTTTGGACAATGGCCATGTCATAGAATATGACTCTCCAAACAATTTGTTAGAGGAC
AAGAATTCTTCGTTTGCAAAGCTTGTGAATGAGCAAGTTCAAGCTTCATATGCTTAG
>m.17335 g.17335  ORF g.17335 m.17335 comp12274_c0_seq1:2-391(-)
ACCATCGATCCTAAAACTATTGGGCAGCCTGCTCCCAAGCAGAGGCACCACAAACGAACT
GCTACGGGATATCATCCCGAGCACGACGAAAAAGGAGAGGTCAAGTGGCCCAGAGGCGAG
AAGTCGGTCTGGGAAGCGGGATTGGAAGGTGTCAAGGCTGATGTCAATACCATCACTAAA
TCCTTCGTCCATCATGCTACGCACACTCTTTCACGTCAGGCTTACAATCTGGACAATCAA
GGAGCGTATGAAGCAACGGCTCTGGCTACTAGGGATGACCTTGTTGTCAACTGGAACGAC
ACACAGATGCATTTCACCCGTAAAGCCCCTAAGCGCGCTTACTATCTGTCACTCGAGTTC
TTGATGGGACGTACATTGGATAACGCACTC
>m.78 g.78  ORF g.78 m.78 comp122815_c0_seq1:89-433(+)
ATGGGTTCTCTAGTGACGACGATGATTTCCATGCTTTGGATGCTGGCCATGGCTAATATG
GTTACTGGTGTCCCAAACATGAATATTACATCGGTGCTCTGCAACTCAGGATTGTTCACG
ACAGGGGATCCTTTCACTACTAGCCTGGCTTATGTTCTTCAAGACTTGGAAGCGTCCACG
CCATCGTGGAAGGATTACGACTATTACAACATCTCTCCTTATCCAAATGCATTTGCTTAT
GGACATGGACGGTGTACTTCTACTCTGGTGAATTCCGATTGTGCAACTTGTCTTGGAGCT
GCCAAAAAGGCGATGCTTAGTACATGTTTAGGCAGGATTGGG
>m.79 g.79  ORF g.79 m.79 comp122874_c0_seq1:151-429(-)
ATGTCTAGCAGAAGATCTCGCTCTAGGCAATCTGGAAGTTCCAGGAATAATATCTCTGAT
GATCAGATCAATGATCTTATTTCCAAGTTGCAACAACTTCTCCCTGAGCTCCGCAACAGA
AATTCAGACAAGGTATCATCAGCTAGAGTCCTGCAAGAGACATGTAACTACATTAGGAAC
TTGCACCGTGAAGTCGATGATCTGAGCGAGCGGTTATCAGAGTTACTGGCTACAACAGAC
ACTGCCCAAGCAGCCATAATTAGGAGCTTGCTTATGTAG
>m.29777 g.29777  ORF g.29777 m.29777 comp1230_c0_seq1:3-272(+)
AGAAAGAATGGTGCCTATTATAGTGGGGATAATAGAGTTCTAAAAGGTGAGAGATCTTTG
AAGAAATTAAAGAGCAATACAGTTCAAAGGGTGAACCAGCAAGCTTTCATCACCTTCCCT
GAAGAGGAGAGCTCAGAAAATCCATCTGTCCCTGTGGTGGTGTCCGAACCTATGGCAGCT
TCAGTTGAATCTGGTTTAAATTTGGCAAAGGGGAAACGTCATCTTCTTCAGGAAAAGGAA
GAGGAACCTCAAGCCAGGAGGCTGAATTGA
>m.29778 g.29778  ORF g.29778 m.29778 comp1230_c1_seq1:2-409(-)
TCAATCTTTACTTCCATTTCTCAACAATTTCACTCCTTCCTAAACAACAATACTTCACCA
GCTCCAAAAAACAACTCATCCCCCGAACCATTATTTGTCTTTGGGGTTGACTCCTCAACT
CCTGAAGCATCAAACAAAACAACCTTCAAAATATCGGCCCCAGAGTTCGGTAATGAAAAC
CCACGTCAAGATGACTCGATGAATGTTGATGTGTACGTTCCAGTTGGAAGTAGCAAACAC
CTATATGAGTCTAGAGAAAATAAATTAGTAGTGGTGGGAAAAGATTGGGCTTCTATTGGT
AATAGAGGGTTAAATATTGAAGAAGTCGACAGTGAAGATGATAGTGCTCTGCCTGAAACT
TTTGAGCAAATCTGGGTACATTCTAAGAAAAGAGAAAGAATGGTGCCT
>m.84 g.84  ORF g.84 m.84 comp123428_c0_seq1:2-1600(+)
TGTCGTTTGCAAGAACTGCCTCTTGGAGATGTACCCCAGCTGACAAAGTTTTCTGCAGAT
CATGATTGGTTGGATGGATTGCAAGCAACCCCCATTCTTAAATTTCGTTTACAGCATCTA
CTGAGGTATGGTCATCTCAGGTGGTGTACAGATATTCGGGAGATTGGCGTTAAAAATCTT
TTCTATGGGGATCTTGGCCTGCTAACCCCACATGAGATCTTCGGTAACTTAAGGGCACTT
AAGGTGTCCCTTCACCAGGGTGAAAGTCTTATATCTTGTGGTTTGCTGAAGAGTTTGCAG
AATCTTGAGAAACTCATGGTTGATCAGTCCCAGGTTTTGGAGAAGCTTATTGATTTTAGT
GGAGAAGATAGGGCAAAGGTTGGACCAGCGTCTCTTGTTCATACTTCTACTGGTGCCAGT
TCTTCGCCATGCACCAGTCTGAGCAAAGTATTTCCTAATTTAACATTCCTAAGCATCTTG
GACTGTGGCAAGCTTGACCACTTGTTACCTAGGAAAGCACTTCATGATCTTTTGAAGTTA
GAGACGATTTATATAAATGGTTGCACTTCTATGAAGACCATAATTGCACATGGGAAGGCT
GTAGGGGATGAGCTAGCAGCTCCTGTTTGTTCTTCTGCTGGTGCAAGTTCATTGGCGTCC
ACTAGTAAGTGCAAATTCTCCAAGTTGCCACCATCAATAGTTTTTCCTAATCTAACTTCC
GTTCGGATTTCACATTGCCAAAAACTGGTATACTTATTCCCATTGAGTGTGATGCGAAAC
CTTCTTCTATTAGAGGAGCTCTACATATATGATTGCCGTAACATGGAGACCATTATAGCA
GTAGAGAGGGATGAGGATGACAGAGATAGTATGGTTCTCCCTAAATTGAAAGTTATAAGC
CTAAGCAAGTTACCAGAGCTCTGGAGTTTAGCACAACAAGATTTACTTGTGGAAATGCCT
GACTTGGAAGTGCTAATGGTAGAAGACTGCGGTCTTTTGAAGAAACTGTGTCTCAGTAAC
AAACCTAAACTAATAAAGTTTATTGCAGATGCCGACTGGTTTGATAGGTTGGAATGGAAA
GACCGAAGGCTCAAATATCATTTTGAAAGTCTTCTTAACAACGAACATCTACAGGGACAC
GTGGAGTTTGAAGACTTCCTTCAAGATCCAAGCCGCCGTGAGATCTTGCACCACTTAAGG
GTACTTAAAGTCTCTAAAGTGCATAAGCATGAGGGTCCGAGTGTTATACAATGTGATTTG
CTAGTGTGCTTGCCTAACCTGGACAAACTTGTGGTTGAACGCTGCTGGGCTTCTGATAGC
GTCTTTGAGTATGAAGGGCAAAATGAGGCAGGGGAGGAGCAAGCATCAGTTTTTCCTACT
TCTTCCAGTGCTAGTTCGTCGACATTGGCAAGCGGAAACAACTATGCCAAGTCGCCACCA
TCTCCAGTATTCGTTAATTTAACGAACTTAACTGTATGCTACTGTTTTGAAGTGAAGTAC
GTGTTTCCAATAAGAGTGATCCGGTGTCTATCAAACTTGGAGAAGCTTCATATAAGTGAC
TGCCCAAGCATCAAGTGGATAATTGTGGATGGTGATTAA
>m.80 g.80  ORF g.80 m.80 comp123445_c0_seq1:151-354(-)
ATACATCTTGTTCTTGGAGGCGACGACGTTGAATCATTGAGTTGGCTTGGTGATTGTTGT
GTTGAGGCGATGAACCAAGATGCAGAGTTTAAATTACAAGGGAAGACATATACTGCACAA
AAACTTGGGTTGAAACAAGAGACGTTGATGGGAAGAAGTGTTATGGTATGCCATAGGAAC
TTGCATACGTTGATGGTTAACTAG
>m.30011 g.30011  ORF g.30011 m.30011 comp1234_c0_seq2:3-179(+)
TCAAGCAAAACTCAAGGTTATTTATACCTGCCATGTTATACCACGCAACCTTTCATCGTG
ACTAAGGCATATGGTGCTCAACTTCTGATTTCACTATTATCTCCAAACACTTCACATGTT
CAAAGTGAGTGGTTGGTGTGTAGTTCACATGAAGATGACAGGAAAAACAAAAAATAG
>m.17332 g.17332  ORF g.17332 m.17332 comp12354_c0_seq1:3-458(+)
CTTGGAGTCAAGGTCAACACCTCGGCCCTGTTTGATGTCCAGATCAAGCGTATCCACGAG
TACAAGCGGCAGAACATGAACGTATTTGGAGTCATTTACCGCTACCTTACTATCAAGGCA
ATGTCTCCCGAAGAACGCAAGAAGGTCACACCCCGTGTGGTCTTGTTTGCCGGGAAGGCA
GCTCCCGGTTACTACATTGCCAAACTAACGATCCGCCTCATTGTCAACGTTGGTCGGATT
ATCAACGCGGACCCTGACGTCAAAGGACTTCTGACACTCCTGTTCCTGCCTGACTACTCC
GTATCCTTGGCCGAAATCCTTATCCCCGCTTCCGATATCAGTCAACACATCTCTACTGCC
GGAACTGAAGCCTCAGGCACGTCTAACATGAAGTTCTGCCTGAACGGCGGCCTGCTCCTC
GGAACCGTCGATGGCGCCAACATTGAAATTGCGG
>m.73 g.73  ORF g.73 m.73 comp123668_c0_seq1:3-2342(+)
TCAGACAAAAGGCCTCGTCCACTACATCTTGGGACTGCCACCCAGATAGGTGCCTTGCCC
ACAGAAGGAATACCTAGTTTATTGAAGGTGCTATTTCCATCGAACTGTTCTGGGCTTCCT
GTACTATATATCCGGGACCTCCTGCTTAACCCTCCAACCTACGAGATTGCAATCACAATT
CAAGCAATATGCAAGCATATGAGCAAAGTGGCTTGCTCAATACCTGAGTTCACATGTGTG
TCAGCGGCGAAGCTTGTGAAACTGCTGGAGTCGAAGGAGGTTAATCACATTGAGTTTTGC
AGAATAAAAAATGTGGTTGATGAAATTTTGTTGATGTACCAAAAGTCTGAGCTCCACCAT
ATACTGCAACTGTTATTAAAACCTACTTGGTTGGCAACCGGGTTGAGGATTGAATATGAG
ACGTTGGTAAATGAATGTGAATGGGTTTCTGAAAAAATTGGTGAAACAATATCTCTGGAT
GGTGAAAATGATCAAAATATGAGTTCCTCCGTTGTAATCCCGAGTGACTTCTTTGAGGCA
ATGGAATCTCCATGGAAAGGTCGTATCAAGAGAGTTCACGCAGAGGAAGCTTTTGCAGAA
GTGGAAAGGGCAGCTGAAGATTTATCTACGGCGGTGATGGAAGATTTCCAACCTATTGTC
ACGAGAGTAAGAGCTACTACAGCACCACTTGGTGGTCCAAAGGGAGAGATTCTATTTGCT
AGGGAACATGACGCTGTTTGGTTCAAGGGGAAGCGTTTTGCGCCTACTGTGTGGGCTGGT
ACCCCTGGGGAGGAACAAATCAGACAACTCAGACCATCTACAGATTCAAAAGGGAGAAAG
GTTGGAGACGAATGGTTTACTACACCCAAGGTGGAGGATGCACTAATGAGATACCATGAG
GCATGTGCCAAGGCTAGGACCAGGGTCTTGGAATTGCTTAGAGGACTTTCTGCTGAATTA
CAGGCTAAGACAAACATCCTTGTCTTTGCGTCCATGTTGCTTGTCATAGCAAAAGCTCTT
TTCTGTCACGTCAGTGAAGGAAGAAGAAGGAAGTGGGCTTTCCCATCTCTCTATGAGATC
CTCAATTCAGAGGATAAAGACGATCCCATTATGATGAAGATAACAGGTTTATCACCATAT
TGGTTTGATGTGGCACAGGGAAATGCAATACATAATACCGTGGAGATGGACTCACTGTTT
CTTCTTACTGGGCCGAATGGTGGTGGTAAATCAAGTTTATTACGGTCAGTTTGTGCAGCT
GCACTACTTGGGATTTGTGGACTCATGGTGCCTGCAGTGTCAGCTTTCATCCCTCATTTT
GATTCTATCATGCTTCACATGAAGTCTTATGATAGTCCTGCTGATGGGAAAAGCTCGTTT
CAGATGGAAATGTCAGAGATCCGTTCTATTATTGGTGGAGCAACTTCCAAGAGTCTGGTG
CTTGTAGATGAAATCTGCAGAGGAACCGAGACTGCAAAAGGGACATGCATTGCTGGAAGC
ATCATCGAAAATTTCGACAAAACTGGTTGTCTTGGCATTGTTTCGACCCATTTGCATGGT
ATTTTCAGCCTTAAGTTAGATACACAGAACACCATATTTAAAGCAATGGGAACAGAGGAG
ATAGATGGTCAGACAAAACCGACGTGGAAGCTAATAGATGGAATCTGCAAAGAAAGTCTT
GCTTTTGAAACAGCCCTAAGAGAAGGAATTCCTGATGCCATTATAAAAAGAGCTGAGGAG
CTGTATCTCTCAATAAATTGCAAGGATGAATATGCAGAAAAAAACGATTCAGTAGCAGAA
GATGAACTTGTCGATTCTAAGCCCGAGTATGCTGATGAATTATGTAATCCATCTGGTACG
AGTAGAATGAAAACTGTTAGTCCAAGAAGGAAGACAATGCATTCCATGGAGAAGCTCCAA
AAGGAAGTTGCAAAAGCGATTGCCAAAATATATCAGGAGAAACTGATTGAGCTGTATAAG
CCAAATGACGTCACTGAAGCTGCAGAGGTCACCTTTGTGACTGTCGCTTCAAGGGAACAA
CCACCACCATCAACGATAGGCGCTTCAAGTGTATATGTACTGTTTCAGCCTGATAAGAGG
TTATATGTCGGACAGAGTGATGACCTTGAGGGCCGGATACGTGCACACCGAGCCAAGGAT
GGGAATATGCCATTTCTGTACATGATAGTTCCTGGAAAGAGCATTGCTTGTCAGTTGGAG
ACTTTACTCATCAACCAGCTCCCCTGCCAAGGTTTCCATGTTACCAATGTAGCTGATGGG
AAACATCGAAACTTTGGCACATCCAATCTCTCCTTAGAAAGCTTGACAGTACAGCAATGA
>m.75 g.75  ORF g.75 m.75 comp123774_c0_seq1:110-763(+)
ATGAGCATTTGGGAATGCTGCGAGCTTCTCAATGAATTCATCGACGAGAGTGATCCTGAT
CTTGATGAACCACAAATCGAGCACCTTCTTCAGACCGCTGAGGCAATCCGCAGGGACTAT
CCCAATGAAGACTGGCTGCATCTAACTGCCCTCATTCATGACTTGGGCAAAGTTCTTCTG
CACCCAACCTTTGGTGGAGAGCCACAGTGGTGTGTTGTCGGTGATACTTTCCCACTCGGA
TGTGCATTTAACGAGGCCATTGTACACCATCAGTATTTTGATGAGAACCCAGACCATCAC
AATCCAAAATACAATACCAAGCTGGGAGTTTATTCTCAAAATTGCAGCCTTGACAAAGTC
ACAATGTCATGGGGGCACGACGAGTACATGTATTTGGTTGCGAAGGAAAACAACACTACT
CTTCCACCTGTTGGTCTCTTTATCATCAGATTTCACTCATTCTATGCATTGCATCGCTCA
AATGCCTATACCCACCTTATGAATGAAGAGGAGGAGGAGATGCTCAAGTGGCTCAGAGTG
TTCAATAAATATGACTTATACAGCAAGAGCAAAGTCAGGGTGAATGTGGAAGAAGTGAAA
CCTTACTATATGTCTCTCATTGAGAAGTATTTCCCTGCCAAGCTCAGGTGGTAA
>m.92 g.92  ORF g.92 m.92 comp123913_c0_seq1:3-368(+)
CCACTTGAAAGGAAGTCCGATAACAGAAAGAGTGTGCCGCAGTGTAACACAGGATGGCAG
ACCGTAGGTAGAAGAGGAAAATACTCACCGGTACCGGATGATGTTGCCAAGGAAATTAAC
AGTGGTCAGCACCGTGAAGAACACTGTAACGAAGGCACCCATCAAGATCATACTAACCAG
GAAGCAGGTGTTGGAACAGCAAATCACGTGAATGCTGGGGATGTTCCTGCTCAAGTGGGA
AAGGCGTGCCAGGCAATGCCAAATGACAATGTGGATTCGTCCACAGCATCTGCTGAAAAA
GGACAGAACAACTGCGACTTTAGTGGAAGTGGGGCTGCCAATGTAGAGGCACTGAGGCCG
AGGTAA
>m.29787 g.29787  ORF g.29787 m.29787 comp1239_c0_seq1:3-248(+)
GAACCATTCAAGGGCAAAGGAAACTCAGAAGAAGTTATTAGGCTCAAAGAAAAACAAAGC
AAGAAAAATAAGGTGGCAAGGAAGTTGGATTTTAGCATGGGAGACTGTAATAATAGACAA
GGAGGAGTGGGACACATAGTTAAGAGAAGGAGATTGGGAGAAGGAATGGAGGTTGTTCAG
GTCTTAAAAGAAGAGAGAGTGTTGATAATAAGACCTGAGAAGAGGGCTATTTTAATGGAA
GAATGA
>m.29529 g.29529  ORF g.29529 m.29529 comp1241_c0_seq1:303-854(+)
ATGAATTACCGGGCTGCACTCACAGGCAAAGGAGCTTCCAGTTCGCCAGTACCGGTTGTG
GATATTGGTAACGCGGATTATAGAAGGTTACAAACCGAGATCTCTTCTATCAAGGAAACA
TTGGTTGATCTCCATCAGTCCATTTACCGATTGGAAGTCAGGCTCTCGTTGGCGGCGCCG
CCGTGCTTTGTATGTTTGGATCGCGAGAGGAGAGATGATTGTGATGGGGCTGACTTCAGC
GGAACCGAGATGGTGAGTCAGTCCCAGTCGCATGTATCTGAAACTCAATGTGATGGACTT
GTTGAATCGGACCTGTTGGATACTGGGTCAGATAGGGAAGTGGATCAGACGGGCTTTAGG
CTGAGACTGGATAACGGATCTGAGGCAGTGAGCCCGGTTAGGGGCTTGGGTGAAGATCCA
TCTGAATCAAACATGGATTTGGAGAGGCCAGCTAACAGGCCTGCTGAAACTATGGGCTTG
GATTCTTGTCCAAATATAGTGTGCTCGGGTCCGGAAATGGGTTTACCTGCAGATACCGTC
ATGAGCCCATAA
>m.30036 g.30036  ORF g.30036 m.30036 comp1243_c1_seq1:3-356(+)
TCAGAAAGTGGTGATAGAATGTCTAGATCACATTCTGAGCAACTGTCTGGGACTTCCCAC
GCCTTGCATGTAAATTCTGGCATGACTAGTTTGTCTCTTGATACAGAGGCAAAAGATGGC
AGTCAGATGGCGGATGATTACAGAAGCAGGTGTTCAGAAAAAAATCGGATACAAGGCATA
ATAGCTGAGCAACCGGAGATAAATAATAAGTATAAGAGGGAGGTGCCATCTGATGTTTCT
ATAAATGAAGATTCACCTGGAACCACTGATGAAACTTCCGAATGTTGTAGCTTTGATACG
GAAGTCCATACATACAGTGAGGATACAGCAAAGCTAATGATATCATCTATT
>m.17395 g.17395  ORF g.17395 m.17395 comp12448_c0_seq1:1-420(-)
CTGGACAATAACGATTCAGCTTATACAGAATCCAATTCATGTTTTGCTGGATCTTTTGGA
TACATAGCTCCAGAATATGCTTACTCAATGAAGGCCACTGAGAAGAGCGACGTATACAGC
GTAGGGATCGTGCTGATGGAGCTTGTTAGTGGGAGGATGCCTACTGATGGAACTTTTGGT
GTACACATGGACATGGTGAGGTGGGTTGAGTCCCGTATTGACATGTCTGGAGTTGCTCGA
GAGGAATTGGTGGATTTTGTTCTGAAGCCACTTTTACCAAACGAAGAATCGATGATTTTC
CAAGTTCTTGATATTGCACTGGAATGCACCAGAACATCTCCTGCAGAGAGGCCATCATCC
CGACAAGTTGGTGATCAGTTGCTTCACATCTATAATGCCAATAAGTTGTCTTCTAAAATA
>m.15141 g.15141  ORF g.15141 m.15141 comp124549_c0_seq1:154-834(-)
ATGAAACCGATCCTTCAGGTTCTTCTTCCGATATTTCTGCTACAGTTTCTAACAATTGCC
TGTGCATCCAAAGATTTTGATTTCTTCTACTTTGTTCAACAGTGGCCTGGATCATATTGT
GACACAAAGCAAAGCTGCTGCTATCCTACTACAGGAAAGCCGGATGCCGATTTTGGTATT
CATGGCCTTTGGCCAAACTACAAAGATGGATCATATCCTTCAAACTGCGACCGTGACCGA
CCTTTTGACAGTTCTGAGATATCAGATTTGAACAGCCAATTGCAAACTGAATGGCCTACT
CTATCTTGTCCGAGCGGTACTGGTATGAAGTTCTGGGAGCACGAGTGGGATAAACATGGG
ACGTGCTCAGAATCCGTCCTAGACCAACGCGGTTACTTTGAGGCTGCTCTTAGATTGAAG
AAGGAAATAAATCTACTTGGTGCTCTCAAGAATGCAGGAATAAAACCTGACGGTAACTTC
TACAGCATAAACAGCATATCACATGCTATAAAAGAAGCAACAGGTTTTACACCGGGAATA
CAATGCAACAAAGATATGGTTCGTAACAACCAATTGTACCAAATATACATGTGCGTCAAC
AAATCTGCATCCAACCTTATTGAGTGTCCACTTCTTCCCCATGGTCGATGTGCTTCACAT
GTTGAATTCCCCGAGTTTTAA
>m.29627 g.29627  ORF g.29627 m.29627 comp1245_c0_seq1:1-708(-)
ATGTCATCACCAAGCTTCCAATCCGACGATCTCAGCGAAAGCGCCGAGCTCTGGGCGATC
ATAGACTCCGCCGCAGCTTCACACTCCTCCACCAAATCAAGAAAACCACTCCAAATCACA
TCTCCACCACATCCTCAATCACTCTTCAAATCATTCACAGTAGTTCAATCTCCACAATTC
TCATCCAAATCCAATTCACGCACGTTTTCCGATACGGTTACACACGACGGAGAAGTCTTA
CAAGTGCTGCAAGAGCCGTGGAGTAATCGCAACAGACCGAGTAAAGTAGCGAGGACGAAT
TCGTATGGTAAAGAGAGTCATATGATCGTGCCGTTGAATTCTCCTAATGCGTATGTTAGT
GAGAATCAGATGGTTGTTGCAAAGCCGTTACAGCAAAGTAGGAGTGTTACGCCGAAGACG
CCGCCGTATTCTTCCCCGGAATCTGTACAGGAGCTTAGTCCGGTGTCGTATCAGTCTCCT
CCTTTGCAACAGAATAATTCTGGGGAGGAGATGAGGCATAGCTTGTCTGGGAATTTTCCG
AGCGTTTCCGTGTTCAAGGAGTACCAGAATGCTGCAATGGCGATTTTGGAGAAGACTGAT
TACACCATGATCCAAGGGAGTCCATTTATTAAGAAATCAGGATGGAGGAAGATATCATTC
TATTTCAACGTTTCATTTGAGATCAGAGATAAGTCAATTGAGTTTGAC
>m.15134 g.15134  ORF g.15134 m.15134 comp124800_c0_seq1:97-432(-)
TTAGGGAGACAATTAGCTTCCATGGCAGCCATCATCTCGCAGACCGCCCCCACCTCCATC
TCGAACCTTCTACCGCTCCATTTATCATCTCGTCAAACACTCTTCAATCTCCTCATCCTT
TTCTCTGGGCTTCTGCAATTGATCAGTAGTTTGGTGGGGTTTGTATATAACAATATGAAC
GTTGATAGTCCTCCTGTGCTTCATAACCGATTTGTATGTAATTCTCTTCTTGATTTGGTG
ATTATTTTCTTAGAGGTGGATCAACCAATAGAGTTTGCTCATAGATGTGTTTCCTGTCAG
TCTAGAATATTATTTGCTTTGGTCCAGTTGTATTAG
>m.17309 g.17309  ORF g.17309 m.17309 comp12507_c0_seq1:2-517(-)
ATGATGATTCTTGAAAACAGCCAGGAATTTGAAGTACCACTGCCTCCTCCTTCAATTCTT
GTTATTGGTGTAAATGGCAGTAAAAGGAGCAATTTTGCTGTTAAATGGGCTCTGGAGAAT
TTTCTTGTGGAGAAAAGGACTTTTTTCAAGTTGCTACATGTTCGTGCACATATCATGACG
GTCCCTACTCCATTGGGGAATTATCCGATTTCACAAGTACGAGAAGAGATTGTTGCTGCA
TATAAGAAGGAAGTGGAGTGGAAAACACAAAAGATGTTACTCCCATACAAGCAAATGTTT
ACTGAGAAGAAGGTAGAGGTGGAGGCTTTGGTAGTTGATTCAGACAATGTTGCAGAAGCA
ATATTGAAAGAGGTATCTAAGTTGAGAAACTGCAAGCTTGTCATAGGAGCATCATCCCAT
GGCCGAGTCAAATGGAAATTGAAGAGCCACTACCTATCGGCAAGAATTTCAGAATGCACT
CCAAGTTTCTGCACGGTTTACCTTATCAATAAAGGA
>m.15137 g.15137  ORF g.15137 m.15137 comp125334_c0_seq1:2-658(+)
ATGAAGGTGCACCAGCTCACACGTGGGTTTTGGGATCAGCATGAACCTTCCCTTTCACTC
GGTTGTAAACGCCTTCGCCCTCTTGCGCCCAGACTGTCGTCTAACAGTGACAGCAGTGGG
GGGTGTAGTGTCACTGCTCTTGATCTCAAAAGCTTCATCAAATCTGATTGTGGTCCTAGA
AAGTCTGGTTGTAATGAACTGAAGCAAGAATCCTCTGCTCAGGTGGAAGCACACTCCGGG
GGAACAAGGTGGAACCCTACGCAAGAACAAATTGGTATATTAGAGATGCTATATAAAAGT
GGAATGCGTACTCCTAACGCTCACCAAATTGAGCAGATCACTTCGCAGCTTGGAAAGTAC
GGTAAGATTGAAGGGAAGAATGTATTCTATTGGTTTCAAAACCATAAAGCGCGAGAGAGA
CAGAAGCAAAAACGGAACAGTCTTGGCCTAACCCATTCTCCGAGGACTGTAGCAGCCACT
GTCGTAGGCTCAGATGCTAGTGGAGAAGCAAACAGAGAGGAAGACAGCCACTACAAGAGG
AAACACAGGAGTTGGGCAATAGAGCATTTCGAGGAGGATCGCAGGTTATGTGGAGAAGAA
GAAGAAGGAGATAAGACCTTGGAGCTGTTCCCTTTACATCCAGAAGGCAGAAGATGA
>m.29844 g.29844  ORF g.29844 m.29844 comp1254_c0_seq1:769-1467(+)
ATGAATATGAAGTTAGAGAAGAAGAAAAAGAAGCGAGAAAAGAAGCTGATGTTATCTGCA
CTTTCTATTCAAAAAGATGAAGACGAAAAAGAGAAGGTAACCAACATATACCTCTCATTG
CCTGTCAGCGACACTTGTCAAAATTGGTATGCTCTCAACTTACTCAATCCTGATCAAAGC
GGTGACAACATCAAGATGAAGAAGAACAAGGTCACACCAATAGCATACGAAAGAACCTTC
AAGTTGTATTCTTCTCCAGATTACACCTTACCTATTTTAGGTGGCATCCACGCTGCTGTT
GCCACTGTTTCAGTAGGCTCCAAGATTTATGTCTGCGGAGGTTACCATCAACCCCCTTCC
CGCTTTGGTGTCAAAATAGCTCCTGATCTGGGGATCAATGATTTCACTGTATATGACACA
ATTACTGGTAAATGCATACAACTTCCGTCTATGCTTGCTAAACGAGTTCAACCTAAAATG
GTGCATTGTGAGTCTGAAGGTTCTATTTTTGTTTTTGGTTGCACTCGTACACTTACTCTT
TCTCTTCAAAGGTATTTCACATTGCTAAAAACACATGGTCTCCAATTCCTTCTCCTATTC
TTCGTACACATGCTCGTGTTATATCTGTCAATTGGGTGGAAACGGTTGTATGCTCATGTG
TTTTTCTCCAAAATCCACCTAGAATTCTCGCTTACATGA
>m.17366 g.17366  ORF g.17366 m.17366 comp12554_c0_seq1:3-1004(+)
TCTATTGTCCATGGTCTTAGTAAGGACCGAGGTTGTATGAGAGCGTATCAGTTGTTTGAA
GAAGGAATTGGATTTGGATATCTCCCCACGGAGCCTACTTACAAGGTGCTAGTGGAAGCT
CTTTGCGGAGAACGTGATATCAGTAAAGCAAAACATTTGCTACAGATTATGTTGCAGAAA
GGAGGAGAGAAGACTCGAATCTACAATATATTCTTGAAAGCTCTTAGTCGTTTTGATAAC
CCAAGTGAGCTTCTTAATATACTTGTATCTATGCTTCAGTCACAATGCCAGCCTGATGTG
ATTACTCTTAATACTGTTATCAATGGGTTCTGCAAGATGAATAGGGTTGAGGAAGCTCTG
AAAGTGTTTCATGACATGTTGATAGGGGATCTCTGTGCTCCTGATGTTGTGACCTTTACA
ACTATTATCTGTGGTTTACTGAACATTGGGAGAGTGGAGGAAGCCCTGAATTTGTTTGAT
AAGAAAATGCCTGAGATGGGGCTTACCCCGGGCATTATTACTTACAATGCAGTTCTCCAT
GGTTTATGTAAACTTCAGAAAGTTCATGAAGCAATGAAAATGTTCAAGGACATGGTGCAG
AACGGTGTAGTTGCTAATAGTACAACTTACACCATTATGATTGAGGGATTATGTACAACC
AATAACACAGACGAGGCAAAAAGGTTTTGGAACAATGTTGTTTGGCCTTCTAAAGTCCAT
GATAATTTTGTCTATGCAGCAATCATCAAAGGACTGTGTAGTTCGGGTAAATTTAATGAA
GCATGCAATTTCATATATGAACTTGTAGACTGTGAGATTATTCCAAATGTAGTGAATTAC
AACATTCTCATTGACAATGCGTGCAAATTGGGACTGAGAAAAGAAGCTTACCAGATATTG
GGGGAGATGAGAAAGAATGGGCTTGCTCCTGATGCTGTGACGTGGAGGATTCTAGATAAG
TTGCATGGAAATACCAGAAAGCAAATCCGCAGTCCTGATTGA
>m.17370 g.17370  ORF g.17370 m.17370 comp12558_c0_seq1:2-355(-)
CTTAAAAATCAGGAAGAGTTACAAGGGAAGGGATTAATGATTGTAGAATTGAATGGTGAG
ATTGTAGCGTTAAAGAAATCAGTGGAGGAACTGCAGGAGGAGAAGAGAGAATTGGCTGAC
AAAATGAAGTCGAGGGAAGCCTCTGTTTCATGCCCTTCAGAGAATACGCAAATGCTTACA
GAATTAGAACAAATGCGAAAAGAAAGAACTGCCGAGGCTGAGGAATTAATATATTTAAGA
TGGATTAATGCATGCTTCAGACACGAATTAACAAGAAATCAAGATCAGCAAGGAAATGAA
GATGAAGAAAAACATGAAATAATGGATCATGGTTCAAGATATGATTCAGATGCT
>m.15142 g.15142  ORF g.15142 m.15142 comp125620_c0_seq1:856-1083(+)
ATGGGGAGGGTTGTTATTTGGGCACTTGGGTTAATAGACATGTTTACAGATCTGGATTTT
GGACTAGTCATGGTTTTGCGTCCCATTTCTGATATGGATATAGTTTTGCTACGGGCACCC
AGTTTCATGGGCTTAGTTACTGTTATTGGATATGGACTTGGTGGATCTTTAGGTTTGTTC
ATGGGATTTTATGGGTTTGTTTCTAGACTTGGACTTTTCAGTCCATAG
>m.17358 g.17358  ORF g.17358 m.17358 comp12595_c0_seq1:272-475(-)
CACACACACACACACCATTATGACCTTATTAATATGCTATGTGATAGCTGTTATCCGCAA
GGGGAGCACAACACATATTCTTTAGATAGGCAAATCTGTTACGAGTTGTTCGCACAGAAT
CTCCTGGACCCTGTTGAAAGAAAATGCTACCTCTCTCCTTCTGTACAAAACATAAAATCA
ATTGTTAATAGTGGACAGAGGTAA
>m.29833 g.29833  ORF g.29833 m.29833 comp125_c0_seq1:1-417(+)
AATGTGGTTATTGGAAACGGGTTGCAGCACCCTGAACTGGATTCAGCTGGACCTTCAGTT
AGCGGGCTGGAGGTAAACAGACCCATGGAATCTATATCTGATGGGTACCCGATTAACCAG
ACTTCTGGATGTGGATCTGCTGAACTGACTCCTCTGGATGGGCTGAGCTCCATTGTAATT
TGGACAGAACCCGTTAATCCAACCATACCACTGGTGGATACGGGTTTGGGCACTTCTAGT
ATACCGATTCATTGGGATCCTGCTATGGTTGACCAGGTTAGTTCGAGTCCAACTCTGCTT
ATCTCGAGCACCACCTTGGACTCTGATTATTCGCACATTGACGAAGTTGTTGATCTAGCT
GGGGCTGGGGAATCTGTACTTGGGTATGGAGGCGTAGTGGATCAGAATGCCCCTG
>m.37203 g.37203  ORF g.37203 m.37203 comp126011_c0_seq1:67-819(+)
ATGAAAACTAATGAACACGTCTTACAAAGGATCAACAGCAGAAGTAGAAGCAAGATCATT
CCTTCTAACCAAACAGACCTCACTTCAGCTCAAAACCAAACTAGTCTTTCACAGCCCAAT
AAACCCAAGCCCGTTGGTGCACTGTTCAGATCCTTCCTTAGTGTCATATCCCTGCAGGCT
CTACTCCATACATGTAAGTGGCTAAAGCCACCGTCTGTGCTTCTCCGATCATCTTCTACT
TTGGGCCGTACAGTCACCGGTACGCTTTTCGGTTACAGAAAAGGTCATGTGAGTTTTGCA
GTGCAAGAAGATCCAAGATCCGACCCAGTTTTCTTAATTGAGCTAGCCAGTACTACAAGC
AACTTAATCAAGGAAATGTCTTCAGGGCTAGTGAGGATTGCACTTGAGCGTAAAGTTGGA
TCGGGTGGAACTCGATCCGTAAAGCTGTTTGAAGAACCAATGTGGACTATGTATTGTAAC
GGTAAGAAGTGCGGTTATGCCATGCCCCGGACGTGCGGTGAGAAGGATTGGCACGTGCTG
AGTACGATACAGACTGTGTCAATTGGTGCAGGTGTGATACCAGTAGATAAAAGGAACATC
GTCAAAAGCGGGTTTCCGGAAGGCAGTGAAGTGATGTACATGAGAGGTAGATTTGAACGG
GTCGTGGGTAACCGGGACTCTGAAGCATTTTATATGTTGAACCCAGATGGAATGGGTGGA
CCGGAGCTCAGTATATTCCTGCTTAGGATCTAA
>m.17410 g.17410  ORF g.17410 m.17410 comp12606_c0_seq1:1-546(-)
TCATCAAAAGAAGGAAGCATATGTTTTGCACCTAATGATGCGCGGATGCCCCCAATGCTG
GTACCAACTCCTTGGGTGGAGCTTGCTGGGACTGATATTACAGATGGTGAAAATGAAGGC
GACACGAGTCATGATTCGAAGAAGGCAGTGGCAGGATCAAGTACTTCATCAGGAAGTGAT
GGTTTGACTCCAATATTAGAGGGGAACTCCGAAGATGACGAAATTGGAGATGGGTCTACA
CTTCCTTATATGTCTGAGGGAGCTATAGTGGCAACAGGTAATGATCGCGTGCAACAGGAA
CATCAGGGGTTCGAGCTGGTGAGTTTGCTGCTAGCTTGTGTTGAATCAATCAGGTCTAAC
AACATTGCAGCTATCTCACATTTTCTGTCAAGACTTGGCGAGCTTGCTTCACCAGAGGGT
ACTCCGATTCACCGTGTCACAGCTTACTTCACAGAAGCATTGGCCCTGAGAGCAGTGAGG
CTCTGGCCTCGTACATTTCACATATCCATTCCTCGGGAGATTGATCGTATGGAAGAAGAA
ATAGGC
>m.17397 g.17397  ORF g.17397 m.17397 comp12615_c0_seq1:99-290(+)
ATGGATAGGTTCTTACAGTCACAGACTACAGCAGCCAATCAGAAATTTCATATGCTTATA
CAACCCTTGTACCAAGGAAGAAGCCCAGAAAGCTGCTCTCAGCGGAGGCCTACTTCAACC
CTTGTAAAATTTGATTCTCCTTTGGACTCGACATGTAATGTGTATCATTGGGTAATCAGG
CTCCTAGAATAA
>m.37204 g.37204  ORF g.37204 m.37204 comp126472_c0_seq1:3-1145(+)
ATACTTCTGAGCCTTGGCTTTTACTGCCTGTTGTGTGTTTTAATCTTCTCTAGTTCCTCT
CACCAGGCTTCTCCTCCTCCTCCTCCTCCAACAAGCACAAGACTTCTCAATGCCTACAAT
GCTCTTCAAGCATGGAAACATGTGATCGTCTCTGATCCCAAGAACTTCACTGCAAATTGG
TATGGGAAAGACGTCTGTGGTTACAATAGAGTCTACTGTGCCAAAGCCCCTGATGATCCT
AATGTGACAACTGTTGCTGGAATTGATCTTAATGGTGCTGACATATCGGGTTCATTGCCA
GATGCACTTGGGCTACTCTGTGATCTTGCTTTCTTCCATATAAACTCAAATCGCTTTTCT
GGTACCATCCCTGAAGGTTTTCGTAACCTACGTCTTCTCTATGAACTCGACGTGAGTAAC
AACCAATTCTCAGGCTGCTTCCCTGGAGTAGTCCTTAGCCTCCCGGCACTGAAATATCTC
GATATACGATTCAATGACTTTAGTGGTGATGTCCCCAGTAGTCTCTTTGACTTGAAACTC
GATGCTATCTTCATAAACAACAACAGGTTCCAGTTCACGTTGCCACAGAATATTGGCAAT
TCACCCGTGTCAGTACTAGTCTTGGCAAATAATAATCTCAATGGTTGTTTTCCTGTGAGT
TTAGGGAAGCTGGGAGGTACACTAAATGAGATCATTCTTTCAAACAGTGGGATTACAGGA
TGTTTGCCACCAGAAATTGGGATGTTAACTGGTCTAACAGTTTTCGATGTCAGCTCCAAC
AAGCTAGTAGGCTCATTGCCTGAAGCAATCGGAAATATGACGAGTTTGGAGCAGCTCAAT
GTTGCGAATAACAGACTGTCTGGTACGATTCCAGCGAGCATATGTTCACTGCCAAACTTG
GAGAACTTCACATTCTCAAACAATTACTTCTGCGGTGAACCACAGATCTGTCTCAAGCTT
CCTGACAAGGATGACAAGAAGAATTGTATTCCAGGTAGGCCATTGCAGCGTTCAGCAATG
GAATGTGCAGCATTTTCATCTCAACCAGTGAGTTGTCAAGCTTATGGTTGTCCAGCAGTA
AGTAGTCCTCCGCCACCGCCACCTCCTCCACCACCTCCTCCACCGCCACCTCCACCGCCA
>m.17450 g.17450  ORF g.17450 m.17450 comp12650_c0_seq1:2-283(-)
ATGGCACACTCAAAGCGTCATATAGCTTCTAGTACTAACAATGGCAAGCGAGTTAAGGTT
GAGTTGGAAGACATGAGCACGATTCATGAGAGTGAGGAGTTGGGAAAATTACGTTCACAT
TTTGAGGAGCATTGGAAAGCCAAGATTACTGAGCTCAATGATGATTTATCCAGAGTAGTA
GGATTGGATGAACTAAAAAATGAATTCTTAGGTTGGATAAAGGGGATGGTGTTCGACGAG
AGACGTAGGGCTCATGGCATCCCTCCTACAACTTTTCGGCCA
>m.37195 g.37195  ORF g.37195 m.37195 comp126564_c0_seq1:636-869(-)
GTGTTTAGCTCACAGGAGAACACAAAGCTAAAATCCAAATCTGCAACCAAGATTCTAGCT
GGGAGAGGTAGAATCACCATTCCAATATCAAGCAGTATCAACGCAGCAACTCAGACAACA
ATCCCCATTCAAATCTCAAACTCCCAACTCTCGTATTCTCATTGCTTCAATCTCTCCAAA
AAATCATCACAAATTCTCAATCCAACACATCAATTAATGACCAATCAACATTAA
>m.17321 g.17321  ORF g.17321 m.17321 comp12660_c0_seq1:1-495(+)
GCTGCAGAGAGTGTGATGCAATGCATGAGCCGGTTTGCCGAATTGTGCGAGTTTGCTGAG
AATGGTTCACCAGGAATTTTGTTAGAACGTTTCTTAGACCTCCATCAGTGTATGCAGCAC
AAAGCTTCTGAAGTTGATGCTTTACTCAAAGCAAGATTTTTGGAAGCAAGAACCAACATT
CCAAGTAGCTCTCAGCTTTTATCACCTGAACTCCACAAAGTTTTCCTTGATAGGAATCTG
ATTGCAGCATCATGGGTCCAGGCTGCAGTAGAGACTAATCTTTCCAAAATTACTCTACTC
AACAAGCAAGACAAAATCAGAAATCAACCAATGGACGGGCATCTGCACGTCGTCTTAGAA
CCTTCTCCACAGCCTGTGGAGGTGAAAGACAACATTTCTTCTCAAATTAAGAGAATCCCT
CAGAATCAGGGGAACATGTTCGAGTCTAATGGAAAAGGTGGACCATCACCCAGAAGACGA
GTTGGTCATTCG
>m.17437 g.17437  ORF g.17437 m.17437 comp12668_c0_seq1:2-223(+)
ATTATGCCAGTGTGCCCCACTGTAATGGATGTACAATTTATGATAAGGGATAAAGGAGGT
ACTCCTAATTGTCTTTATTCTATTAATACTGGTGCATTTGATGTCTATCTCAGGAACTTG
TTTGATACTGGTATTGTATCCATTGTGGCTACACATTTGATATTAATGTCGGTAATAGTC
CTTCTCCGGCTCTTTGGACATCATCTAGTTTCCCTTCCTTAG
>m.37209 g.37209  ORF g.37209 m.37209 comp126737_c0_seq1:148-2304(-)
CTGCAGGTTGTCACTGAAGAGCCAACTGAGCAAACGGGTGAGACAGATCAGGACTCCCTT
TGTGAGAAAGGGGTACATGATTTCTGGATCGACGAACAAGTAGGGATCATATGCAGATCT
TGCCGTTTCATCAAGACAGAAATCAAGTATATAGCACCTAAAGTTGAGAAACTGAGTTGT
GAAAGACCTACCAAACGGAGATTTGGCAAAGATGCAGGATATTCCATGTGGGAAAGGTTT
GAAATAGAAGATGGTGGTGGGCAAGCACAGGGTTCTCATTGTCTGACAGAAGGTACAGTC
TGGGACATATTTCCTAGACTAAAAGAAAATTTGTATCCTCATCAGCAAGAAGGTTTTGAG
TTTCTGTGGAAAAATGTAGCGGGAGGAATCGATATTCCTAAGATAAAAAATCCCTCGCAT
TCTGATAGCATTGGTGGTTGTGTGATATCGCATGCCCCTGGAACTGGGAAGACCTTGCTC
ACTATTGTGTTTCTCCAGTCATACCTGGAAGTGTTCAAGGATTGCAGGGCTGTGATCATG
GCCCCCTGCAGCATGCTGCTCACCTGGGAAGCAGAGTTCAAAAAATGGAAGTCCAAAATT
CCTTTCCACAATCTTAACTCCTTGGAATTCACTGGGAAGGAAGATAAAATGGCTCTTGAG
TTGCTAAATGGGAAGAGCCATGTGACCAAATGGAACCGCATCGTGAAACTTCTTTCATGG
AGCAAGGGGAACAGTGTCTTGGGAATCAGCTACACCTTGTTTGAAAAGCTTGTTGGGACA
AGATTTATGGACGACAAAGGCAAGAAAAAACCACTGAAATTCTCACGCACGAAAGAAGAT
GAGGAGCTCAGTCGTATTCTTTTGGAGAAGCCAAGTTTGTTGGTTCTTGATGAAGGCCAT
ACACCACGAAACACACGCAGCTTAATCTGGAAGGCTCTAGAGATGATTAAGACAGAGAAG
CGTATCATTCTGTCGGGAACTCCTTTTCAGAATAATTTTGAAGAACTCTATAACACTCTG
TCACTGGTGAGGCCAAAGTTTCTTGACAGTATCTCGTCTTCCAAAACACAGAAAATATTA
AATATACATGAGAAGAAAGATGCAAGGGGGAAATGGGCATTACTAACCAGTTCTATTGGC
AAGGATGGCGATGATACTTTACTGGAAAAGATCAAAGGTATGATAGCTCCATTTGTTCAT
GTTCACAAAGGCAGTATACTCAAGGATAATCTTCCAGGACTGAGGGACTGCGTAGTTATA
TTAGACCCACCACCATTGCAGATGAAACTCCTTGATGAAGTTCAGAAAATACAAAACCCT
TTCGAGCTAGAACATGCAGTTTGTTTGGTCTCCATCCATCCAACCTTGTTACTTCATTGT
GGTCCTTCTACAGCCAAGAGAGGTCGTCCCAGAAAAGAGAAAGGTCTTCATGGGCTGAAA
TCAGAAGAATTCGATTTCGATGAGCTTCAATCTATGGCATCCAAAGAGGTTGATATTACT
TCAGAAGGATATAAGTTGGACCCTTGTCAAGGAGTAAAAACAAAATTCCTAATGGAACTC
CTCCGACTGAGTGAAGCAAGGAATGAAAAGGTTCTAGTTTTCTGCCAGTTTATGCATCCC
TTCTTCTTGATCAAAGACCAACTGATTCATCATTTCAAGTGGACTGAAGGTAAGGAGATG
CTCCAGATGGATGGGAAAGATAATATGAAGCACCGTCAATCAATGATCAATCTTTTCAAT
GATCCGGATAGCAAAGTGAGGGTATTACTTGCTTCTACTAGGGCTTGTCGTGAAGGAATT
AGTCTTATTGGGGCTTCACGTATTGTTCTCCTCGACGTTGTTTGGAACCCATCTGTTGAA
AGACAAGCTATAAGTCGAGCCTATAGACTTGGACAGAAAAAGCTGGTCTATACCTACCAT
CTGATCACATCAGGCACAATGGAGGGAGAAAAGTACCGTAAACAAGTCTCAAAAGACCGC
TTGTCAGAGTTGGTTTTTACTACTGCTGGAGTTCATGATGAGAAGAAGGACATTTCTTCA
TCCATCACTGATGATGCAATCTTGGAAGAAATGATTAAAAATGATAAACTGAAGGATATG
TTCAGGGATCTCATATACCAGCCAAAAGAGTCTGATATGGTTGATACCTACTTCTGA
>m.37193 g.37193  ORF g.37193 m.37193 comp126788_c0_seq1:189-431(-)
CACCAGATGATCAAAATTCTCCTAGGAAGACTTCCTCCATATCTTCTTCTTCCTCTACTT
CAATATTCAATCATTTTGCCTTCTTATTTGCAAAATATACAGAGCCAAAATTGTATTGCC
ACCATGTTCATATTGCGGTTTGACCATCACTTTGTTGTTAGACCTTACCAGTTGGTAATG
GATTCTGCGCTTGCTCAAATCACTCAGCCTGTCTGGGCTGCTGGAAAAAGCCCTCAGTAT
TAA
>m.37198 g.37198  ORF g.37198 m.37198 comp126803_c0_seq1:54-1043(-)
CCATTCCGGTATGAGATGTTCTGGCTGGATTTGCCAGTGTTATCCAAGTTGATGGAGGGA
TGGAGGGAATTCACAGTATTGGGCAAACCTGGGTTTATTATGGCCGCCAGTAAGTTGAAG
CTTTTGAATACCAATGTTCGAGAGTGGGTCAAAAACAATGTGGGCAAAGTTGGGCAAAGA
ACCAAGGCAATACAAAAGGCTGTAGATCACCTTGAACGGAAAGAGGAAACAGTCGGCTTG
TCATTGGAGGAACAGCTAAGCAGAAGGAGAGTTGAGTCTGAACTTTCAGCGGCTTTGGCA
GCAGAACATGTGTTTTGGTCCTCGCGGACTAAAAAAGATTGGAGAGTATATGGAGATAAA
TGTTCCAAACTATTTCATAGGGTAGTATCGCAGCAGCAAAACAGTAATCTCATCAAGGAG
TTAGTGATTAATGATGCAGTTTCTGAGGATGCTCGAGTGATTAGAGATCACATCTCCGAC
TTTTACAGATCACTATTTCAGGAATCCAATGTTACTAGACCTATCCTGGATGATATTACC
TTCAAGAAGATAGATGGGAATGTAGCGAGTAAGCTAGAGGAACCTTTCAGGGAAAGTGAA
GTGTTCGCAGCTTTACATGCTCTGGCCAGTGAGAAGGCGCCAGAACCAGAAGGCTTACCG
ATGGCCTGGTACAAACGCTGCTGGCACTTTCTAAAAGGGAATCTGATGGAAGTGGCTCGG
GAACTCCAAAACAACAATTTCCTTTACTGGAAACTTAATACGACCAATGTAGTACTGATA
GCTAAGAAGAAGGGCAGGAAAAGAGTCACAGATTACCGGCCGATTAGTTTGATTCACGGG
GTAATGAAAATCCTGTCCAAGGCACTGGCAATAAGAATGAGCAAAGTGCTAGACAGTATT
ATTTCAGCACACCAGACTAGCGCTATACCGGGAAGGCAGATCATTGATTCAATACTTTTG
CTTGGATCTCAATCAAATTTACTATTTTAG
>m.17315 g.17315  ORF g.17315 m.17315 comp12682_c0_seq1:258-476(-)
GCACCCTCTACTGCTCAGCCGGGTTATGGTGACCAACAACAGGCATATGGGGATTTGTAT
GTTGCTGCTTACTCGAAGCCATTCGTGTATTCTGCTGAAAGTATTGTTGGTAACAACACA
CCCGGAGCTTATGATGTTGTACCTGATTCTCAGCCTAATTATAGCATAGTGGAGTCGCAA
GGACATCGTCTCCAACTAATGTTAAGGCAGGAAAAATGA
>m.17373 g.17373  ORF g.17373 m.17373 comp12700_c0_seq1:197-454(+)
ATGGGCAGGCCTCACATGATACAGACTGCCCTTGTACTATATGTCTCAATGCATATTTGT
GCTTTCGTGGGGACAGAGCACACCCACCACAAAAAATTCTCCAAGCTAGTTGATATTTGG
CAAGGCGATAACTTCACAAGCTCGAGGTATATAGGGTTCTACGCACAGTTGACATTTGAT
GCTAGAATCTCCAACCAAAACCTATCTTTGTCCAGCAAGAACCCCCAGAATAACAGCTCT
TTATCTTCCCCGGATTGA
>m.17431 g.17431  ORF g.17431 m.17431 comp12705_c0_seq1:1-402(-)
ATGTCTGACGAATCTGGCTCTGGTGGTGGTGGTGATGTTCAAGCGTTGGTTGTTGACAAC
GGCTCTGGTATGTGCAAAGCCGGTTTCGCTGGTGATGATGCACCACGTGCCGTATTTCCA
TCAATTGTCGGCCGTCCACGTCATCAAGGTGTTATGGTTGGTATGGGACAAAAGGACTCA
TATGTCGGTGATGAAGCCCAAAGCAAACGTGGTATTCTTACATTGAAATACCCAATTGAA
CACGGTATCGTTACAAACTGGGATGATATGGAAAAAATCTGGCATCATACTTTCTATAAC
GAACTTAGAGTTGCTCCTGAAGAACACCCTGTTTTATTGACTGAAGCTCCTCTTAATCCT
AAAGCAAACAGAGAGAAAATGACTCAAATCATGTTCGAGACC
>m.37200 g.37200  ORF g.37200 m.37200 comp127115_c0_seq1:136-378(-)
TCCTTCCCACTCATTTCAAACCAACCACGAAATGGCTCTACTAAGATGACCCAATCATGG
AGAAGCTCTTTAATCTCACCCATCGAAGCGTGCACCTCCTTGACTTCTTGTCAAAAAAAT
CCTTCTATTCCACTCATTTCAAACCAGCCACAAGGTGGCTCTACTAAGATGACCCAGTAT
CCATTTCCAAACCACTCACATGCAAATTATAAGCACAAGATGGACGCTACTCCAAAAAAA
TGA
>m.37206 g.37206  ORF g.37206 m.37206 comp127160_c0_seq1:440-1483(-)
TCACACACGAGTAACTTTACCTTTCAGCTCCTCTTTCTCAGCTTTCCTTTCGATCTGAAA
ATCTTTTCTCTTTTATTACAGAGTTCAATGGCACTTTCCCCAAATGCATCTTCTTCACAA
CCAACAATTCTCTCACCTGAAGAACCCGATTCACCAACTCCAAAAAAGAAGAAACCTGAT
GATGAAATATTACATGCCAACAATGATAGCCAAGCTCTTGTTTTGTTTGTTCCTTATTCA
GCTCAGTCTTCTTCTTCTCCACCGCCTCGCAAGCGTAACAAATCTCCAGGTGTCCGTATT
GTTGGTGGCAGAATTTACGATTCTGAAAATGGGAAAACCTGTCACCAGTGTCGACAAAAG
ACAATGGATTTTGTTGTTCTCTGCAAGAGCCACAGGGAAGATAAATCATGTATATTGAAG
TACTGTCACAAATGCCTCATTAATAGATATGGGGAAAAGGCTGAGGTGGCTTGTCAGCTT
GAGGACTGGAAATGCCCTAAATGCAGAGGGATTTGTAATTGTAGTCACTGCATGAAAAAA
CGGGGGCATCCACCAACTGGAAGTCTTCTTTATACTGCGAAGGCGAATGGGTTTAGGACA
GTATTGGAAATGATGACTGTTAATGGACCGGAAATGATCACTGCCTCGTTAAATAGGGCA
AGCATTTGCAATGGAGAATATAACTCATGTACCGCTCTCAAGGCAATAATGCCAGCGTAT
CCTATGAAGATGGAGGAAAATATACACGTAAAAATGGAGTATAACGATCTTGATTACGAT
ATGGATGAGGGAGGCAGGGATAATGATACACAGTCAAGTGAGAGAACTAAGGAAGACTAT
CCTGGTGGTGAAGTCACTCAAAATGGGGTTGAGCATAAAGGGGATACGCAAACTCAAAGA
GATAATAGTGGCCAAGAAGTGCGTAATATTAGGAAGATGAAATGGAAACAATTGGCAAGG
GCTAAAAGCTTTAGTGCTGTTCAGGAAGGATCTACGGAAGATGGTGCCCAATCACAGCTG
ACACAATTGGCTATGTCCTCGTAG
>m.37197 g.37197  ORF g.37197 m.37197 comp127163_c0_seq1:1-198(+)
ATCTCCAATCACAATCAAACCCCTCATTCTCCATCACAATTCTTCAACTTCAAGTCATCA
ATTCAACATCAAAATCATTACCCTAATCACACCATTCCTCCATCTCAATCATTATCAACA
CTCTCTTCATTTTCCATTTCTTCAATTAACCAACAACACCACCATAATCAAATAATCAAT
CATCAAACAATCCAATAA
>m.29807 g.29807  ORF g.29807 m.29807 comp1271_c0_seq1:434-673(+)
ATGGTGTGGATCTGGGGTATACAAGATAAGTCCCAAGTGGATGTTCTCAAAATGCAAGGT
TCGATGATTCTGAATTTTGCAGAAATCAATACTAATTCAGTTATACAACAGCAGATGATG
GTGATTTCGGATTGGGTTGTGGAGGAGCTGGTTTTCATCACTCAAATGGGTACCGTAGAG
GATTATTTTTGCCGCTATCAGTCATGGCACCGTTTATCGCATTCGAATTTTCAAGAATAA
>m.37207 g.37207  ORF g.37207 m.37207 comp127221_c0_seq1:67-1038(+)
ATGTATGCTTTGAAAGAGAAGAAGGGGTCTCACCCTCACCCATGGTGGTTTGATAGTCAG
AATACCACAAAACGGTCCAGGTGGCTCCAGTCCACTCTTGCAGAGCTTGATGAGAAGACA
CTGGCAATGTTAAAGCTGGTTGAGGAAGATGCAGATTCCTTTGCTAAACGAGCAGAGATG
TATTACAAAAAGAGGCCAGAGTTGATAACTTTGATTGGGGATTTCTATCGTTCTCACCGC
TCTTTAGCTGAGAGGGTTGATATGCTCAAGTCAGAACCAAGGTCACGCTTGATGACACCC
ATGAGTTCCCCGTTGTCAACCAAAAGCCAATTTAATAAGTTGATCAGCACAATGGAAAAA
TCTTATGATAGCTATTCTGAAACATACTCTGAGGCTGGAGAGTCTGAAGTTGATGATCCT
GAACCGGACGAAGGGATCCAAGATGATGTGAAAATTAGCGATGAAGAATATTCTGGTGAG
TCTGAAGTTGATGACCCTGACCCTGATGAAGAAACCCAAGTTGATAGGAAACCAAGTGAT
GAAGAAGTTTTTGCTGATTCTGAAGTTGATGAAGAAATCATTGCTGACAAGATAACAAGT
CACGAGAAAAAAAAGGATGCTCAAGTTGATAGTCTAAAAGGGGTGGAGTATATTGCTAAT
CAAAGTGACGGCAGTGAGATCAAGAAGCTTAGAGACGAAATTGAGAGGCTCAAAGAGGAG
AATAAGATTCAGAAAGAGCAACTCCTGGAGAAAGATGAAGAGAAGAGGGAGGTCATCAGA
CAACTTAGTTTATCCCTGAATATACTGAAAGAGAATGCTAGTCAATGCAAAAGTAGTACT
AATGTGAAGGAGCCAGCCAAGAAATGGGGTCCCTTCGAATTTAACAAAGGGAGAGGGATA
TTTTCTGTTAAGATATTTGGGGGTGCTCCAAAATCTCCAGTTAACCAAGAAATGAAGCGC
TTTGGTATCTAA
>m.17383 g.17383  ORF g.17383 m.17383 comp12728_c0_seq1:3-815(+)
AGAACCCTTCATTTTCTTACAGTTAGGTTTATGGACTCAGGTTCCAAGCAAGCATCAATA
ACAAAGAGGTTGGAGGGCAAGGTAGCTCTAATAACAGGTGGTTCTAGTGGGATAGGTGAG
ACCACAGTGCGGTTGTTTGTGAGTCATGGTGCGAAAGTGGTCATTGCAGACATTAACGAC
AACCTCGGTCAGTCGCTTTGTGAGGAGTTATGTATGGGTGAAAACGTAACATTTATCCAC
TGTGATGTCACTAAAGAACCTGATGTTCAGAATACAGTTGATTCCACCTTGGCTAAGTAT
GGGAAACTTGATATCATGTTCAACAACGCTGGCATTGCAGGAAACTACGATTCCCAAATC
TTGAATTGTACAAGTGAAGACTTCAAGAATGTCTTTGATGTGAATGTCTATGGTTCTTTC
CTGGGTGCTAAACATGCGGCAAGAGTGATGATCCCAGCGAAGAGCGGTACCATAATTTTT
CACTCCAGCGTTTCTTCAGTTATTGCGGGTGGAATAGGGCATGCTTACTTAGCATCAAAG
CGCGCTGTGGTTGGGATGACGAAAAGCTTGTGTGCGGAGTTGGGACAATATGGGATTAGA
GTGAACTCTGTATCACCATATGTTGTTGTGAATGAAATGGTCACCACGCTTGTGAATAAG
ACAGAAGAGTGCAAAGTGGAAGGGTTATTCAGCTCTTCTGCCAATCTGAAAGGGGCTGTG
CTCAAGTCGACCGATGTGGCAGAAGCGGTGCTATATTTAGCTAGTGATGAAGCTAAGTAT
ATAAGCGGACTGAACCTTGTTGTTGATGGG
>m.17418 g.17418  ORF g.17418 m.17418 comp12735_c0_seq1:95-664(-)
CCAGTTTATTGCTTCTGCTGTGGGAAAATAAGCCATGATTACCAAGGATGTGCTAAGTAC
TTTAAATTGAAACAGCATGCAGAAGATACAAACGCCAACACGGAGATCAACACAAATTTA
CTGTCCTTTCCTAGAAATGTCAAAGCACCGATACAGACTGGGAAAAAGTTCATGTCTTTT
CCAGAAGGCCAAGGGGGAAGACAACGGTTAGAGACAGTTGAACCAATCAGGGATAAAGGC
AAATCAAGTGATCCACTAGATGAGGCAGTTCCTACAACGACTACTCTCACAGGAAACCCT
ACCATACTTTCTCCACTCTACAAGCAAAACCATCTTAAAACCACTACACCCACCACCCTA
GCCAATACTAATTATGGGCCAAGTACCAACCCTAAAGAGACTACATGCACTAAACCTCCC
AACTACCCTCCACAACTTCCAAAATCACCAATTCAAGGCCACCTGTCCCCATCCAGCACA
CTTGATATTAACCAAAACACTTCAGCTTCCTCCTCTAAAACAATCCTTACATCTCTCTTT
AACCCAAAAAATCTTTTCAACTCTCTCTGA
>m.37202 g.37202  ORF g.37202 m.37202 comp127460_c0_seq1:113-1156(-)
ATGTTATCAAGAGCCTTCCATGGAAGAAAACCCAATCACAGCAAGCGTCCATCGGAAATT
GGAGAGTGTAGTAGCTACAAAACAACACCACGACCTTTAAAGTACCACGAAGATGAGGAG
TGCATCGTCGGACTCACAGGCGATCTCCCACTCAACATGTGTGATGGTGGGTCTTATACT
AAGACGCGAGCAAAAGGGGTGCTATGTTTGAGAGAAGTCATGATGGGGTCAGTACAGATG
ATGGGTGAGAGTTGGCTAGGGATATCTGAAAAGGTGGTATTGATGGATGGAATGGTTTAC
GCAGCCAAAAGATTTAAGAAAGTGAGTGTTACTGGGAGAGATTTTAGTAAGAGAGTCGAG
CGTCTAGCGAGAATAAGCAAGGGCAGTGAACATCTTCTACAAGTGAGGGCTTATTTATAC
GCTAAACGCATCAAAATCATTCTTTCTGATTATTACCCTATGGGCAGTCTCTCAGACTTG
CTCAAAGGGGCACGGGAGCTAGGGCATACCCAGCTAGATTGGAATCAGCGGCTCACTATT
GTGTTTCACATAGCTAAAGCCATATCGTACATCCATGGACAGTCGCCGTCCCTATCGGAG
AAAAATCTACAAGCGAATGTTCATGGAAACATCAAAGCATCTAATGTTTTGATAAGAACA
AATTTCTCCGCATGTTTGTCAGAGTATGGCTTCATTCAATTGGCAGAGCCAGTTGAAGGC
GATCTTGTGTCGCAGCCCAAGTTACTAGAGCCAATTAATTGCACAGAGAAGATGTCGCAG
AAAAGTGATATGTGTCGCTTTGGTGTCATGGTATTAGACTTGCTTGGAGGGCCCGAGGCT
CCATCGCGGACACAGTGTATAATTGAAAAGAAAGCTGAAATAGAAGAAGGTAAGGATGAG
TTTTTTGAGTTCATTGTGCGAGGTAGAGAGAGGAAGCAGGCCATGGAGGTATTGGATATT
GCTTTAGCCTGCACAAATACGTCCCCCGAAGCTAGGCCTTCAATGGAGAATATTTTGCTA
TATCTTGACAATATCTTGTTTTGA
>m.37194 g.37194  ORF g.37194 m.37194 comp127543_c0_seq1:143-745(-)
ATGGCTAGAGGCAAGGTTCAGATGAAGAGGATCGAAAACCTGGTGCACCGACAGGTCACC
TTCTGCAAGCGTCGCGCAGGGCTTCTCAAGAAGGCCAAGGAGCTGTCTATACTCTGTGAT
GCTGATATCGGAGTTATTATTTTCTCCAACCAGGGGAAGCTCTATGAAATTTCCACCAAA
GGAAGCATGGAAGGACTGCTTGAGAGGTACATGAAATCGGGCAAAGGAGCTCTGGTTTCC
GATGAGGAAGCAAATCCTCCTAAGGAATCATCAGAGGAGATAGCTCTGCTGAAACAAGAG
GTTCAACGCCTTCAGAAAGGTCTCAGTTATACTTTTGGAGGTGGATCAGGAACTATGACC
TTGCATGAACTAGAGCTGTTAGAGAAGCATCTTGAGATTTGGATCCAAAGCATCCGCTCA
ACAAAGATGGATATCATGTTTCAAGAAATACAAATGTTGAAAAATAAGGAGGGAGTACTC
ACAGCAGCAAATGAGTACCTTCAGGGGAAGTTAGAAGAACAGTACAGTGTTTTTGATATC
CCTCCCAACATAATACAATTTCCCTTTGAACTAACATCACCAAATGACGTATTCAGGTTT
TAG
>m.29682 g.29682  ORF g.29682 m.29682 comp1275_c0_seq1:2-154(+)
GAAATGATATTGGAAGAATATGACAGTATATTTGGTTGTGTAATGTTACAAGAAATAGAA
CGAACTCACCCAGGATTTGAAGAGAGCGAAGCAGAACTGGTTCCGATCGAGCTAAAATTA
GAATTCATCAGCTCAAAACTAACTCAGATCTAG
>m.37196 g.37196  ORF g.37196 m.37196 comp127646_c0_seq1:3-497(+)
GAAACAACAGGAGATCTGCACTTCAAAAATCTTCTCGAGGTGACAATCGCGAAATGTGAT
TCACTGAAAGACGTATCATGGCTCGCTCTGGTTCCTTTTCTGGAACTATTATTCATAAGC
AATTGCAAGGAGTTGGAAGATATATTGGTGGACGGATTTGCAAGAACAGCATGTGAAAGT
CAGTCCATTTTTTCAAGAGTGACACTTTTATGTTTGGAAGACCTGCCGAAATTAAAGAGC
ATGAGTGGAGTCGCATTGCCTTTTTCTTCTTTGAACGAGGTCACTATAACTGGTTGCCCA
TTGCTGAAGAAACTACCTTTTGCATCCATGAGAACGAAAAGACCTTCAATACCAATACGA
TGCGAGACAGAGTGGTGGAGTGAATTACAGTGGGATGACCAATCAGTTATGTCAGCTTTC
CATCCTTCTTTTCAGTGGCAGGTTACTATGAGGCGAAGAGGGCATAGAAGAATAGGTACA
ACCCTTGGATTCTAA
>m.17409 g.17409  ORF g.17409 m.17409 comp12766_c0_seq1:1-435(+)
AGACGGGGTCAGGTACCTCTTCATATGCACTTAAATCTTGAGTTGTTGGAAGTTGTCCGT
CTGATATGTTCTATGCTTATAGAAGAAGCTAATAGTGAGAGATTGTTTCTCAAAGCCTAT
TCAAGTTGTTGTGAGAATGTTATAGCTGCAACTTGGGCACTAAGGGAAGGAAATTTCCAG
AAATCTTTCGATATCATCAAGTCCATGGAAGTATGGGACCTATTCCCGAACCGAGATACT
GTCTTGCAGATGCTCAAGACCAAGATCAATGAAAAGGCTATGCGGAGTTTCCTATTTGCT
TATTCAAGTTCTGCTCCCGTGAGCTTGTACAAGCTCTCCAGGATGTTTGAACTATCTGAA
AGTCAGGTACTGAGCAGTGTAAGATATATTTTGGAGGAACTTCACGCTAGCTGGGACGAA
CGCAACAATTGCAT
>m.30032 g.30032  ORF g.30032 m.30032 comp1277_c0_seq1:219-794(+)
ATGCTGGCAATGGGGTGCAGGAGTGGCCATCGCCATCTCTCATTTTCCTCAATTTGTTGT
CGATTCTCTAGCCTAAGCCTCTCGTCTTGTGCTTCTTCTGATTCTAATGGTCTCTCCACA
GATACGGAGTTAAGTTTAGGGTTTTCAGAAACTGTAGATCCCCCATTTCCATCTTTCCAG
GCCTCAAATGACGCAGATATGATTTCTAGAATCTTAATCGAACACCACAACCCATTCCAC
ACGATGGAATCTTCTCTGCAACTGAATGGAATGAACCTGTCATCTGATCTAGTTCATCAA
ACCCTAATACGTTTGAAAAATGTTTCCAAAATTGCACTAGGGTTTTTCATTTGGGCAAAA
GAACACCCTACTTACCAACATGATGTTGTTGCCTACAACCTCATGATTGATATATTGGGG
AAAGTCCATCAATTTGATGTTGCTTGGCAACTAATTGTTGAAATGGATCAACAAACTATA
ACACCCACTTCAAAAACTTTTTGGGCGTTAATGCGTAGATTAATAGCCGCTGGTCTTACT
CGTCAAGCAATCCGGGCTTTTGATGACATGGAAAG
>m.29755 g.29755  ORF g.29755 m.29755 comp1278_c0_seq1:1-885(+)
GGTGGTGGTGGTGGTGGTGATTCCCTTATTTATATATTACCACCGCCAGCGACAACAATA
ACTTGGACATGGAACACTGGAAAAAAAGAAGATGTGAGGAATTGGGTTGAATTGCCTCTT
GAACTTACTCTCAGCATCTTCATGAAACTTGAAACCATCGATATACTTCTTACACTATCT
CAAGTCTGTTCTCACTGGCGGCATCTCTCTAAAGACCCTGTTCTCTATCGCTCTGTGTTC
ATTGGTCCATATCATCAAATTTTCCATGGTAGCCGGGTTTTCTTCGACAGCATTGCACTC
GAAGCTGCTTATAGAAGTTGTGGGAATTTGGTGCGCTTCTCCTGTGGTAATATGTCTCTA
TTCTTTATTGACCAGTTACGCCATATCGTGGCTTCATCTAAATCATTGAAATCCCTTCGC
TTGGGGGCGTGTAAGGATATTACATTTGAAGAGATAATGGAACTTGTCAAAACAATTTCT
TCTTTGGAAGAACTTTCTATCCACTATGATTCTTTCTATCCACAAGGTACATTTCGACAA
ATTGGTTGTTTTTGTCCAAATCTCATGCATCTTCGAATTGGGCTAGTGGAGTCCGCAGAT
GTGAATGCTTTGGAAATTGCTGAAAGCCTACCTTATTTACGCACTCTCCGTCTCCTAGCA
AATGGTCTTACAAATAAAGGTTTGCAACTTATTCTTGATGGATGTGGCCACCTTGAATAT
GTATATATTAAGGGGTTTTCTAATTTGGAAGGTCAAGTGTTGAAGAAATATTGTGATAGA
ATCAAATCCATGACGATTTTGAACACAAGTGAGGAATTTGGAGTGGAATGCGAGTTTCAT
TTGCAAGCTACTAATGAGGGAGGGGACGCAACCAAAGAAGTGGG
>m.29756 g.29756  ORF g.29756 m.29756 comp1278_c1_seq1:3-473(-)
TCTCCGTTCTCAACAATGGCCGGAAGAGGCAGAGCCCACAGATCTGCAGGAGGAAAGAAA
GCAACATCACGAAGCCGCAAAGCCGGACTCAAATTCTCCGTTGGAAGAATCCATCGTCTC
CTCAAATCTGGCAAATACGCCAAACATGTTAGTGTCGGCGCAGCAGTCTATGTCGCTGCC
GTGCTTCAATACCTCGCTGAAGAGGTTCTTGGATTGACTGGGAATACCGTATTGGACAGC
AACAAAACTCGCATTCGTCAACGCCACATTAACCGAGCGGTGAGGAACAACTGGGAATTG
AGCAAGTTGTTAAGGAACGAGAGCAAGTTGAGGTTGTTGAGTAATATAGATGAATTAAGT
CATGAAGAAAAATATCAGTATATGTGGAGGTTTGATTGGTATAGAATTGAAGAAGACGAC
GAAGAAATTGAGAAATTCTTGACGAAACGTGGTGGTGGTGGTGGTGGTGAT
>m.17416 g.17416  ORF g.17416 m.17416 comp12790_c0_seq1:114-764(+)
ATGGCGAAGAGGAAGAGGAAAGAAGAAAGAGTTCCAGAAGTTCTATGGAGAATCTACGGA
AAACGTGCACAAACCTTAGCAAACACACTCATCACTTTACTTCCTCAACCACCGCCATCT
TCTTCTTCTTGTCAGTGCAAAGGAAAACAATGCCTTCGCTGCTGTCATGACGCTGCATCT
TTTCTCTTGAGACCAGATGATCCTTCAGATTACAAGAAGCTGTTGAATAAAACTTACGCA
GTTGTTTCTGAAAATGCACCTCCATTGGTTCTCTATTTCGGGCGTCATTGGTCTCAACTA
CAGATTGTGAAGAGGACTATAGAGACGATGATGCGTGAGACACATATATCACGTAATGTC
ATATGTAACGGTTACGACAAGTGTGCTCAATCCAGCAAAGGTGTAGATTTCTTGACAACC
TCTGCTTGGAAACTTCTTCATAAGAGGATTGGAGATCATTTCATGGTGCATCTGCTAAAG
TTTGTGGCTATATTTTTACCCCTACCACATGAGAGCCACCTTCAGGTATCTGGTTTCCCC
ATCAGTGATTTATGCTCCAGTTTCTCAAAAAACATACGGGATTCAGCATTTCAGCAGTCT
TTACCCGACCCATCTGCTAATCATGGTGCGAGGAGTACTGGTCTGAGA
>m.29559 g.29559  ORF g.29559 m.29559 comp1282_c0_seq1:1-570(+)
GGTATCACATGCAGTCGCCGACACCCTGGAAGAGTCATTTGGTTGGCCCTTCGTTCTCAA
AACCTTCAAGGAAGCAGCTCATCCTCAACTGGGGTCGTGGTACCTAGTCTCTCCGGGTTC
ATGTCAATCAAACTTGACAAAACCAACTATCATCTGTGGCTTGCACAGATTGTTCTGACT
TTGAAGAGCAAGGGGTTGTTGGGATTTGTAGATGGTACAAATCAGTGTCCTGCTAAGTTT
ATGTTGGACAAAGACGGCACAAAAACCACTGAAGTGAACAATGATTTCATAACATGGCAG
GAACGAGATCAACTTATTTTGAGTTGGATCAATAACTCACTCACTGTAAAAGTGATGTCC
AGTGTTAGTCGCTTTACAACTTCATGTGATTCGTGGCTATCACTTGAGAAAAAGCTTCAT
AAGTCGCTGTATGGTCTGAAACAAGCCCCTCGGGCTTGGTTTCAAAGGTTTTCCGGCTAT
TTAGAGCAGCTCGGTTTTCAAGAGTCGAAGGCTAATTACTTGTTGTTCACTTTCCATAAA
GGGATCCGTCCACTGTCACAAGGTACATGA
>m.33633 g.33633  ORF g.33633 m.33633 comp128444_c0_seq1:158-1120(-)
ATTTTTGAGAGCTTGGAAATGGGAAGCTGTGGAAGAAACGGATCAGTAAGACAATACATC
AGGTCTAAAGTTCCAAGGCTTAGATGGACTCCTGAGCTTCATCATTGTTTTGTTCGCGCC
ATTGAAAGGCTTGGAGGTCAAGATAAAGCAACCCCCAAGCTTGTTCTTCAGCTTATGGAT
GTAAGAGGCTTAACTATTTCTCATGTCAAAAGCCATCTTCAGATGTATAGAAGCATGAGA
AGTGATCTTAGTAAACCAGATATGCATTCTTCTTCGCAACTAAGCAATCAATCTTTTGGG
TTTGATGATGAAAGTGAGATGGGATTTTTCCAATCTTCAAACCCCATCAAGGAATTCCAT
CCTCATCAACCATTATTCAGTTCTCTCCCTCTCAAAAGACCTAGAATAGAGATGAGGAGT
TCTTCCACCTCCCACAACCTGCAGCAATGCAGTGAAAGAATATGTGAGACAGTCGCCTTC
CCGTACTGTTTTGATGATTATGTGCACAGCAATGCTGAGAAAAGAGAAGGAATAAAGGAG
GGTTTTTTCAGATGGCAGACCCAGGCTCCAAACACACTCTTCTCTCATCTGCCACATCAT
CTTCCCAACCTCAACACACAAGAATCTGATTACTACTACAAGAGACCTAAAACAGTTGAT
GAGCAGGAACTTTCACCTGTAAGCATGGGAAATTTGTTCAGTTCACAGTCTGTTGAAAAT
CAAACAGAGGAGGAGGAGGAGGAGGTGGAGGAGGTAGAAGAAGAAGCTGATGCTTGCATG
CTTTCCCTATCACTCTCATTGCAGCCTTCTACAACTAACAGGAGCAATGCTTCATCAGCT
AGTGAGATCAGTGAAGCTTATTCATCGACATCCAGGATTAACTCGAGAGACTGTTTTCGT
TCTTCCGATCAGCGGAATAGAAACATTAACTTAGATCTATCCATCTCTTTGGTTGGCAAT
TAA
>m.33618 g.33618  ORF g.33618 m.33618 comp128497_c0_seq1:3-827(-)
ATGTCGACTTTAGGAAATTTGGGTCGTCGTTCTTCAATTTCTTCATCGAAGAGACCTGCT
TCAATGGAGAATCCAACAAAGATTCCACCTGTTCCACCCCACCAATCCAAGAAACGAGTT
GCTCTTACTCCCATTACAAATCAAATTAACAACAACCCCTCTTCTCGGAATTCTTCTAAT
CAGGCAAATGTGAAGGCACCAGGCCCAACATTTGCAAAGACGAAGAAGTTGATTTCTTCT
TGCACTAGCAATACAGGGGTCCGTCGAAGTTCTGTGTCTGCTGCACCAACTGCTTTGAGA
TCAAGCAGAGTGGTACCCAAGAAGGATGTCTCCATTCCGAGACCTGAAAAACAAGTTCCT
ATTGTTACATCCTTTGTTGTTCCTTGCCACATGGATATATCTCCAAGTCGATCAGCTGGA
GGTTCAGTTTCAATGGATGAGACAATGTCAACTTGTGATTCTCTGAAGAGTCCGGATGTT
GAGTATATTGACAATGGTGATGCCTCTGCAGTAGCTTCTATTGAAAGAAAAGCATGTAAT
AATTTTCATATCTCGGATCATACAGAGATAGCATCAGGAAACATCTGCAAGCAGGATTTA
CACACGGGACTGGAAATAAAAGATGATATTTTTGATGTGGACAGCAATTACAACGACCCT
CAGATGTGTGCAACTATTGCATGTGACATTTACAAGCACTTGCGTGAATCAGAGAACAAG
AAAAGGCCTTCCACAAATTTCATGGATGTTGTGCAAAAGGATATCAATGCTAGCATGCGT
GCAATACTGATTGATTGGCTTGTGGAGGTCGCTGAAGAATACAGG
>m.33619 g.33619  ORF g.33619 m.33619 comp128574_c0_seq1:32-1075(-)
CCTTCACCTTCTTCCCCAGAAAAGCTCAGCTCATCCAACATTGTGATGGATTCAGAACCA
GAAGAGCTGCAGTTCATTGGGTTCGTCAGCATATACAAAGAAGCGTACAAGATATTATCT
TCATGGAGGAAGATCTTCACGCAAATCACCCTTTGTTTGATCGTTCCTTTATCATTCATA
TTTTTAGCTCATATCCAAATAGCTAAATACCTTTTCAGCGAAATCATCCATAATGAAGAA
GCTTTAGATTACACGCGGACAAATAGTCCCATGTATAATAGGATTTCGCAGCGGGTGTCT
TCTGAATGGCTCACCTTTTGGATATTCAAGGCCGTGTACCTCCTCTTTGTTTTGATCCTC
TCTCTCCTATCTACCTCGGCAGTCGTGTACACCATCGCGTGTATATACACTGCCAAGGAT
CTGACCTTCGGTAAGGTCCTCAGTGTCGTCCCTAAGGTCTGGAAACGGCTTCTGATCACC
TTTCTATGGAATTTTTTCATTATGTTCGTGTACAACTTTGTGGCAATATTAGTCATGGTT
TTCTTCATTGTTCTTTTGGAAAATTCCGCGGCAGGAGTTGTGGTCGTCCTTATGGTGGGG
GTTACTTATTTCGTTGGCTTCGTATATATTAACGTGATCTGGCATTTGGCTAGTGTGGTG
TCTGTATTAGAAGACGTATATGGAATTCAAGCTATGATCAAGAGCAAAGCACTGATCCAA
GGAAAAATGGGACTCGCCAGTGCGCTTTATATCACGATTCAGATCTCCATTTTTATAGTT
CAGGGAACATTTGAGAATATGATCATGGAAGGAGAATTACTGGGATCAGTGTTCAACGTG
AGTTATGCCATCATATGCTTTTTATGGTTAGTATTATCTGTTTTGGTTGGCCTCGTGGTT
CAGACAATTGTTTACTTTGTTTGCAAGTCGTATCATCATGAAAGCATTGACAAGTCGATC
TTGTCAGATCACTTGGAAGTTTATTTAGGAGATTATGTCCCATTAAAGGGAAGAGATGTT
CAATTAGAGCAGTTTGATATATAA
>m.29943 g.29943  ORF g.29943 m.29943 comp1286_c0_seq1:2-454(-)
ACTACAGAGAAACGCCTCCTTATGAATAAGGCCAAAGCAAAAGTGAGCTCCAGTAGAATC
AAAGGGATTTCCATTTCTAAAGGTTCACCAGAATTACCTCCATGTGACCTTCAAAAGGAT
GGGACAGAGAGTTTTACATTTCCTTTTGAGCTTGATGACGTTCCGGGAACTGCAGACAAA
ATTGCTGCAAATGTGGATCGGTGTGTCGCTGAGGGTGTGGAGGCAGGTTATCCGAATTAT
CTATGTACTATCGAAGTCGGAAAAATATCTTTAGCCAATTGGCTTCGCCAATTGGAGGGT
GTGGTTTCAGCAGGCACTTCGGAGGAAATCAAGTCCATGGGCAAGCGCTTTCAATTCGGG
CAATACACTATTCATGGTCTTACCTTTTGGGCTGCTTTGACGACAGCTCAGGATCTCCCC
CAATCGGATAAGGTATTTTGTTGTTGGAAGAGA
>m.33630 g.33630  ORF g.33630 m.33630 comp128803_c0_seq1:1-276(+)
TTTTGTTCTGATCGCTGGGTTAAGGAGGCTCGGAGTGTGGTGAAAAGGGAGCTGTGTATG
AAGCCTAACATGGAGGGGGTTACATTAAATGCAGATGGGAGCTTAGATGTTAACGGCGTT
GGATGGGAAGCAACACTCAGTAATCATCACGGAACGGTATTGTCGGCAGCAAATGGAAGC
TTGCATTATAATCAAATTCGTATGATCGAGTATCAGGCGGTGACTATGGATCTTGAATTG
GCAGTCAGTATGAATATTCAGGAAATTATTATTTAG
>m.33620 g.33620  ORF g.33620 m.33620 comp128904_c0_seq1:319-1455(-)
ATGGCGCCAAGCACTTCCAGCACATCATCAAACACATCCGCTACTGTTGTCCTTCCTACA
GTTTCTGCCAATTTTTTCATTAAACTTGATCGTACTAATTATAATCTGTGGTTGGCACAG
ATTTCTCCACTCATCAAAGGCCGTAAACTCAGAGGTTTTATCGATGGCACTTGTAAGTGC
CCACCGCAGTTCATAGTTGATGCAGCAGGCAAAGATACGGAGGAGATCAATCCTGCATAC
GATGAGTGGCTCGAAAAAGATCAAACAGTTCTCGGTTGGATCAATAACTCTGTCAGCACA
CCGGTTCTTTCGACCATTGCTCGCTTTCAAACATCGTTTGAGTCCTGGAAATCCTTAGAG
AAAAGGTATGCATCTTCTTGTCAGAATCGCATTATGCAATTACGTTATGAATTGTTGCAG
ATAAAGGGCGATGGTCTTTCTATATCCGATTTTCTGGATAAAATTCATACTGTGGCAGAC
AGTCTTGCTTTAGCTGGGAAACCAGTCGATGATGATGACATTATTTCCATCATCATGAAT
AATGTTGGGTCTGCATATGAGTCTACAGTCAGTTCTGCTCAAGCCAGAGACACTCCAATC
TCGTATGATACTCTGGTGGCTTTATTACTTAGTGCAGAGATGCGGCTCAAGAATCAGAAT
ACACCTTCTATTGAGATAAACCCTACTGCTATGTATGCTCCGAAGTCAGCCCAGTCCAAC
AGCCGTGGACGCGGTTATATGTCAAACAGCCGCACAAATATCAGAGGCAGAAGTCGTGGA
CGGGGATATTCTGGAGGTGGCTTTTCTCAGGGATCTGCATCTGCTGCTTCTCATCATAAT
CGCCCCACTTGTCAAATTTGCAAGTGCTCTGGCCATACAGCTATCGATTGCTATAATCGA
ATGAATGTTGCGTATGAAGGACGGGTTCCTACTCGCCAACTCACTGCAATGGCAGCTGCT
GCATCCTTTCACAACACTCCGTCCACATGGATTTCAGACACAGGAGCTTCCAATCATATC
ACTGCCGATTTGGCAAATCTGGCAATTCATGAACCATACAATGGCAATGATCGTGTAGCT
GTTGGTAACGGTTCAGGACCTAAAGACGGGGAAGATGCTTTTCCAAGGGAAGAGTGA
>m.33631 g.33631  ORF g.33631 m.33631 comp129278_c0_seq1:339-641(-)
TTTCTCGAGGCGCATGGGCTAGACAATTGGTGGTCTGATGGTTGGCAGCTTCAGCAAGCT
ATTCATAATAGTACACACATACCTGGCCTAATTAAGTGCAACCATGGTACTGCTATGGTG
GTGTCCTTCACAATGAGGAAAGTTTGCAAGGATGAACTTGGGCATGCTCAGAAATTCAGC
AAGACCTCCAGTTTTCTTAATTGCTACAGTCATTCAGCCCAAGAGCCACCATCTTATAAC
CTCTGTCGTCCTGCTGACAGCATAGTATCTACCTCGATTGCTCCGGAATTTTTTTGTGGC
TAG
>m.29716 g.29716  ORF g.29716 m.29716 comp1292_c0_seq1:127-543(-)
GCCCAACTATCAGAGTGGCTTGAATCTGGAAAGTTACAGAGGATTGTGCTTGTTATAATG
AGTAAGGCTACTTCTGAAGTTTTGGAGAGATGGAATTTTAGTATAGAGACTGATAAGGAA
GTTGTAGAGAAAGGGGTGTCTAGAGAAAAGAGTGATAAAGAAATTATGAGAGAGATTCAA
GCCATTATGAGACAGATTGCTTCCAGCATTACTTACTTACCATGCCTCGAGGAGCCTTGT
GTTTTTGATGTGTTAGCATACACTGATAATGATGTGGAAGTTCCATTTACCTGGATTGAG
AGTGATCCGAAACTCATTGCAAATCCGCAGATGGTGAAACTGCATTCTTTTGATACCAAG
ATACACAAAGTGGATACCCTAGTTTCATACAAGAATGACGAATGGGATGACGAGTAG
>m.33626 g.33626  ORF g.33626 m.33626 comp129380_c0_seq1:241-1596(+)
ATGATAAAGAAGAAGAACAAACCATCATTTTCATCGCATTCTTTACAAATCGACAGAATT
AGCCACTTACCCAGCTCAATCCAAAGCCACATTCTTTCATTCCTTCCATTAAAACATGCA
ATCAAAACCAGAATTCTCTCTAAAGAATGGAGACATTTGCGTGCTTCATTTTCCATCTTG
CACTTCTCTGATGAGAATTTTCAACAACCAGAAGATTTCAAAGAATTTGTTCACCAGACA
TTTCAGTTCCATGATGGGTCAATTGTGGAAGAGTTCACAGTCATTCTTCTTGCTCATGCT
TACACTATACCCGCCCCTTGCATCTTTAATTGGATCACTTTCGCTATATCTCACAATGTT
CAACAACTCTCTCTCGACTTTGTAACCATTCTTCCTGATTGTATATGGACTTGTGCAACT
TTACGAATGTTAGCTTTGCGCAAGGCTAGTATCAACCTCCCCACATCTATAAGATTGCCA
GACTTGGAAATTCTGGATTTTGCTTATGTTAGCTTCTATGATGAGAACCAGCTTGATAAA
CTCGTATCCAATTGTCCTGTTCTAAAGAACTTAACCATCTCTGATTGCTCTTGGGAAAAG
ATATCGAACGGTATTCTTACTATATCGTCTCCTAGCCTTGAATCTTTAACTTTACATGTC
TCTTGTACTTTTGACGCAATCAAAATATCTGCTATCACCCTTTGTGAAATGGTTTTCAGT
GGCTCTCCACCAGATGTCAGTCCAGAGACACTGTCGTCTTTGGATTGTGCACACTTTATG
TTCTCGTCCCTCTTATTTTTGAATGAATCGGACCAGGATGTCAATAGTCGACTTGCAAGT
GCGATATTCACAGGACTGCGTAATGTCAGAGGATTAGGATTGAATGATGTTTTTATTCAG
TGTCTTATCAACAATCAAGATTTTTTGCCACATCGACTACACTCATGTGCTAATTTAAGA
TGTTTGGACCAAGCATTTCTACGCACCAAAAACCATGCCTGTGCTGTAAAGTTCATGCTC
ATAAGCTGTCCAAACTTACAATTCCTTTACATGAATGTCAAGGATACAAATACATCTGGT
TATGTGGTCGATGTTGAACATGATATGCAATCAGAGTGGTTGCTTGTTGGGTGTACTTTG
AACCACCTAAAACTTGTTAAATTCACTTCGTTTGAAGGAAGTGAGGCTGAACTAGACATT
GTGAGTTATTTGCTTGAGAATGCGGCTATTATGGAGAAAATAAGCATACATTTCTCACAA
AAACTAAAGGAGGATGAAGGGAGCCAATGGAATATTAGTCAGAAGCTTGCAATGTTCCAC
AAGATTTCTCCGGGTGCTGTAATATCATTCTCTTAA
>m.29596 g.29596  ORF g.29596 m.29596 comp1293_c0_seq1:1-165(-)
ATGCCTGCCATACAAACCAATACAACATTCTACTGCACTGACTGGGACCTGGAAGTGAAA
CTACCTATAGATGGGCATTATTATTCTATCATATTTGGATTGTATATCAGAGCAGACGGG
GACCCTAACATTTCTTGCCCTCTTAGACCATCTCCAACACTCTCC
>m.29597 g.29597  ORF g.29597 m.29597 comp1293_c0_seq2:1-213(-)
ATGTCTCAGCATCATTGTGATCTGCACAAGTACATTGCACCCATATTCACGCCTGCCATA
CAGACCAATACAACATTCTACTGCACTGACTGGGACCTGGAAGTGAAACTACCTATAGAT
GGGCATTATTATTCTATCATATTTGGATTGTATATCAGAGCAGACGGGGACCCTAACATT
TCTTGCCCTCTTAGACCATCTCCAACACTCTCC
>m.33628 g.33628  ORF g.33628 m.33628 comp129453_c0_seq1:126-350(-)
GCAGTTTGGAAGCTTTGCAAAGGGGAAACAAGAGAAGAAGGGGGTGTTTTGATAGAAGCA
GTGCAAGTGGGCGCATTTCAAAAGATTTTGTTGCTGCTGCAGATTGGTTGTGTGGATGGG
AGAAAGGGGAAGTGCACTGAATTACTGAAGCTACTGAATCTCTATAGAGGGAGAGCGGAA
TGTGTTGATTCAGTTGATTTTAGGAGTATATTCCGGCCATTTTAA
>m.29773 g.29773  ORF g.29773 m.29773 comp1294_c0_seq1:150-776(-)
CTTCCCCGCAAAGATCTGCTACCTTTACTGAAGATGCCAACTCTTGGTGGACAGGCGTAC
TATGATTTTTCACCTACACCGGAGTACAGATTTGTGGTCCTTGATGGATATGACATTAGT
GCCATTGGATGGCCACACGATCATCCAAAGACGAAGGAAGCGCTACAAATTCTACAAGAG
AAGAATCCCAATAATGACAAGAACAGTCCAGTAGGAATGGAAGGACTTCAAAGAAGGTTT
TTAATGTTCAATGGTGGTGTCGGGAAGGAACAGTTGGAATGGCTTGACAGGACCCTTCAG
GATTCCACAAAGCTTGAGCAGAAGGTAGTGGTTTGTTGTCACATTCCCCTGGATCCTGGA
GCAGCCACCAATGAAGCACTCTGTTGGAATTATGATGAGGTAATGGAAATAATACACAGA
TATAATTGTGTAAAAGTTTGTATAGCAGGACACGATCACAAGGGTGGGCACTCAATTGAT
TCTCATGGCATACACCACCGGGTCCTCGAAGCTGCACTAGAGTGTCCTCCAGGAACAAAT
GCATTTGGTTTTGTGGATGCCTATGATGATAGATTATCTCTCTCTGGTACTGACAGAATG
CCTAGTACGGAACTGTTTTTTAGCTGA
>m.29774 g.29774  ORF g.29774 m.29774 comp1294_c1_seq1:2-355(-)
ATGATGGGCCCCACGAATGGACTAGTGAATGTGCAAGGGAAGAAACCACTTTTCTCCTTT
GGAGTTATATCTGATGTTCAGTATGCTGATATTCCTGATGGCCGCTCATTCTTAGGTGTT
CCTCGATACTACAGGCACAGCATTGAGGTTTTAGAAAGGGCAGTTAAAAAATGGAATGAC
CATCCAAAGCTTAGTTTTGCAGTAAACTTTGGAGATATTGTTGATGGTTTCTGCCCTAAA
GAAGAATCTTTAAATGCTGTAAAGAGAGTGGTTAAGCATTTTGAAATGTCCAATTGCCCA
GTGTACCATATGATTGGAAACCACTGTCTTTACAACCTTCCCCGCAAAGATCTG
>m.33624 g.33624  ORF g.33624 m.33624 comp129516_c0_seq1:34-1179(-)
ATGAGTGGAACCCTGGAATCTCCAGCCAAGGTTAAGGCTCAAGTCAGGCTAGCTGATACC
GTTGCAGATGATCAAAGATTTCTGCTGAATTTTATAACTGCGGCTTACTTAGGCCCGGAT
GTCTTGAATGATACCCCGAGGCGATCTGTCATGACTGCAGAAGGTCTTCGGGTCTATAAC
GTTTCAGATTTGGGTTCTTCTGCTCTTACACTTGAACTAATGGAATGGTTGTATGGGTAT
CTACTAAAAGAAGCCTTTCCAGGTGCTGGTGTAAAACAAACCAGTCTACATCAGTATTTT
AATGGCAAATTACCAGTTCGAAAGTCCCGTCCAGTTAAAGACCCCAGACAATTCCAGCAT
TTCTTCCCCAAAGACAAGCACGAGCAAGGCAGCCGTGGACGAAATGGTAAAACATTTAAT
GGAATTGTAATTATACAGGACCCAGATACATCACAGATCCCACTGTGTGCTCGGGCTAAG
TTTAAATTTTTAACTTGTCGGCGCGATTTGGCAATAAATATGGCGGATTTTCAAGCATAC
TGCGATAGAAAGAGAGAAGAAAAGGAGATCAAAAGTCGTATGGATTTCCTGGAGAATGGA
AACTCGAAGAAGAAGCCTCGATTCATGGAGCCATCAGTGTCAGTGCAACCTTTAAATGCA
GTTCCATTGGATCTTAGTGACGAGCCTGTATCTGGGAACTTCAACAACAATGAGGATCTC
CCAACTATGAGAAAAAATGATTTTCCAATGCTTGAATGGCGTGTGGAGTTTTTCCCAGAA
TTACTTGTTTCTCGTACTGGAACTGCAATTAAAGGAACCATTGGCCTAGTTGACGTTGGT
GAAAGCACTTCTGCTTATCTTTTCCGAGTTTCACTACCTGGTGTGAATAGAGCTTCTGTC
AGATGTGAAGTTGAACAGAATGGAATGGTCACTGTAACTGGAGTCACGGTAACAAGTGAA
ACTGCTGGTAGAGATAATCATATCTTCTTCATGCGAAGCCAGAACTTGCCCCCCAGGGGA
GATTTCACGGTTTCCTTCAACCTGCCTGGGCGTGTGTACAGTTCATCCTGGAAATGCAAT
CTTCAATTCGGCTTCATAGAGGGCATTGCTAAAAAGAAGATTAGTAATGTCTCTAAACAA
GAATAA
>m.17458 g.17458  ORF g.17458 m.17458 comp12964_c0_seq1:81-458(-)
ACTGAAAAGACACACTCAGACCTTATATTTGCAGACCTTCAGCAGGGTTGCATTGCCCTC
CACTGCACATTTCTGTTCAAAGTCATTACCTTCAGTCAGGAAGAAGCGCAACAGGTACCA
ATTCCACCACTGTCATTGCGGCTTCCACAAGAGGTACCTACACTATACAAAGCATCTCTA
TTATATATAGCCGACGATTTCACGTTCCGTGCTTACAGCTCTCCATTTAAAGCTCTTGAG
TTATCTGCTGTCACATTACAATATGGGCAGGTTGAATATGCTAGATTACAAAGCCTTGCA
AGTGCGCATCAACCCGTCTTTGCAGTCCCTAGCTGCCTTATACTACAGATTTTGTTTGAA
CCAGAGGGACGTCCATAA
>m.17385 g.17385  ORF g.17385 m.17385 comp12968_c0_seq1:2-361(-)
TTATTTATTAGAGTTTCCACCTTCTACCCCCCTTTATCACCATTTCTTCAGAAGGAGGAG
GGCTCAGTTAGAGTTGAGATTGACGGAGATATTGAGTATTATACAAAGTTCTGGAATGTC
AGAAGGAAAAGGATTGGAATACAGAAAGAACGGGAATATCTTACTGAAAAGAAAGCTGAA
ATTGAAAGTCTGAAAAGAAGAAGAACTGCAAAATTAACTACTGAGCTGAAAATTTGTGAT
TCCATGGATAGAAATGAAAGGGATGTGAAGCAGCTGAGTTATGAAAGGGATCCTCTTCTG
GCTGAGGAGGAGGATATGCAATCGTTTGATGTTCTGTTTGAGGCTTCATCAAATGATGTT
>m.29652 g.29652  ORF g.29652 m.29652 comp1297_c0_seq1:3-416(+)
GAATATAACTACATGCCCAATCCAGTCTGTTACAACATCCTGATGAAGACTCATGTTGAT
GCAGGCAACATAGACGAGGCTCTCAATCTCTACCACTACATGCTTGAAGAGGCACCTTAT
GCCTTTCGACCTGGAATCTTTGATAGCTTGACTAGAGGTCTCATTTCCTCCAATCAAATT
TTGAAAGCCAGACAAATCCTTGAAATAATGGTCCGCGGACATGAATTGAAAAGTTCTCTA
GTCTACAACAATTTCATATCTGGCTACCTTGACTTAAATGATGTCAAGAGTGCCAATGAG
CTGTTCAATGAACTTTTGAAGGATCGATCCTGCCGTGTCGATGATGGCCTTATTTTCGCA
ACATACATGGACTATTATTTCAAACACAATATGGAGAAAGAAGCAATGGAGA
>m.29653 g.29653  ORF g.29653 m.29653 comp1297_c1_seq1:2-610(+)
ATGGAGACGTATCATATTTTTATCGATGGATATCAAGCGGTTTCCCGAAAAGTGTACAAT
ACGTTGTTGAAGGTATTGCTAAAGAATGGTAAGAGCACAGAAGCTGATTCACTTTTTGAC
TTCATACTGAATTCTGATACCGAACATTCTGGTTGCAGATACGACGTAGAAAGTTATAAT
ATAATGGTGAATGAATACTTTAGATTAGGGAATGTTTCGGAGGCACTTTTGATATTTAAG
AAAAAAGGTACATACCATGAGCCTCTTCCGTTTGTTATGGATGTCTCGGGTTATAACAAT
ATAATTGACAAGCTTTGTGGGAATGGGATGCTCACTGAGGCGGATAAATTGTTCGAAGAC
ATGCTCAGTTTGTCGGTGATGCCAGATGTTATGACATTTAGGATTCTGTTTGAAGCTTAT
TTTAAAGAAGGAAGGATAGATGATATGTTGATTAGGCTTAATTATATGCTTTTTGAGACC
AAATTGAAACCGAGCCCAGCATTGGTGAATACAGTCATTGGAAGAGTGATTAGTAAGGGT
ATGATTGAGGAGGCAGAGGAGGTTCTGCGCAGAATGGGCTCGAGCCGTTTATTTATCAGC
ATGTCCTAA
>m.17341 g.17341  ORF g.17341 m.17341 comp12993_c0_seq1:2-370(-)
CTTGAGGTCGAGGAGAGAGTATGCGTAGGGGAAGGCTCGAGAAGCCGGACTTGGGCTCAA
GTAGTCTGGGAGGACTCAGAACATATTCAAACAGCAGAGTTGGGGAGCACGCACGTTCCG
AGACCGCCGGAGTGTCAGATTAATAGTGAGACAGGGTGTTCACAAGAAATTGGGAGACAG
GGAAGTAGAGGTATGTGCTCGACAGAAACATCTATTACCAGTCTCAGGCATGTTGTGGAC
AGCAGAGTGGTCCAAACACACAGTGAAGAAACTAGAGTATCGGAAACACAATGGGATGAT
GAGTCTGTATCAACGGATGCTGAAGAGATTCAGAGAGAGAATGAGGTCTGTGGAGTATGT
GAGGACGTA
>m.37122 g.37122  ORF g.37122 m.37122 comp130005_c0_seq1:74-553(-)
CATACTTTAGGTTATATCGCGATATTCAATCTATATCTAAGTTCTGCCCAATCAAGTCTC
AAGATGTCATCTGAGAAAGGTGGCTGCTTCTGTGGCAATATTCGGCTCTCATTCACAGGC
GAACCGGCTGGTCATGTATTGTGTCACTGCCTTGACTGCCGCAAGATTAGTGGCGGAGCG
TACAGCGATAATATAATCGTCGCGGACGATAACTTTAAGCTCGAATCCGGCACTCCCAAA
ACAATCTCTAAGACGGCAGACTCTGGCAAGAAGATCACTTCGCACTTCTGCGGTGATTGC
GGTACCACGCTTTTCCGTACAGGAGATAGCTTTGGAAGCCAGCATATTGTCAAGGCTGGT
GTTTTGGACGATCCAGACTGGCCGAGCAAGAACTTGCCAAAGGCTGAGCTGTTCTCCACA
GAGAGAGTCGGATATATTTCGGCTGTCAAAGATGCTGCACAGCTAGCAGCAATGCCATGA
>m.29536 g.29536  ORF g.29536 m.29536 comp1301_c0_seq1:3-701(-)
TGTTTCTCAGTCTCAACTTCACCTTCTCCTACTTCAACACCCAAAGCATCCGCAGCAGAT
ATCCTGTCCATTCTCGGAACTAAAGAACAAGCTTCCACTGTCAACCCCCAAGTAGCAGAT
GAACTCAAAGCCTGTCTTAAATTTCTCGTCCCCTTCACTCCCAATTCGCCAGATACCACC
AACTTAGGAACTGATCGCAGATCAATGGTGGAGAGTGTCTCCCCAGTTACTGAAAATGAG
CTTGTTTGGCTACCTCCACCGGCACTTTTGGAGCTCGCTCGTATTGTTGTTAATTCTGGT
GGAGATAAAGATGTCATTCATAAAGCCCTAGATCCAACCGTGTTACCCATACCAGATGTT
GAAGGGTCAAATAAGAACCGTTGTCAAGTGGCAAGAACTACTTATGGAAGACGCTTCATA
ATTGAGGAAGTAAACTCCTACTTCGCATTTTTGTATGAACTCATTGCTTCACGCGGCCCA
TCCGTTGGACTCACTGTCTCGCTGAATCGTTTTGATCTTTCCCGTGGTCATCTTTTCATT
GCAAAAGATTCTGGGAGGTTGGGCATATTATTCCGTGCTAGAGATTATCCAGCCAATGAC
AAAGAAGTATTCCCATATAATATGGGTCATTGTCAAAAAGGATCAAACGTAGTTTATGAT
GAAACGATGAACCTAAGGAACATCCTCTGGCTTGCTCCT
>m.17403 g.17403  ORF g.17403 m.17403 comp13027_c0_seq1:2-1615(+)
CGAACCCTATTCACCAGCAGCAGGTACTCTTCTTCACTTCCTTTCTCTTCATTTTCAACC
CTAACCCTAACTAATTCCCCACTACACAATCCATCAAGTCTCGATGAAACTTTCGTCTTA
AACCAACTCACAGATCTCCTTTCAATCAAACCAAAACAAACCCTAAATCAGAATCAGATC
GAATGTAATAGTAGTAATAATAATAAGCCTTTCTCCGAGTTTTTATCTCCGGCTGAGAAA
TTGCGGGGAATTTTCCTCCAAAAATTGAAAGGGAAAGCCGCAATTGAATCCGCATTAACA
TCTGTTAACGTCGATTTAAACATCGAGATCGTTGCAGAAGTAGTTAATAGAGGCAATCTA
GGTGGTGAAGCTATTCTTAGTTTCTTCAATTGGGCAATTAAACACCCTGCGGTACCGTCA
GAGGCTAAAACCTATCAGATTATTGTTAAGGCACTGGGGAGAAGAAAGTATTTCGATTAT
ATGGAAGTCATTTTGCGTCAAATGATCGCCAACGGGATTGAATTTGATACAGAGGTATTG
TCGATTGTAATGGACAGCTTTATTCGGGCTAGATTGATTTCCAAGGCGGTTAAGTTGTTT
GGGAATTTGGAGGAGTTTGGGTTGAAATGTAATACGGAGTTGTTGAATGTGCTTTTGGAG
TGCCTTTGTAGACGTTCTCACGTTGGAAGTGCGAGTTCAGTGTTCTGTTCGATGAGAGGG
AAGATGGAATTTGATCGCCAGACGTTTAATGTTATTATCGGTGGATGGTCAAAGACGGGG
AGGATAAATGAAGTCGAGAAGTTTATTAAAGAGATGGTGGGTTGTGGTTTTGATCCGGAT
TGTTTGACTTTTAGTTACCTTCTCGAGGGTTTGGGTAGAGCGGGGAGAATGGAGAATGCT
GTCGAGACTTTTGGGAAAATGAGTCAACTTGGGTGTGCTCCTGATACAGTTGCTTATAAT
GCGATGTTATCTAATTTTATTTCAGTTGGTGAATTAGATGAGTGTATCAAATATTACAGA
GATATGATCGCAAAAAGTATATTACCGGATGTAAACACATATACAAACATGATCAGGGCT
TTTCTCAAGTCTCGGAGAGTAGCTGACGCACTGGAGCTCTTTGATGAGATGTTGGACAAT
AATATTTTTCCTAACACTGGGATAGTTACGTCTTTCCTGGAACCCTTGTGTAGCTTTGGT
CCCCCTCATGCTGCTACGGTGATTTACAAGAAAGCAAGAAAAGCAGGGTGTGAAATTTCG
TTGAAAGCATATAAGCTCTTACTTATGAGATTGGCGAGATTTGGTAAATGTGGAATGGTT
TTGCAGATCTGGGATGAGATGCAATCTTGTGGTTATTCTTCTGATATGGAGGTGTATGAG
TATGTTATTAATGGACTTTGCAATATAGGACAGTTGGAAAATGCGGCGGTTGTTATGGAG
GAAGCACTACGCAATGGATTTTGCCCAGGAAAGATTATCTATAGTAAATTAAACAATAAA
CTGTTGAATGTGAATAAGGTTGAGAGAGCATACAAGCTCTTTCTAAAAGTTAAGGAAGCT
CGTGGCCGTGAAAATGCACGACGGTTTTGGCGTGCTAATGGATGGCATTATTAA
>m.17400 g.17400  ORF g.17400 m.17400 comp13056_c0_seq1:1-300(+)
GGTGTTTCTTCCGAAATTGAAAACCTCTTTTACCGCTTAAAAGGAGGTTGTGAGAGTACG
GGTACCAAGGTATTGCTAGAGGCATGCAAGGATCTCCGTGAGGCTATGGAAGGAAAAGAC
AAAGATAGGTGCATCTGCTCGCTGCTCAAACTGAAAGATGAGTTCAACAATTTACGTCCA
AAGCTCGAAAACCTGATTGATCTTGATGTAAAAATTCATCACCTTAGGGATGAAGATCAT
CAAACACAGACATCACAAAGCATCTCAACATCTGTAAACTCGTCTGGGGCTTCTTCATGA
>m.37112 g.37112  ORF g.37112 m.37112 comp130703_c0_seq1:121-1158(-)
CAGAAGAGCGTTAAGAATGGTGCATTGAGATCAACGTTTACTGTAAACTCAACTTTTGTT
GAGATGATCCAAGGAAAGATGGGAAAGCAACAGCCTCAACATGTTCCAAGGTGGTCTGAC
TGTGATTGCAACACTTGCGCTTCTTGGAGTTCATCCTGCAAAGACAGTCTGTTTGTAAAG
ATTGAAGGAGGGAAAGGTGATGTGTACGAAAATGTATTATTCATTCATGGATTTATCTCA
TCATCTGCATTTTGGACTGAGACGGTCTTCCCGAATTTCTCCGATGAAGCAAAATCATCG
TACCGATTCATTGCAATTGATCTACTAGGTTTTGGGAGGAGCCCAAAGCCATCAGACTCC
CTATACACATTACGAGAACACATCGAAATGATCGAGCGTGTTCTTGACCGATACAAAGTG
AAGTCCTTTCACATTGTAGCACATTCACTAGGCAGTATTTTGGCCCTTGCCATGGCAGTA
AAACACCCTAATGATATCAAATCATTGACATTACTTGCACCACCATATTTTCCAGTACCC
AGCGGGCAACACCCAACACAGTATGTAATGCGAAAGGTAGCACCCCGACGAGTGTGGCCA
GTGATTGCATTTGGTGCTTCACTAGCTTGCTGGTACGAGCACATTAGCAGGACTGTCTGT
GTGTTAGTGGCAAGAAACCATAGGTTGTGGGCTTTTCTCACCAAGCTAGTCACCAGAAAC
AGGATAAGGACATACTTAGTGGATGGATTTTTCTGCCATACGCATAAATCTGCATGGCAT
ACTTTACATAACATCATCTGTGGGACAGCTGGAAAAGTTGATAGATACTTGGATGCTGTA
AGCAATCAGTTAAAATGCAAAGTAACAATCTTTCATGGTAGGGAGGATAAGCTTTTACCT
GTGGAGTGTAGCTATGCTGTTCAATCAAGAATCCCTCGGGCTTGTGTGAAGGTGATAGAG
AACGAAGACCATATCACGATTGTGGTAGGAAGACAGAAGGCTTTTGCAAGGGAACTAGAA
GAGCTTTGGAAGAAATAA
>m.17342 g.17342  ORF g.17342 m.17342 comp13071_c0_seq1:124-399(-)
GCAATTCTTCTTCTGGATGAAGCCACCAGTGCATTGGATACAAGCTCAGAAAAGTCAGTT
CAGGAGGCACTTGATAAGTTGATGAAGGAACGAACCACTATAGTTGTAGCGCACAGATTG
TCAACCATACGTGATGCTGATAAGATATGTGTACTGCAGCATGGGAAGGTGGTAGAAAAT
GGCAGTCATGAGGAACTCATTAGGAATCCTGGAAGTGTCTATAAGCAGCTGGTTAGCCTA
CAGCAGCAAACTACTGATACAGGAAACATCATCTGA
>m.29857 g.29857  ORF g.29857 m.29857 comp1307_c0_seq1:3-302(+)
TATTCAAGTCAGACCAGACAATATACAAATTCATTTTCTCTTATCTTCTTACTACATTAT
CAGTTTCTCTTAAACTCTTCAAATACTCTCATTCTTCTTCTCCTCAAATCTCTCTCAACA
GGACAAACAAAAACAAAACAAAATCTATCTCTTCTCTGTTATATTATCATCACCATCAGT
CGTGAATCCGATTCAGATCTATCCCCCACTATTTCATCAACACATCTGATTTCTACTAAC
ACTACCAGCCACAATCGTACAACACATATCGTACAACAAATATCAGTTTTCTATTTGTGA
>m.29706 g.29706  ORF g.29706 m.29706 comp1308_c0_seq1:829-1146(-)
TTAAATCTCACAGTTAAGAAGCCTTGGAGACCTTTGTACAATGGTATTACTCAACCAGCA
CAAGATGCCTATGCCTTTTTGATAAATTGGCTCAAAAGGTTACCTCAGTACCGAGGAAGT
GATTTCTACATGGCTGGAGAAAGTTATGCTGGATTTTACATACCTGAGCTGGCAGACGTA
ATACACTCCAACATGCAAGCACACCCTTCTGCAAGAATAAATTTGAAAGGGATCTTGATA
GGAAATGGAACTGCAGACTTTTATATGGATATGAAAGGGAACTTCGACGATCTACGACTC
TACGTACACATGCTTTGA
>m.37115 g.37115  ORF g.37115 m.37115 comp131181_c0_seq1:59-931(+)
ATGAAATCTGTGGGTGTTAAAAAAGGTGCATGGGATGGAGAAGAAGACCTATTGTTAAGA
AGATGCATTGAAACACACGGGGAAGGAAACTGGCATCTTGTGTCAAAAAGATCAGGATTG
AATCGGTGTCGGAAGAGTTGTCGGCTAAGGTGGTTGAATTATCTGCAGCCTAACCTCAAT
AGGGAAGAATTCAAGGAAGATGAAGTTGACCTCATTATAAGGTTGCACAAACTATTGGGA
AATAGATGGTCACTGATTGCTGGTAGACTTCCTGGGAGGACTGCTAATGACATAAAAAAC
TACTGGACCGTACATCTGAGTAAAAGGATCGCCCCAAAGCCAAAGGACACTCTTCATCAA
CAAAGATATGGAAGTCATGAAATTATAAGGCCTCGACCTACCTTTTTAAAATCAAAAGAG
AGTATACCACAAACCAAGCAGCATCAGGAAACCGAGAAACAACGTGACGTCATTTCTTGT
CGATTTCCTCAGCCCGGTAGGATGGCTAACTACTGTGACGCACACTCAAGCAAAAAACCC
GACCCAAAGCCAAATGACCCTCTTTGTCAACTAAGTCAGGGAAGACATGAAGTTTTTAGG
CCTCAACCTACGTATTTTAAGTCAAAAATAATATATCGACCTCCAATTGAATCAAGTATA
CCACGATCCCAACAACTGCTAAAAAAACAAAAACAACATCACGTTCTCACCCACACTCCG
AGCTCCGATGATATACATAACAAGATGGTATCGTCGAAAGATCGCATTACCACAGAAACA
TGCAAAACAACGAATCCAGAGAGAGTAATATTCGATGATTGTGATTTTGATTGGGATGAT
CTTCTTAGAACGAGAGACTGGTTGATGAATTAG
>m.37119 g.37119  ORF g.37119 m.37119 comp131260_c0_seq1:1-921(-)
TTTAGAAGGGTGCTGAACGGTTTGAATCGTAACACCTGCGGAGAGGGCCAAGAACCATTT
CTTTCATATGAAGGTCTGGAGCAGTTGCATCGGTTTATATTTGTCATGGCGATAACTCAT
GTATCTTATAGTTGCTTGACCATGCTTCTGGCAATCGTGAAGGTCCATAGTTGGAGGAGA
TGGGAGGATGAGGCTCATATGGATCGGCATGATGCACTCAGCAGCATCACAAGAGAGTTA
ACCTATAGAAGGCAATCTACATTTGTAAATATCCACACAGCAAGTCCATGGGACAGAAAT
AGATTTTTGGTTTGGGTGACTTGTTTCTTTCGCCAATTTGGTCGCTCTGTGGTTCGTGCT
GATTATCTTACTCTTCGGATGGGATTCATCATGAACCACAATCTTACACCAAACTATGAT
TTCCATAACTACATGATCCGCTCCATGGAAGAAGAATTCCAGAGAATAGTGGGTGTGAGT
GCACCACTCTGGGGATTTGTTGTTGCTTTTATGCTGTTTAATATAAATGGTTCAAATCTG
TATTTCTGGATAGCCATTATACCTATCACTCTTGTTCTTTTGGTCGGTTCAAAATTACAA
CATGTTATTGCAACATTGGCGTTGGAGAATGCTGGCATATCTCGACACGGAAGTGAAAGA
AGACTGAGGCCTCGTGACGACCTTTTCTGGTTCAAAAAGCCAGAACTGTTGTTATGGCTG
ATACATTTCATACTTTTCCAGAATGCGTTTGAGCTGGCTTCATTCTTTTGGTTCTGGTGG
CAGTTTGGGTACAACTCTTGCTTTATTAGCAACCATTATTTGCTTTACGTACGGCTGATT
ATAGGATTTGCTGGGCAGTTCCTGTGCAGCTACAGCACTTTACCCCTATATGCATTAGTT
ACTCAGATGGGAACAAACTAC
>m.37114 g.37114  ORF g.37114 m.37114 comp131265_c0_seq1:2-562(+)
AGTAAATCTCAATTTTCTCGGTTTCTGAACTTGATGATGCATACAGACCCTAAATGTGTA
CCACCGATGGTCATTTCAGGGAATCAGTTTACATCAATAAACCAACACCAGGAAGCTGCC
CGGAAGTACCTTGAAGCCTTTAAATTGAAACCAAACAGTCCTTTGATTAATTTGTGTGTG
GGGACTGCTTTGATCAACTTAGCCCTTGGTTTTCGAGTTCGAAACAAGCACCAATGCCTT
GCACAGGGTTTTGCATTCCTCTACGGCAACCTGAAACTATGTCAGAACAGTCAGGAGTCA
TTGTATAACATTGCCCGGGCTTATCAGCATGTTGGTCTTGTTACTCTGGCTGCTTCATAT
TATGAAAAGGTGCTTGAAACTCCTGAAGAGGATTATGCCATCCCGAAATTTTCTTTTGAA
GATCAAAGCCCTGCAGAAATCGAAAAGCCCGGTTACTGTGACCTTCGTAAGGAGGCGGCA
TATAATTTGCACTTGATATACAAAACAAGTGGTGCAATCGATCTTGCCAGGCAGGTCCTC
AGATGTCATTGCTCTCCATGA
>m.17423 g.17423  ORF g.17423 m.17423 comp13129_c0_seq1:1-375(+)
GGATATTATATCCAAGGGCAGTGTGGCATTATCATGTTTGATGTCACCTCCCGTATCACG
TACAAGAATGTCCCCAACTGGCATCGGGACCTCGAGCGTGTTTGCGAGAACATCCCCATT
GTCCTCTGCGGTAACAAAGTTGATGTCAAGGAAAGGAAAGTGAAGACTGGTGCAGTTACC
TTCCACCGGAAGAAGAACCTCCAGTACTTTGAGATTTCGGCAAAATCAAACTACAACTTC
GAAAAGCCTTTCCTTTGGCTCGCTAGGAAGTTGGTCGGGAACGCTACTCTAGACTTCGTT
GCGGCGCCAGCTCTTGCACCTCCCGAGGTCCATGTAGACACCGAACTAATGAAGCGATAC
ACGCAAGAGCTG
>m.17456 g.17456  ORF g.17456 m.17456 comp13138_c0_seq1:184-378(-)
TACATAACACATGGTTGTTTACAATCTCAGGTGCTCTCATATGGTTGTCACATGATATTA
TCCCCTAGGATGACTTTGAAGGATGCCTCTACCACCACCACAATCACCTTGGTTAGGTTA
GAAAACACCTCCTTCTGGTTGAGGGTTGTTTCGGTCCCCTCACCCAGAACCAGCCCTGCA
TTCGAAATGCTTTGA
>m.17438 g.17438  ORF g.17438 m.17438 comp13139_c0_seq1:1-366(+)
GTGGAATTCGATGATGATGATCATAATGTGTTTGATGAAATGCGTAGGGTTTATATCGAG
TTTAAATTTGCGCCGGTTGTGTTTGATATGTTGTTGAAAGTTTATGCTGTGAAAGGATTG
GTTAGGAATGCGCTTTTTGTGTTTGATAATATGGGGAAGATTGGTTGTAGAGCGAGTTTG
AGGTCGTGTAATAGTTTAATGAGTAGATTAGTTAAGTACGGGGAGTGTTTTACTGCTATA
CATGTTTATGATCAGATGGTTAGATGTGGGATCGAGCCGGATGTGTTTAGTTTCACGATT
ATGGTGAATGCATGTTGTAAAGATGGAAGAGTGGAGAAAGGGGTGGAGTTTGTGAAGGAA
ATGGA
>m.29933 g.29933  ORF g.29933 m.29933 comp1313_c0_seq1:3-347(+)
ACCAATGAAGACAATGATGCACTTCACTTGAAGGTGAAGACGCCTGGCTTGCGCAAAGAA
GAGATCAATGTCATTGTGGAGAATGGAACGCTTATTATTAAAGGTGACCGGAAGCCGAAC
ACAGAGCCTGCTTCTTCTTCATCTTCCAATGGGGTTAAGCCAAAGTCAAAGTTCTCTGTG
AAGTATAAACTAGATCCTACCAAGTGTTACAAAATTGATGAGATCAAAGCTAAGGTGAGG
AATGGTGTTCTGAAAGTGGTGGTTCCTAAGGAAGTGAAGAAAGAAGAAGAGGCTGACAAG
GATGATGTGGTTCCAGTGGAAGTAGCTAGTATTTCGTTAGAGTGA
>m.37111 g.37111  ORF g.37111 m.37111 comp131428_c0_seq1:366-605(+)
ATGTCTGCAAAGCTTTTACATGCCTTGTCTGATGAGAACCCAGATTTGCACAAGCAAATT
GGATGCATGACTGGTATTTTTCAGCTTTTTGATCGACAACATATACTTACACCCAAGAGA
ATTGCTAGCTACAGCAGCCATAAAAGGCCTCCTTCAGGGCATTCCCAGTTCAGTAATAAC
AGTCATGGAGATGAGTCTCATAATGTGCATTATGCCAATACAACCAAGGAGAAGAGTA
>m.17330 g.17330  ORF g.17330 m.17330 comp13144_c0_seq1:1-423(+)
ATAGTCAGGAACAGCACTGCTGCGACCAACTACAATTCCAATACATACACTGTGAATGGA
ACTGCACCGGTCACAGCTCTGGCTGTATGCCGAGGAGACATAACACCATCAGACTGCCAA
TCCTGTGTGGACGCAGCTACAACTGACGTATTTGGTCTGTGCCCCAATCACTCTAGTGCA
GAAATATGGTATAATCTTTGCATGATGAGATACTCTGATCAAAATTTCATTGGGAAGCCG
GATAACACTGTTCTTATGATCATATGGGATACTCGAGAAGTCATAGATCCTGACTACGAT
CAAAAGGTATGGACAGTAGCACGAAATTTATCAATAACATCCGGGGAATCAAAAGCAAGA
TTCGCAGTAGGGTGGACACCAATGGGAAACGTTACGAAGCTCTATGGGTACCAAGAATGC
AG
>m.37125 g.37125  ORF g.37125 m.37125 comp131477_c0_seq1:355-876(-)
ATGAAAATGCTCGAAAGTCCCAAGATGCATGAATTTAATATAGTTGGTAGTTCAGAGGTA
GTTCTACTCTTGGCAATGGAGGAAGAGGCTGCTCGTCTGTTGAGTATAGCCTCATTTTCT
AGTGCGGAGGTTATTTACTCTATCAAAATATGGAAACCTAGCAAGGTGTCTGGTGGACCA
GAGTGGATGCTCAACAAAGAGAGAACTATTGCAGTATTTGGGGTTCTGAAGCACCTGCAT
TCGATGAAGACCTTCCAAACCATCTGTAAACTTTTTGGGTCTGTGTTAAAGAGCTTAAAT
GACTTTGATAAGGAGGACATTATTCTACTAGTGATTGAGGAGTGCAATATGTTGAAAATA
CCTCTATTGTCTCCACTTTGGGACAGGGATGTGGTCTTTCAGATAGGCTTCAGAGTCATA
ACAGAGGACATAAATAGGCAAGCTTTAGAACTTCCAGAGGGCCTTGAGGATAGGCACCAG
AAGGAAAACAGATGCCTCTTGTGGGCAGAAGCCACGATGTAA
>m.37121 g.37121  ORF g.37121 m.37121 comp131492_c0_seq1:17-640(+)
ATGATGCAATCGAGTTTAGCACTTCGCCGGATCACCAACAGGATTTTTCCTCTGTGGGTG
CGATCTTCCAGTTCAATTGGTAGAACGGCAGACCCCGGTATCCATGCAGGCGAACCTGAG
GGAATTGATGCTGAACAGGCGGAGAGGGCGGTGCTGGCACAGAAAAAAGAAGGAGAAAAA
GAGCTTCAGGAAGGGGTTGGTGCAAAAAGACCACTGCAAAAACCTCCTACCACTGTAGCT
TCATCCCCGAAGATTGGAAGTTCGGAAGTGAAAACAACAGACCCTTTAAAGAAACAGAAA
AGCAATTATAGTGTTGCAGCTCGACAAGCGGCTTTAGATGATGCAATCTGCGTGGGAGTG
GATGCTTTTCCCGAGGATAGTCGTGCTGATGATAGGAGGAAGCCTATAGCACAAGCAACA
GATGGGACATCAACTAATAAGGCGGTGGGAGGTGGTGGAGGTATTATTACTTGGACGGAT
GAGCAGCTGGAATCTGCAGAGGAGACTTTGACGAGGACAATGAGGATGTGGAGGGAGACT
GCCGCGAGAGGCGATCCCACTTCTCCTCATTCCAGAGCTCTTAGAAATGCTATTCGTGCC
CGAGGTGACCCTGTGGACTTTTAG
>m.37120 g.37120  ORF g.37120 m.37120 comp131513_c0_seq1:3-551(+)
AAAAAAATGGGGCTACCGAACAAAAAGAAGAAAGTCGGAAACGCAACAATGGAGTCCTAC
ATTCAGTTCTGGCAAAACCCTAACTCCGTCAACAATCTAACCGTCGATCAACTGAATCAG
ATCATCAACATGCACGGATTCAAAAAGATTCACAAACGTCCAAAGAAAGATGTAGTCGAA
GGATTGAGTTCAATTGATTTGATGATTCCATTCCGATCAACATTGAAGGAGAATGTATCT
TCATTTGCTTCATTACCGTTGGATCAAGTTGTGAGTGATGTTTGTGAGCTTGACTGGAGT
GAATGTTCAGTTCAGTATGTTGAGACCGTTGGATCTGTTGGTAATCAGATCTGTGATGTT
GAGAAAGTTGTTACGACTACGAAATGGTGTAAGAAGAAGAAGCGGAGTTTTAGAATGCCG
AGGATTGAGAAGAGGAGGACGGGGTTGAAGAAATTGGATACTCTTGTTCTTGCTGCTCTT
TTTGCTACTAGTGGTGGTGGTGCTCCTACTGCGTCGTCTCGTGCTTCTTATTCCGATGGT
TCTTGTTGA
>m.37109 g.37109  ORF g.37109 m.37109 comp131775_c0_seq1:2-817(+)
CGGAAGCAAAAAGGATTGCCGCTTGAATACTACTGTAAAAGCTTGTATTGGCCTGAAAAA
GGTGCTTTTTTGGCTTTCCCTAAGGGTAATGTAGGTCTTGGATCTGGGGTTTGCCGTGCT
TGCCAAATAAATGAAAAAGAAAAGGAGAAGGAAATCTTTAGTCTGAGTCCCTCCATAACT
GGTTTTGTTCTCGATGGAGTAGAGTATTCTACTTATGATTTTGTTTATGCGAGTCCTAAT
CATTTCACAACCAATGCTGAAGGATATGGAACCTTTAAATCTGGGAGAAATGTGGGGCTG
AGAGCTTATGTCATCTGTCAAATATTGGATATTGAATTTTCCAAATCATCTAAAAAGCCT
ACCCCAGAATCTACACATGTTAAAGTGAGAAGATTTTTCAGGCCCGAGGACATTTCTTCA
GAAAAAGCATACACTTCTGATATTAGAGAGGTCTATTACAGTGAAGATGTACTTAGTGTG
CCTGTGGAAACAATAGAAGGCAAGTGTGAAATTAGAAAGAAGCAGGACGTTCCTACACCT
GATGTTCCTGTTATCTTTGAGCATATATTTTATTGTGAGCATCTGTATGACCCTGTTAAA
GGTTCCATAAAGCAGTTGCCTGCAAATGCAAAACTAAGGTTTTCGACCGGAAAGGCTATA
CCTAACTCAGCATCCAGAAAGAATAAAGGGAAGTGCATAGAAGGTGAAAGTCATGGTGAT
GTTATTGACAAACCGGACATATCTTTCAACCGCTTAACCACACTGGACATATTTGCTGGT
TGTGGTGGCTTATCTGAAGGATTGCAAAAATCTG
>m.37127 g.37127  ORF g.37127 m.37127 comp131831_c0_seq1:1-1119(+)
AAGATGACAAGTCTTAGGAGCAAGCGGTTAAAGAAAGATGGTTTCTTGGTCAATCTGGCT
GCCACTGAGTCGCCTTTGCATATGCAAGTAATGGAAATTGCTTCTGATGCATTTGGTTTG
GATGAACCTAAGAAAGAGAACTCTTCCGTGACTAGCTCAGGGAAGAAAAAGAATTATGTT
TCACAATCCGCTGTGGCCCTGCGTTGTCGTGTTATGCCTCCTCCTTGCATCAGGAACCCA
TATTCAAAGGATACTGCAGAAATGGACGTAGATCCCTTTGGCAACCAAAGATCAAAATCT
TCAGCTGCAGGTCTTTTCGATACAATTGCTAAAGGAGATGGATTTTCACGCTACCGAACT
GATTTCCATGAAATTGAGCAAATAGGCTTCGGAAACTTCAGTCGTGTTTTCAAAGTCTTG
AAGAGGATCGATGGTTGCATGTATGCAGTTAAACATAGCATAAAGAAGCTACATCAAGAT
ACAGAGAGGGGACGTGCGCTGATGGAAGTGCAAGCTCTAGCAGCTTTAGGATCTCACAAG
AACATTGTTGGGTACTACACTTCTTGGTTTGAAAATGAGCAACTCTATATCCAGATGGAG
CTATGTGATAGTAGCCTATCCATTAAAAGATCTTCTAAATTATTGTCAGAAGGAGAAATC
TTAAAAGTTATGCATCAGATAGCAGAGGCATTGCTGTTTATACATGAACGTGGGGTTGCA
CACTTAGATGTAAAACCTGATAATATTTATGTCAAGAATGGTGTTTATAAGCTCGGTGAT
TTTGGTTGTGCAACATTAATTGATGGAAGCTTACCCATTGAAGAAGGTGATGCACGCTAT
ATGCCTCTAGAAATTCTGAATGACAACTATGAACAGCTTGACAAGGTTGACATGTTCTCG
CTAGGAGCTGCCATATATGAGCTCGTAAAAATGTCACCCTTGCCAAAGTCCCCATCCCAC
ACTTTAAACATTAGAGAGGGAAAGATACCACTGCTTCCAGGCCACTCTATGCAATTCCAG
AACTTACTGAAGGTGATGGTGGATCCAGACCCTCATAGACGACCATCAGCAAAGGAGTTA
TTGGAAAACCCCATCTTCAACAGGTTTCATAGAGCGTGA
>m.30055 g.30055  ORF g.30055 m.30055 comp1318_c0_seq1:1-399(+)
GCCCACCAACAGTGTGCCCCTTTAAAACCTATCACCAACCAACCAATAACACCCACAATC
GACACCACAACCATTACCACACCAAAAACACAAACGTCCATAATTGTAACTTCAATGCCA
GCCCCTCGCACACAGCAACAATTCATAGGCCAATGCTTCAACTCCCAGCAATATGGACAC
CATAGTGGTGAATGCCCCACAAAGAAAAGTACACTGTTGGCTGAAGAAACAACCGAGGAA
GAAGAAAGATCTGAAAATAAGACAGTTGGTTGTCATAAAAAACAACACAGTTACAGGACG
TGTGTTACTCCGTACTTTGCCCATGAAGATAATACATATGACGTAACAGTACCTCTAAAA
GATTTCTTTTACGAAGCTCTGAGTGACCATTCACAATAG
>m.30056 g.30056  ORF g.30056 m.30056 comp1318_c1_seq1:179-373(+)
ATGCATCTGTTTCAGATAGGTCTTGTTTGTAGTGGATGGGAATGTAACAGGTGTCTTGTT
ATTTTTTCATCTCAGACTTTGTTGAAAGCCTTTTCGAATGCGTTGCTGCTGTATGTTTCT
CCACTAGTACATGGCTCCCTTTTTGAGTTTCTTTTTTTCTCTGTTTTTTTTGTATTGCCA
AGCGGGGTTACGG
>m.37116 g.37116  ORF g.37116 m.37116 comp131924_c0_seq1:137-367(+)
ATGCATGCCCTTTCTATGACCAAGACACTTCCCTTTACAGTTCAGTGCAATGGCATATTT
CCTGGGCATGGTGGTAATGTTTGTCATGTAAGGAGCCATACAAGGCTTCCGCTGAATCAC
TTGGATCTTCCACCTCTTTCAGCATCCATACAGCAGGACTCTATGCTTTCAGCAGGACAT
TATGTCCTTTGCCTTCAGCATGACTCTTTTGCAGGGGTTGTGTTTGGTTGA
>m.71 g.71  ORF g.71 m.71 comp132035_c0_seq1:3-332(+)
AGTTTCAATGGAGAAACTGTTTCAATGGAAGAAAAAAGCAACAGTCAAGGGTGGTTCATC
ATTGTGAGGCTGTCACGCGGTTGGAGTAGATCCAAATTGATCGCTATTCTAGGGGGCATT
AGTAGCAAAGCATGGAGATTGTTTATCAATTGGTTAGAGGTTTCAACAGTTGCGATTGAT
CTTGAGAAGAGGGCAATAGCGGAGATAAAAGTTCATCATCTGTCAGAAACGACACTTCTT
CTTCAGCGTTTTTGGGTTCTTGAAGAGGCGGCGGCGGCTGGTGTTTGCAGCATTAATTCA
ATCCATCGACTGAATCAGAAGAGCTCATAA
>m.29791 g.29791  ORF g.29791 m.29791 comp1321_c0_seq1:2-877(+)
AGAACTATTGCCATACGGATCATGCTCTTCTGGGAAAAGCTCAGGACTCTCCATAGAATT
GGAAAGTTGATCGAGAACACAAGGAAAAGGGGAGCAGAAATATCAAGTCATAGAGTACAG
TATATAACCAAACAACCAAAAGAGTCTAGTAATCCTACTTACGATAGATTGGCATCAAGA
AGAAGCACCACCGTGATCATAGAGGAAGCCCTCATAATTGGATTTCAAAATGAAGCAGCA
CAAGCAGCAGATTGGTTAACAAGGCAAGACCAAGAGCCTCAACGCCGCGTGATGTCAATT
GTAGGGACTGGTGGATTGGGAAAGACTACTCTTGCAAAAATGATATATGCAAGAAAAGAA
GTAGAACGCCAGTTTAAGATCCGTGCTTGGGTTTCTGCTTCGCGTGGATGTCAAGTAAGG
AGCCTCTTGTTGAGTACTCTAAAGCAAGTGAAGGGGCCTATTTCCGATGGTGAGCTCTCT
CGCTTAGAGAAAAAGGATGATGGAGAACTAAAATTGGAACTCCACAAGCACTTGCAGGGG
AAAAGGTATTTTGTGGTAATTGATGACATCTGGCAGGAAGAAACTTGGAATCGAATTTGC
GGAGGCTTTCCCGGTAATGAACATGGTAGCAGAATATTGCTTACCACACGAAAGATGGAT
GTAGCCAAGCTTGCTGATCCAAGAGGACAACACCATGAATTGCGGGTGTTAGATGAAAAT
GAAAGCTGGGAACTCCTATGCAAAAGGGTGTTCGTAACAGGTAAATGCCCGCCTCAGTTA
GTTGCAGTGGGGAAAGAAATTGTCAGGAGATGTGGTGGATTGCCACTGGCGATTGTTGTA
CTGAGTGGTCTCTTGATTCGTAAGCGGAGTACACG
>m.29792 g.29792  ORF g.29792 m.29792 comp1321_c1_seq1:3-368(-)
TGTCTCTTTGCTTACTTTAAGGGACACACCAGCTCCTCTGTTTCTACGTACGTTCTTCTC
AGTGCAACAGAAATGGCGGATGTAATCGTGGGGCCTTTGGTTGATAAACTCACTGAGTAT
CTAGTTGGAAGTGCTGAAGCTGAAGTTGCCCTTCTCTCCAACTTGCGTGATCAAGTTACT
TCTCTTCGAGATCAACTCGAATGGATCAGGGGATTCTTGATGGATGCAGATAAAAAAGGC
AAAGAGAATGAAGTGGTAAATGTGTGGGTGAGACATGTTAGACAACTGGCTTATAATGCT
GAAGACGTCGTAGATGCTTTCAACCTTCATGTGGAACAACATAAGAAAAGAACTATTGCC
ATACGG
>m.61 g.61  ORF g.61 m.61 comp132254_c0_seq1:1-237(+)
AAACACCAGAGTTTTGTAATGAACTCAAACTCAAGCTGTCTAGGTAAAAGTATATGGCCT
GAGCTCATGGGATGTGATGGAAACGTTGCGGCAGTTCGGATTGAGAAGGAGAATCCTATT
GTGGATGCAAGGGTTGTGCCGGAAGAAAATCGTGTAACAATGGACTACAGGTGTAACAGG
GTCTGGATTTGGGTGAATAAGAATGGAAAGGTGTGTCGCGTACCTCGAATCGGTTAG
>m.17426 g.17426  ORF g.17426 m.17426 comp13244_c0_seq1:1-207(+)
GGACTTCACAAGAAGGGTAGAGTAGAAGCGGCTTTGAAATTTTATGATGAAATGATGTCG
AAGGGGATGACTCCAGAGCCCAGGACTAATTTATTGGTGACAGAAATGAAGTCCAATCCA
AAGGAAGGAGAGAAGCATAAAGCAGTGCAGGGGATGAGTAAAGATGGACCTTCTAGATGC
TCATTTCAACAACAACGGAAATTTTAG
>m.67 g.67  ORF g.67 m.67 comp132468_c0_seq1:130-387(-)
CGTAATGAGAAATGGTTCGCCTTTTCCAATACCAATGGGGAGAGTTCCTTCAAATGGCAC
CAGTATAGCAGCCGTCAAGAAGACCTCATACGTTATTTGATGGATGAACGACTAAAGTTG
TATCCTGCGGACAAAAGGATGGATATTGAAGCTGCTTTACTCGGTGCTTGCCTTAAGCTA
CTTGGCTATTTGGTGGAGGAGTCGCCTGAAGAGACGGCTCAAACTGAGGAGCAAGCTCAA
GGCAAGGAGCAGATTTAG
>m.17324 g.17324  ORF g.17324 m.17324 comp13254_c0_seq1:1-639(+)
GTTGAAGGTGGTCGTCAGGGTGGTGATGATATTGCCCTAATCCCCTTCAGTCGAGTGGAG
GACTTTGTAAAGGGAGAATCTTCAAATTCAGAGTGTCCTGCTAGCTTCCGCATTGAATCA
AGAAGAAGACGATCTGAAGGGAGTGTTAGCAAACCCAGAGTTGATGGCTATCTTGAATAT
ACACTATATTGGTGTTCTTATGGCCCCGAAGACTACAGAGATACTGAGCTCGATGTCGGT
GACAACACAAACCATAAACCTGCATCAGGGAAGGGTAGCAGGCCAGGAAGAAAGCACATG
ATGAGAGGTTGTGTTTGTCATTTTACTGTGAAGCGCTTATACATCCGCCCTCTCCTTGCA
CTCATTATTTACAATCAGAGAAACCATGTAGATAAAACAGGGTCTCCGTGTCATGGAGTA
CTTGATAGGAATGCTGTGGGAACTAGAGCAATGTATGCTCCTCGGATATCAGAAGAATTA
CGCCAAAAAGTGATGTCTATGCTCTACATTGGAATATCATTAGATGACATTATTCAGCAT
CACACTGCGGAAGTAGAGAGGCATGGTGGGCCTATTATCCGTGATGATTTTCTTACTCGC
AATGATGTTCGCAACATGGAAAGGGGAATTCGACAAC
>m.68 g.68  ORF g.68 m.68 comp132578_c0_seq1:239-403(-)
TCAACTGATTCTGCTACTCCAGGACCACTTGTAATTGCTTCCTTTGGAACTTGTTGCTGG
AAAGCAGTTCAGACTAAATTTTTTGATGGAAATAATAACGAGATCAGGGTTAGGGTTTAT
GTGATTGAAGAAGATGATAAAATGATGAAGATAAAGAAGGCATGA
>m.65 g.65  ORF g.65 m.65 comp132828_c0_seq1:36-365(+)
ATGTTCTTCTCATTTAAATCTGCAGCTGTGGATTTATTCATCGTCTTATTCATCCAAACA
ATGTCATCATCTTCATCAACTATGTGTTCTTCAACTCATTTCTGCAACTGTGGTATGATA
TTTCATAGGAGTTTTGTCGGCTCAAAATCCACCAATCATGGCTTTACATACTTCAGTTAT
CTCAAATATCCATCTTCTTCTGGGTGCAACTTCTTTGAATGGGTTGAACTGAAGAACCCA
TATCTCACCATGGAAGATTCGAATAAGGAGAATCATGAAGAACGTGAAGAAATAAAGAAC
AAGCTAATGCAAGGTCAAATAAAAAAGTAG
>m.17351 g.17351  ORF g.17351 m.17351 comp13301_c0_seq1:55-741(+)
ATGGTTCAAAACAAGCACACCGAGCTCGATGTTGTGTCGACGTCAAACCCAAGCTCCCTC
AACCGCTCACCATCTTCGTCCTCTGTGGAGCGTAAGGATGTACCGGTTCACCGCGAGACA
GTCTTAGGACAAGGAGATATGTCTCCCGAGGACACTGCTTTCCTTGCAGGTATCACTGAT
GAGCAGAAGAAAAAGATCCTTTGGAAGGTTGATATTCGCCTGATTCCAGTACTTGCTCTG
CTCTATCTCTTTTCGTTCCTCGATCGTGCGAATATTGGTAATGCAAAAATCGAAGGACTG
GTTGAGGACTTGAATCTCACCAATGATCAATACAACACATGTCTATCCATCTTCTTCGTT
CCTTACGTCTTATTTGAGGTCCCCAGTAATTACCTCCTTAACAGATTCAAGAACCCGTCA
TACTATATGGGCGGAATCGTCGTGACATGGGGTATTGTAATGACACTCGCCGGTCTCACT
CGGAACTTTGGTGGATTACTGGCAGTCAGATTCTTTCTTGGTGTTGCTGAGGCTGGTTTC
TTCCCTGGCGCAGTCCTTCTTATTTCAAAATGGTATCTGCCAAACGAGACTCAGACTAGG
ATCGCGCTTTTCTACACTTCCAGCGCCCTTGCAGGTGCATTCTCTGGTCTTCTTGCCGCT
GGAATTGCCAAGATGGATGGAGTTGG
>m.17310 g.17310  ORF g.17310 m.17310 comp13302_c0_seq1:1-417(-)
GAGATCGTTCTCATCCCAGCTGGTGTACCACGAAAGCCAGGCATGACCCGTGATGATCTG
TTCAACACCAACGCCAGCATTGTTCGAGACCTCGCTAAGGCTGTCGCTGAGTCTGCGCCA
AATGCCAACATCCTGGTCATCTCCAACCCTGTCAACTCAACTGTCCCAATCACTGCCGAA
ATCCTCAAGAAGGCTGGTGTTTACAACCCAAAGAGACTCTTCGGTGTCACCACCCTCGAC
GTTGTCCGAGCCTCACGATTCGTTTCCGAGATCAAGAAGACCGACCCTGCTGATGAGAAG
ATCACTGTTGTTGGAGGACACTCCGGTGTAACAATCGTCCCATTGATCTCTCAATCTGGC
CACAGCGATATCACTGGACAGAAGCTCGATGATTTGGTCAACAGAATCCAGTTCGGT
>m.29591 g.29591  ORF g.29591 m.29591 comp1330_c0_seq1:3-266(+)
GACAAGAAACTAAAGACTACCCATCACCACCAATATTTAAAACTAATGGCTTCATGGGTT
CGCACAATCACATCTCCATTCAGAAAATTCTTCAACCACAGCAGTCCAAGGGATGCTAAG
AAATCTCAACAAGACCATGATCATCACCATAATCGAGTTATGGCTTTACAAGGTGAGGTG
ATGGCTTGCGCATATGAGGATGTACAAGTCATGTGGTCGATGCTTGACAAGTCCAAAACT
ACTATATGCACTGTCAGCTCGTGA
>m.66 g.66  ORF g.66 m.66 comp133396_c0_seq1:3-365(+)
GTATTTAGAAGATGTTGTGAGGAAACCCTATCTGTTATGAGGACAAATAAGGAAGCGCTT
TTGACCATCATCGAGGTTTTCATCCATGATCCACTTTATAAATGGGCTCTCTCTCCATTA
AAAGCTTTGCAACTTCAAAAGGAAACATATGAAGATATTGTTCCAAGTTTGGAAGATTCA
CAAGCTGTATACGAAGGGAACAAGGATGCTGCCCGTGCGTTGATGCGTGTCAAACAGAAG
CTAGATGGGTATGAAGAGGGAGAAATGAGAAGTGTGCATGGCCAGGTCCAGCAGCTAATT
CAAGACGCAATTGATCCAGATCGCTTATGTCAGATGTTTCCTGGTTGGGGAGCTTGGTTA
TGA
>m.29851 g.29851  ORF g.29851 m.29851 comp1333_c0_seq1:2-622(+)
GTGGAGAGATATGTGGTTGTCCATGGACAGATATTACTGCAACAGTTTGCAGAATACCCA
ATTAAGGCAATACGTGCTTGCCCTTTTGTGAGTGGTCTTTCTGACAACATGGAGCAGAGA
CACCATACTAAGTTGGTAATGAAGAAGAAAGTAGTGCTCAAAAGTGAAGCAAACTTGAAT
CCTAGAGCATCAATTGCTCCTGTGGCTTCGAAACGAAAGGCAATGCAAGCTACAACAACT
AGGTTGATCAGCAGAATCTGGGGAGAGTATTATTCAAATTACTCACCGGAGGATCCTAAA
GACAAAGAAGAGTCTGATGTAAAAGAAGCAGAAGAAGCCGAGGAACAAGAAGACAATGAG
GAGGATGAGGTTGATGTAAAAGTACTACTTGAAGGGGTTAGTAAACCTCATTCAGCCTCT
AAGATGGTTAGATCCAAACCTAACCATAAGGGAATTAGTTGGGCTGGGGAGCCGACAGGG
AAAACATCCTCTGGTGAGGCTCTTTATGGAAAAGCAATTGTCCGGGGTGACATGATTGAG
GTGGGAGGTGCAGTGACAGTAGAGCTGGAAGACTCAGAAGAAATGCAACCTATTTATTTT
GTTGAGTATATGTTTGAA
>m.63 g.63  ORF g.63 m.63 comp133479_c0_seq1:2-967(-)
CAAAAGAGAAGAGTTAGTATTTGCCTAGAGATCTTAACAAGGCCTAAACTTTTGTTTTTG
GATGAGCCTACAAGTGGGTTAGATAGTGCTGCTTCATATAATGTCATGAGAAAAATTGTA
GGACTTGCTAAAGAATATGAAAGAACAGTCATAGCATCCATACATCAACCTAGTACTGAA
GTCTTTCAGCTCTTTCAGAATCTCTGTCTTTTGTCATGTGGCAAAACCGTATATTTTGGT
CCATCTTCAGCTGCAAATGAGTTTTTTTCGTTGAATGGCTTCCCATGCCCAACTATGATA
AATCCATCAGACCACTACCTTAAGACAATCAATACAGACTTTGATCAGGACATTGAACAT
GGATTTGGCAAAACAGTGACTGCTGAAGAAGCAATTTGTACACTTGTCACATTCTACAAG
TCTTCTATGATTTGCCACGAAGTTGATCAACATATTGCCGAGATATTGAAAATGGGAGGC
CAAGTACTAGAAAAGGGAAGTCAAGCTAGCTTCAGTACTCAGTGTTTGGTTCTTACAAGA
AGGTCCTTCTTGAATATGAATCGTGATGTTGGCTACTACTGGTTACGTCTTGCAATCTAT
GTAGCTCTTTCTTTATGTCTAGGAACCATATTCTACAACATTGGTTATTCCTTCAGCTCA
ATTCAGGCTAGGGGATCCATGCTTATGTTTGTCGCATCATTATTAACTAGTATGGCAATC
GGGGGATTTCCTTCCTTCACAGAGGACATGAAGATTTTTGGGCGTGAACGATTGAATGGA
CATTACGGTGTTGTTGCATTCGTATTAGCAAACACAATTTCTTCAGTCCCCTATCTGTTT
CTTATATCTGTGATGCCCGGAGCTATAGCTTATTTCCTTGTTGGACTTCACAAAGGGTTC
AGTCATTTTGTGTTTTTCGTATTGACAATATTTAGTTGCACATTGTTGGTTGAAAGCCTA
ATGATG
>m.17338 g.17338  ORF g.17338 m.17338 comp13347_c0_seq1:27-752(-)
CCGGAAGTCATCAACTCATGGGAGCTCATGGCAGATCTTGACTCAGAATCCAACCGATTC
TCACCTTCTCCTCTCCCCACTAAACCCTCTTCCTCTCTCCTCCACACTGTAGCCGAACTC
GATTCCCGCATTTCCAACTACAAAGACAAAGAAAACTCCAACCCAAATTACTCCACTCCG
ATTCAACTCAGAATCAAGAAACCGTACTCACTCGAAAGCTTCGAGAATTTATGCCCACCA
GGTGGAGAAAACAAAGTGGTAATCTACACGACAACATTACGCGGCGTAAGGAAAACATTC
GAGGCGTGTAACGCCGTTAGGGCGGCGGTGGAAGGAACTGGAGTGGTGGTGAATGAAAGA
GATGTGTCAATGCATAATGGGTATAGAGAAGAATTGAAAGAATTGATGAAAGGGAAAGGG
AAAGAATGTGGGAGTAGAGTTGGTAATGTTCTTCCTCCGAAGGTGTTTGTTAAAGGAAGG
TATATTGGAGGAGCAGATGAAGTTTTGAGGATAAATGAAGAAGGGTGTTTAAGTCAATTA
CTTGAAGGATTACCAAAAGCTAAATTAGGGGTTGTTTGTGAAGGATGTGGGGGTGTTGGG
TTTTTGCCTTGTTTTGAATGTAATGGGAGTTGCAAAGTTTTGGAGGAGAAACAAGGGATG
GATGTTGTGATTAAATGTAGTGAGTGTAATGAGAATGGGTTGGTTCTTTGCCCAATTTGT
AGCTGA
>m.17379 g.17379  ORF g.17379 m.17379 comp13349_c0_seq1:2-1480(+)
TTAACTATGGGCAAGGGAAGAAGGGGATCCCCCACATCACTTATCTTTTTCTTCCTGGTT
TTGTTTTCTGTTCATGTCGAGGGGCATCCCAATTACAAGGATGCTTTATCCAAGGGTATC
TTGTTTTTTCAAGGACAACGGTCGGGAAAGCTTCCTCCCGACCAACAGATCACCTGGAGG
TCTAATTCTGGGTTATCTGATGGCTCTGCGGAGAATGTTGATCTAAGAGGTGGGTACTAC
GATGCTGGCGACAATATTAAGTTCAACTTCCCAATGGCATTCACGACAACTATGTTGTCA
TGGAGCACACTGGAGTATGGTGGACGCATGGGGAGTCAGTTAGGAAGTGCTAGAGCTGCA
ATTCGATGGGCGACAGACTATCTTCTCAAGTGCGCAACAGCGACCCCAGGCAGATTATAT
GTTGGCGTTGGTGATCCTAATGCGGATCACAAGTGCTGGGAGAGACCGGAAGACATGAGC
ACTTTTCGAACTGTCTATTTTGTTTCTGGAAAGAACCCAGGCTCTGATGTAGCAGGGGAG
ACCGCTGCAGCACTTGCTGCCGCATCAATGGTGTTTCGTAAAGTCGATCCAGTGTACTCA
AAATTGCTCTTGAAGACTTCGAAGAAGGTAATGCAATTCGCTTTGCAGTATCGAGGCGCA
TACAGTGACTCGCTTAACTCAGCAGTTTGCCCTTTTTATTGCTCGTATTCAGGATACAAG
GATGAGTTAGTATGGGGTGCAGCATGGCTGCTAAGAGCAACAAACGACCGTTCTTATTTC
GATATCTTGAATTCGTTAGGTGGTATAGACGGCACAGATATCTTCAGTTGGGATAACAAG
TTTGCTGGGGCAAGCGTTCTTCTGTCGAGGCAAGCAGTTGTGTTCAACAACAAGGCTTTT
GAGCAATACAAACAACAAGCCGAAAATTTCATCTGCAGAATTTTACCGAACTCCCCCTCT
TCAAGTACACAATACACGAAAGGTGGTCTAATGTACAAACTGAGTGCAAGCAACCTTCAG
TATGTTACATCCATAACCTTCTTACTGAGTACCTATGCAAAATACATGTCGTCTACAAAG
CATACATTTAATTGCGGGAACGTCTTGGTAGCACCGAGCACCCTTAGGGCCCTCGCTAAG
AGACAGGTGGATTACATTCTTGGGGAGAACCCGTTGAGAATGTCGTATATGGTAGGTTAC
GGACCAGACTTCCCGAGGAGGATTCACCACAGAGGATCCTCTCTGCCTTCTGTAATGAAA
CATCCGCAGGCCATAGGCTGCGATGGGGGATTTCAACCTTATTTCTATTCTGCCAATCCT
AATCCAAACATCTTGACAGGCGCTATCGTTGGTGGTCCTGATCAGAATGACTTCTTCAGA
GATGACCGCACGGATTACAGCCATTCGGAACCAGCCACATACATCAATGCTGCTTTAGTT
GGGCCTCTAGCCTATTTGGCAGGGAGTTACAATGATTGA
>m.29892 g.29892  ORF g.29892 m.29892 comp1334_c0_seq1:195-443(-)
CATCTTCTTCACAAACCACCACTCACCCAACCAATGCCACCACAACCTCCAGAACCGCCA
CAACCACCACCACCAACTACCCTCCACCACCGCCACTCGATCTTCTACATAACTATTTTG
TCTTGGCAACATGTTTTAAGGTGGCCACAAGTTTGGATTTTTCAATCAGATTATGAACAC
CATGTGCTGAAGGATTCTCTTGTTGGGTTCTTCCGGCAAAATTTCACTGGGTCTATTTCA
ACATGTTAA
>m.17445 g.17445  ORF g.17445 m.17445 comp13350_c0_seq1:3-410(+)
GTTTCATTACCATACTCAGATCATGCTCAAGTAAGGTCAGTCCTTTTACAATTCAGTGAT
ATTTTTGGCAGTCCACAATCTCTCCCACCTTCACGAGCACACGATCACAAAATTCCTCTT
CTTGATAATGCAAGCCCAGTCAGTGTTAGACCTTACCGTTACCCATACTTCCAAAAATCT
GAGATTGAGAAAGTGGTGAAGGAATTACGTGATGCTGATTTTATTCGCCCCAGTGTTAGT
CCTTTTTCGTCACCAGTATTGTTAGTCAAAAAGAAGGATGGGTCTTGGCGAAAGTGTGTA
GACTATCGTGCATTAAACAATATCACGGTGAAAGATAAATTCCCTATTCCTATCGTTGAT
GAGTTACTAGATGAACTTCATGGTGCAACAATTTTTTCAAAATTA
>m.17432 g.17432  ORF g.17432 m.17432 comp13359_c0_seq1:2-610(+)
CGAACTCTCCCCTTTCTCTCCCCGACTTTAGGGTTTCTCCTTGCGGCGTTCGATCTCTCC
TCTCAGGTCGCAATCTCATCATATTTATCCGATGAAGAAGACGAAGACGATTTCACTCTC
AACGAAGATTTACAAGCACTACGCAAAGCATGTATGCTCACAGGCCCAACTACACCCTCA
CCAATCACAAACCCTAACAACAGCTTCCTAACAGATTCCGATGAAGAAAAAAGCAACGGG
ACTAACGACGACGACTTAGTCCGTAGAATTCATCAAAGGTTATCAGATCTCACTTCGAAT
GATCATAACAATAACCAAGAACAAGTTTATTGCAAACCGTTACAGTCCATTGATCCTAAT
GGATTCGGCGTTTTCAGCGACGACGATGACGACGACGATTTCGAGACGTTGCAAGCGATC
AACAGACGATTTGCGTCTTATCATACCAACGAAGAGGAATCTGAATCTGTTGTTGAAGGA
GATAGTACGAAGGCGGTGGCGTTATCGTCGAGTGCTACACAGTGTTTTATCGATGCGATT
AAGAAGAATCGCGCAATGCAGAGGGTTATTAGGACGAAAATGATGCAAATTGAAACGAAG
ATCGAG
>m.29838 g.29838  ORF g.29838 m.29838 comp1336_c0_seq1:1-546(+)
GACCCACTTCTCAACAACACAGCTGAAAAGCATCGAGGAGGCAAGCGTGAATCTCTTTAT
GGGAAAGCTAACTTTATCCAACTCATAACCTTTTCTTGGCTAAACCCTTTGTTCGCAATA
GGAATAAAAAAAGCACTTGATCCAGATGAGGTCCCAGACCTTTATACTAAAGATTCTGCC
ACATATCTTTCCCACTCCTTCGATGAAAATCTTGATCATGTCAGAGAGAGAGGTCTACCG
ACCAATCCTTCCATATACAAGGCAATGGTTTTCTTTATCTGGAAGAAAGAAGCAATAAAT
GCAGCATTTGCTGTTGTAAGTGCTGCAACGTCATATGTTGGACCGTATCTGATTGGTGAC
TTGGTCAAGTTTCTAAGTGAGAAGGAGCGCAACGTACAGACTGGGTACATTCTTGTTCTA
TCCTTCCTGAGTGCTAAAATGGTTGAAGTTCTTGCTCAGAGACAGTGGATCTTTGGAGCC
CGTCAACTAGGACTTCGCCTGAGGGCAGCTCTCATATCCCACATATACCAGAAAGGCCTT
CAC
>m.62 g.62  ORF g.62 m.62 comp133755_c0_seq1:76-1287(-)
TCAACCAAAATCGGTCTATTATTAGTTGATTCTATCACCGGATCTCTTATTTTGGTTTGT
GTGGGTTTTCTGAAAAGGATGGATAACAAAATCACAAATGAAGTGCACAGTGAACAAGAA
TGCTGGTCTGAGTTGCCGACTGGCCTTGTGTGGATGGTTCAAGATCGGTTGAATCGTGTT
GACAATGCTCGGATTGGTTTTATTAGTTCTAATTGGAGTTCATCATCTCAAAGCTACAAA
CGCAAAGCTCAAGATAATTGTGTTGATGTTCCATGGCTTATGAATTATCCATGCTCTGGT
AATGAGTGCGAGTATATTAATATATCAACCAAGGAAAAATTTGTTTTGGATCTTCCAGAG
TTTCATTCTTCGAAAGAGTTCAGCCAATTCATGCTCTTTTCTAAAAGTGGATGGTTACTT
TTCAGACGATTTACTGAGGATATTGATGTAATTTTGGTTCTGTTTGACATTTTTACCAAC
TCTAGCATCATATTGTCACAACCAAAAGATGATTCTTCTTTAGGTTTGCTCGCTACATTT
TCCCTCTCTAACAACAAAGGAGGTCTACCTAAACCTGAACTTATTGTTTTACTTAGGAGG
AAGGGAAGTAACACAATAAGACTTCAAATCGGCAAGGTTTGTGATAATACTTGGACGATC
CATTCATACAAGTATAAGAGAGAAGTATATCCAAATGGGAGTTTACTAATTAATGATAAT
AAAGTGTATCATCTAGACCAACTGGGAGAATTATTGATTTTTGACATCAATAGTCATGTA
TGGACAAAGATTTTCAAGAACATTCAATTGGGAAAGGCCACTTCTAATATTCGATGGTGG
ATGATGGAGGCTGAAGGAGAAATAGTTAAAATTGGCTGCGGGCGGGATGATAGGACATTT
TGTTTCTACAAGTTAAATGGTTACAGAACTATTTGGGAAGTGTTGAAGGATGACAAGGAT
TGGAGTTGGTTTTTGCATGCCAAAACGCGAAACAATCACTTTCCTGTCAAGGAGATTGGA
GCCAAGAATAAAATTTATCGAATTGAGCCATACCAGGAAGCAATGAGGCATCCACTGCGA
GATTTCATTAGGGTTTATAATGAGTCAGACTCTTTAGTGCTACCTTATAAGCCAGAACAC
GGAACATTTTGGGTTGATCTGGGTATGATGGATAAAGTACCAAGTTCCTGCAAAGTGTAT
GAGAGTATTTAG
>m.29741 g.29741  ORF g.29741 m.29741 comp1337_c0_seq1:304-978(-)
AAGATTGATAGGGTTTTAGTGAATGTGGAATGGCTTAATGTTATGGGGGATAGCTCGGCT
GTGTTTCTACCGCAAGGCACCTCAGACCACAGCTCGGCTTTAGTAAAATGGGAAAAACAA
AACAGTCTACACTATCCATTCAGATTCAACAATCGATGGACACTGATAGAAGGTTACAAA
GAGTTCATTCTGTCAAAATGGGAAGGCAATAGGGGCAAGGATCCTTTGCGAAATATCAAT
ATGAAGATGAGAGAAATAAAAAAAGATATAAGGAAATGGGCCAAGGATAACTATCCTAAC
CTTCAGCTGAGTATTATGGAGAAAAAGAAAGAGTTGGATGATATACAACTAAGAATGAAT
GGGGTTATCGATGATCCTATTACCAGAATGATAGAGAGTAAGAAAATTGAGGAATATAAG
AAATTGAGGCTCATGGAATCAATGGAAATGAAACAAAAAGCTAAGGAAGACTGGGCTCTG
TTCGGAGATCAGTGCTCGAAAATATTTCACAAGTTTAGCAGAGTGAATCAGAACCAAGCA
ACAATTTTTGAAGTGGGAGATGGAAATGGGAAAATGTGGCAAGGGCAGAATAATCTTGGG
GAGGCTTTTTCAGCATTTTTTAAAGAACATTTGGGCACTGTTAGTGACCAAGATGGCATG
ATAGCAAGTCTGTAA
>m.17372 g.17372  ORF g.17372 m.17372 comp13387_c0_seq1:1-432(+)
ATGAAATGTGAATTCAATATGGGTGATGTTGTGTACCTCCAACTGCAACCTTACCGACAG
AATTCAATCGGTATGAGAAAGAACATCAAACTCACACCTCGCTACTTCAGTCCTTTCACC
ATCATGGATCGCATTAGCAAGGTCTCATACAGGTTAGCTCTTCCAGACACTACTCTGATC
CATCTAGTTTTCTATGTCTCCCGGTTGAAGCCTAAGATTTCAGCACTTGCCAAGGTGTCT
TCTTCCCTTCCGGCTGTTACTACTGCAGGCTATTTCTGTATTTCTCCACTCCTTCTTCCT
TCCACAAGAACCATTGGGCATCACCACCCCATAGTTCAGCAAGTACTTCTCCAGTGGTCA
TGCCCCTTTCCGGTATATACTTCTTGGGAGGACAAAGCTTTTGTCTCAGCCAAATTTCCA
CAGTTGACTTGA
>m.17374 g.17374  ORF g.17374 m.17374 comp13407_c0_seq1:2-346(+)
AGCACAAAAGAGCATTTGGGGTACTCAAACCCTAACCCTAAAACCTTAAAAAGAAGTGAG
TCAAACAGGCGCCCAGATCACCAACTCAGGGTCGGATTGAACATCCTCGCCGGCTACGGC
GGCCTCCACGACAATGCTGATGAAGGAGTGTCACCCCAATCACAATGCCTCCACGGCAGT
TCTAGAAACTACACAGTGGCGCCTCCTCCTCACATCCCGGAAGAACCAGACGCTACCGTC
TTCTCCAAACGAATGCCTCTTGTTAATCCCAAAGGTCAAAGCCTTCCGAATTCTCCAATC
ACCAGTAATTCTCAGCCTGCTTCCATTCAGCCTTCACAGCGGTAA
>m.17333 g.17333  ORF g.17333 m.17333 comp13408_c0_seq1:1-447(+)
GTTGGATTCGGTCTGGATGGGAATGTGAATGTTGCATTGGAACTTTTCGAGCAAATGTGT
AGGGCTGGAATCAAGCCGAACGATGTTACCTTTCTTGGTGTATTATCTGCTTGTGCTCAT
GCGGGTATGGTAGATAAAGCTCGAGGTTATCTGGATTCGATGATGGATTATGGTGTGAAG
GTTGAGCTGAAACATTATGCTTGTGTGGTTGATTGTTTAGGAAAAGGGGGATTAATTGAG
GAAGCGGAGAAGTTTGTGGAAGCAATGCCAGTGGAGCCTGATGCTGCTGTATTGGGGGCA
TTGCTGGGTGGATGTCGTGTTCATGCTAACATTGAAGTGGCGGAGAGAATAGCAGAAAAG
CTAATGAGATTGGTACCAGAGAAGAGTGGATACTATGTTCTGCTAGCTAACATTTATGCA
GAATCAGGTAGGTACAGTGATGCAGA
>m.29839 g.29839  ORF g.29839 m.29839 comp1340_c0_seq1:2-982(+)
TTCGTCATATTAAAGAAACCGGTCGCCGTTTCAGTTACTGGAAATAATAATTTGAGCAAT
CAATCAATGCAGACTAATTCGGTTCAACCTTGTGGGATCTGCGGCGATATCGGTTTTGTG
GAGAAAATTGCAACTTGCTCCAAATGTCGCAAGGCTCGTGAGCATATTTATTGCATGCAC
CCCAACCTGTTTAATGTTCCAAGGTCGTGGCATTGTGAAGCGTGTCGATCCGCCAACATT
GTTCATCTCGGAAATTGTCATTCTGGCGATCTCAGGTATGTTGAAGAAAACGTGCAAAGT
TTTTCAAAAAGGCAGAAGACATGGGATACAGGGAATGTATCGTCTACAGGACCTGATGCA
TTGCCTTATTGTATGCCTGCACCACAACCTTTATCAAGAAAAATTGTTCCCAAGAATGTT
GATACTGGAAAAGTACGGTATATTGAAGTCGCCTGTGGGAAATCTGGTATCAAGTCGAAG
CTATCCTCGTCACGTGGTAGTTCTAGTTTACAAAAGGGTTCCTATACCACCAATCACCGT
CCTATTCCTAACTTGTCATCTGTTTCTGCTTGTCCAAAACCTTCTCTTGAGAAAGACTAT
TCGTGCAAGTCTGTTACACATAAAAAGCCTCCAACTGCTAATAAAGTCCACCCTGGTATT
CTACAAAAACAAGGGACAGGACTCTCCCAACAATTGCGGACTCTGAACCCTCTTTCACGT
TTTTCAAGCGAACCTCTACCATCAGAAAATTTAGAAGATAATGCAGTTCTAAGCAGGAAG
GATGACAGGCTTATCACTAAAACACAAGATTGTTCATTGAATCACATTAGGCCTTTGGTT
TCTGGTGTTCAAGAGAATTGTGACTTTGAGAATACATTATCAAGGTTGGATAAACATACA
GGGAAGTTGGATACTTCGTCGAAGGGGCTATCATATGATAATTACATTGTTGAAGCTGCT
GTACATTGTCAAGAATTTG
>m.29840 g.29840  ORF g.29840 m.29840 comp1340_c1_seq1:2-1162(-)
GAATTTGGAACTCCAACTACAAAATTTCCATTCAGATTCGGGGAAGAAAAACTCCCAAAT
CCCCCTGCTGTAGGTGCGTTATGGAGGGGAAGCTTTGAGGTTTCTGGGTTTTCTCATGAA
ATTCACAATGGGTTTCAAGCATATCCACCAGGAAAAGTCTCGTCAAAGGTGTATTTAGTT
TCTAAAGAAATGCCCCGAGTACTGCAGTTTACATTACAGCCCCGGTATTATGTGTGGCCG
GATACCTTCCGCACGTATGCTCCTTGCGGGTTTGATGTTGCTCTCTATTTTTGGGCTGAC
GATCTCTGCAGGGAGAACTACAATTGTCTTTTGGAAATGATGGACATGAAGGATTTAAGC
ATGAGGAGTCACTTGAATGGTGTTGAATTACTCATTTTTAGTTCGAAACAGTTGCCCGTT
GAATCTCAGAGAATGAACATGCAGTACTACCTATGGGGAGTTTTCCAATCCGCGAAAGGT
GGGGATCTCTCTGTCTCTCTAAGAGAGGGAGAACATGATATCAATTATCCCATGCACAGT
AACAAAGTTGGCGATTTCTCAGCTGGTACTTCTTTCGAACCTAATGATCTGAGAGTGAAT
AAGGAAATGGATAGTGTGGGAGTCAATGAGGAGAGGGGAGTAGACGATTGTCTGAGAATC
AACTTGAGGGGCACTTCTAATAACAATTCCCAGGCTGTGTTCTCCAGAGTTCATTCACTG
CCGTCACTTGTAAGAAGTACTGATGCAAAACATCTGCACCAGATGAAAACAGAACAATAT
GAGGATTTTGATGCTCCTCCTGGATTTTCAAGACCAATGCACAAAGTTGGACATGGCTCA
ACTGGTACTACACATGAACCTAATAATCAGAAAGTGGATATGGAAATTGATAGTGTGGGA
GGCAAAGAAGATAGGAAAATGGCCAATTCTCCCGTGCACAGTCATAAAGCTGGTGAGTGC
TCAGCTGGTACTGCCAGTGAACCTAATGTTCTGAGAATGAATATGGTAATTGATAGTGGG
GGAGTCGAAGAGGAGAGGCTAGCAGACTGTTGTCCGAGAATCAATTCCACGGACACTATG
AATAACAATACCCAGGCTGTGGTCTCCGGAGTTCATTCACACCCGCCAAATGTAAGAGGT
ATTGATGCAAGGAATCTACAC
>m.33258 g.33258  ORF g.33258 m.33258 comp134191_c0_seq1:3-1079(+)
TACTCTTTGGTTGTGTTCTGGCAGTCGCTTATTGCTACTTCACAAGGGCCTCAGGTTCCC
TGTTTCTTCATTTTTGGCGACTCTCTGGTGGACAATGGAAACAACAATCGAATTTTATCT
CTTGCGCGTGCCAACTACAGGCCGTACGGCATCGACTTTCCTCTTGGTACTACTGGACGA
TTTACTAATGGCCGAACCACAGTTGATGTCCTAGCTCAGCTTCTGGGATTTCGGAATTTC
ATCCCACCGTATGTGAGGACTCAGGGTGCTGCTGCCCTAAGAGGAGCCAATTATGCTTCA
GGAGCTTCCGGCATAAGAGACGAAACAGGCAACAATCTGGGTGGCCATATGTCCATGAAT
CAGCAAGTTGCAAACTTTGGTAGAACAGTCCAAGAGATGACGAGAATTTTTCAAAGAAAT
GAGACAAGGACTGGAGAATACTTAAGCAAGTGCGTCTTTTATAGTGGAATGGGAAGTAAT
GACTATCTCAACAACTACTTCATGCCAGACTCCTACACAACCAGCATACGATTTTCCCCG
CAGGCTTACGCTGACGTTCTTCTTCAACAGTATTCGGGACAATTAACGGATCTATATAAA
TTGGGGGCACGCAAGGTGGTGGTAGCAGGAGTAGGGCAGATCGGATGCATCCCTTATCAG
CTAGCTCGATACAATGGCAGTACTAAAGGTCCACGCTGCAACGAGCAAATCAATAACGCT
ATTTCCCTTTTCAGTACAGGCCTTTCAAAACTTGTTGATCTTTTGAACAACGGGCAACTA
CCTGGCGCGAAATTTGTCTATGTGAATACATACAAAAATTCACAAGATATCGTCGAAAAA
GCTGCCTCTTATGGTTTCCAGGTGGTGGACAATGGATGTTGCGGAGTGGGGAAGAACAAT
GGACAGATAACTTGTCTTCCATTAGAAACGCCATGTGCAGACAGGCGAAAGTACATATTT
TGGGATGCATTTCACCCAACCGAAGTGGCAAACATTGTTTTAGCAAATATATCTTTTAGT
TCGACGCTAAAGGCTGATGTGCATCCCATCAATATAGGCCAACTAGCAATGCTGTGA
>m.17349 g.17349  ORF g.17349 m.17349 comp13431_c0_seq1:1-387(+)
AAGTATAGACCAACTGGTCGTAAAGTCGTGGTATTTCATGCCAGCTTCACTGAAAACTAT
AGACTATATTCACGCAGCCACTTCATTAAAGGATTTGAACTGATGCTTCTGTTGATTGTT
TACGACATGTTTAGACGGTCCTACCAAAGCAGCATGACATATGTGTTGATCACGTATTCC
ATTTGGTTCATGTCAGCAACATGGTTGTTTGCTCCGTTCCTTTTCAATCCTTCTGGATTT
GATTGGGGAAAGATTGTGGATGATTGGATAGATTGGAATAAATGGATTAAAAATCAGGGT
GGTATAGGAGTGCAACAGGATAAAAGCTGGGAGTCTTGGTGGAAAGATGAGCAGGCCCAT
CTTCGACGCTGTGGGATAAGTGCTAG
>m.33254 g.33254  ORF g.33254 m.33254 comp134712_c0_seq1:1-303(+)
GTGGGAACTTCAAATTGTGTTGCTCCACAGAGGAGAAGCAATACTAGTAGTCGGTGTGAT
AATTGTTATGCACTCTATGATTTTGATAGTGAAGAAGTTGTTGAAGTAGGAACCTCTGAA
GCCGAAAACAATAATGTTGAAGATGAAGAGGCGACGGGTAAAGTCTCGATGCAGTACCGT
TTCATACCTAGTGGTGGTAAAAGTTCCGACAGAAGTGCCATACTTTGCCCAAATGAACCG
TACCGATATCTTACAAGTACTGAAGATAAAAGGAGGCGGCAAGGATGGCTATGCCGCCAG
TAG
>m.17357 g.17357  ORF g.17357 m.17357 comp13471_c0_seq1:3-494(+)
TATACTTGCCAAGGTCGGAATGATTTAACAGGAAAGCTGCATCAAGTTGGCGATCAAGTT
ATGGTCAGAGGAAATCTGGCTCTGAAAAATAATATGGAGCAGAAACTGCCAGTAAGAGTC
ACCCGCCGACATAAGTCTGCAACTAGTTATACTGGCAAGGTTTTCACATATGATGGCCTG
TACAGAGTTGTAACATATTGGCCCGAGAAAGGTAAATCTGGTTTTACTGTTTATAAGTTT
CTGTTAAGACGAATCGAGGGGCAGCCTGCGTTAACCACCAGCCAGGTTCATTATATTCGA
GAAGTCATACCAAGCTCTCTTTCAGATCTACGGGGGAAAGTCTGTGATGACATAAGTGGA
CATCTAGAAAATATTCCAGTTCCTGCTTCCAATTTAATTGACAATCCACCTGTTGCACCA
AATGGTTATACATATTGCAATACTATCCAACTTGCAAAAGGCTCGAGACTCCCTACTGTT
GAAACTGGG
>m.29937 g.29937  ORF g.29937 m.29937 comp1347_c0_seq1:3-374(-)
CTTCATGTCTCAACTGCTTATGTGTGTGGAGAGAAGTCGGGACTCATATCAGAGAAACCA
TTTCAAATGGGCGAAACACTAAATGGGACACTGGGTTTGGATATTCAACAAGAGCAAAGA
CTTGTGAATCAGACACTGAAGGAACTGCGGGCTATGAACGTTACCAAACAGGAGGAAGCA
GAAGTTATGAAGGAGTTAGGCATGAAAAGGGCAAGATTTTACGGTTGGCCAAATACATAT
GTGTTCACAAAAGCAATGGGGGAAATGCTGATTGGACACATGAGAGAAAATTTACCACTG
GTAATCATACGGCCTACCGTCGTCACCAGCACTCTACGAGAACCATTTCCAGGTTGGATT
GAAGGAGCCAGG
>m.33260 g.33260  ORF g.33260 m.33260 comp134870_c0_seq1:137-1195(-)
CAACACTCTCAGCTTACAAACACTCTCTTCTTTTTGTTAAAAATGGCTCCCCAATTTCTT
TCAACTGCAGCTAAGACTTACGAACTTGCAAAGCAGGCCAGTGGTCCAAGCAGGGCTTAT
GTAACATTCTTGGCTGGTAATGGAGACTACGTGAAAGGGGTGGTAGGGTTAGCAAAGGGT
TTACGAAAGGTGAAATCTGCATACCCTCTGGTGGTTGCAACCTTGCCGGACGTCCCTGAA
GAACACCGCCGGATTCTTGAATCTCAGGGATGTATTGTTCGTGAGATAGAACCAGTTTAC
CCACCTGAGAATCAAACTCAGTTCGCCATGGCTTATTACGTCATCAACTACTCCAAGTTG
CGTATATGGGAGTTTGTGGAGTATAGCAAGATGATATACTTGGATGGAGATATTCAAGTC
TTTGAAAACATTGATCACTTATTTGATCTTCCAGATGGTTTTTTTTACGCAGTGAAGGAT
TGTTTCTGTGAAAAAACATGGAGTCATACTCCTCAGTACAAAATTGGGTATTGCCAACAA
TGCCCCGAGAAAGTGACGTGGCCAGCAGAGATGGGGGAACCACCTGCACTCTATTTCAAT
GCTGGCATGTTTTTGTATGAGCCGAGCTTGTCCATTTACGATGATCTTCTCAGGAGAGTC
AAAGAGACTCCTCCCACTCCATTTGCTGAACAGGACTTTTTAAACATGTTCTTCCGGGAT
ATTTACAAGCCTATCCCTCTGATATACAATCTCGTATTGGCTATGCTATGGCGTCATCCG
GAGAATGTAGAGCTGGAAAAGGTCAAAGTGGTCCACTATTGTGCTGCTGGGTCTAAGCCA
TGGAGGTATACAGGGAAGGAAGAGAACATGGACAGAGATGATATAAAGATGCTGGTAAAG
AATTGGAGGGATATTTACGAAGATGATTCATTGGATTACAAGAAGCCTGCGCTTCCCGGG
GCGCCAGCGGTAGATGGGGTGGACAACCGGCAGCCTTTGCGGGCGGCGCTGTCTGAAGCA
GGAATAGTTCACTATGTTACAGCTCCCTCAGCTGCCTGA
>m.17318 g.17318  ORF g.17318 m.17318 comp13496_c0_seq1:3-674(+)
GCGTCTAAGAAAGATGAAGATTCTCCGGGTAGTTGTGAAGGCAGTCCATATCCTTCTCTA
AGCAATGGGATGGATGGGTCTAGCCGTAACACTTCATTCTTCATAAATGAAAACTTAGAT
ATTATGGATTACAATGATAATATATGTGGAATTAGTTGTTGCTGGTCAAGTACACCGAGA
TTGAGAGGTACCAGTCAAACTTCAGACGTGGAAGAGCGACCATTGTTATCGATAGAAGGC
AGAGAATTGGTTCTTTCGGAACAGGAAAGGAGCTCCACTTATGTTCAAAATGAAATTGTT
CCCTGTTCAGACAGCCCAAGGAGTCTCACTACTAAGTTTCGCCCAAGATCATTTGATGAA
TTAGTGGGACATAATGCTGTGGCAAGTTCTCTCCTAAATGCAGTCTCAGATGGAAAAGTA
TCCTCATTTTATCTCTTCCATGGTCCACGAGGTACTGGCAAGACATCAGCATCTAGGATT
TTTGCAGCTGCCCTGAATTGTCTATCTCTTGAGGAGCATAGGCCATGTCAGTTATGTCGT
CAGTGTAGGCTTTATTTATCTAGGAGAAGCAGGGATATAAAAGAAGTAGATCCTATGAAA
ATCAATCGAATGGATGGGGTCAGATCGCTCCTAAAAAATGCTGTTCGCCGTCCAATCTCT
TCACGATATA
>m.33250 g.33250  ORF g.33250 m.33250 comp134997_c0_seq1:398-568(+)
ATGGCTAGTTGGTCCAGCAAACTAGGAGAGAAGGTATGGAGCTTAAGGGTTACTACAAGT
CCAGATTCTAGGAAGTTACATGTTTGTTCTTCTCTCTCGCTCCAGGAGAAGTGCAAATGG
ACAAGGAACCCCCTGCAAATGGCTTTGGAGCCTAGTATAGGAACCAAGTAG
>m.17436 g.17436  ORF g.17436 m.17436 comp13500_c0_seq1:127-366(-)
TGGGGCAAAGGAGGGTCAGGTGGGTCAAAAGGAAATCTGGGGAGACAATTCGGAAAGCAA
AAGGTTGCTGTGGATGCTGTCAAGGCGATGGAAGAGTTCTATGGAGAGGAGGAACAAGAC
AGGGTCGACCCTAGGGAACTACCGGATGCAGGGTGCTTCTCAGATGACAGTAGAGGCTTG
GGCTCATATGGATTCTTGATCGAGTTGGATGGAGAGGAGCTTCTGACTGCGGCAAAGTAA
>m.17389 g.17389  ORF g.17389 m.17389 comp13509_c0_seq1:2-397(+)
GGTAACCCAGCTCTCTGTGGAACCGAATTTCTCAGGCCATGCAATAGTGAACAGAAATCA
GCAGCTCCCCAGGGATTTTCGAAAAAGGCGGTCTTGATTTTAATCATTCTTGGGCCCTCT
ATTTCAATTGTACTCGTTGTTTTTGCTGTTGTATCGCTTGGGGAATGCTTCATGAAAGAA
AGGAGAAAAACTATTCAATATTCTGTAGCCCCTATGCTCAAAAGATTCAGTCAGAAAGAT
TTGGAAATTGCCACAAGTTCCTTTGATAAATGTAATGTGCTTGGCCGAGGTCAGTTGAGT
ATTGTATACAGGGGACAAATAGAAAACGAAGTCATAGTTATAAAGAACTTCAATTTATTT
CAGTTTTCTAAAGAGTCCGATAAGTGTTTTGATAG
>m.17396 g.17396  ORF g.17396 m.17396 comp13521_c0_seq1:29-451(+)
ATGGGAAGACTGTCCATTTGTCCAATAACCGGACAGAAGAGGGGTCCTTGGTCTCGGGAA
GAAGATGCATTGTTAGCCAATTACATTAACCAATATGGTCTTTGGAACTGGCGCGAGATT
CCCAAATATGCAGGTTTATCAAGGTGCGGTAAGAGTTGCAGACTCCGATGGCTGAATTAC
CTGCGCCCTAATATCAAGAGAGGTAACTACACAAGAGAAGAAGAAGAACTTATCATAGAC
ATGGATAGAAGACTTGGTAATAGATGGTCAACAATCGCAGCGAGTTTACCAGGAAGAACG
GACAATGAGATCAAGAATTACTGGCACACACATCTCAGTAAAGTCGCAAATCAAACCCGG
AAGGATGCAAAACAGAAGGTTTTAAAATGTAAATCAGTCGGAAACATGGTCTTACCGGAA
>m.33253 g.33253  ORF g.33253 m.33253 comp135245_c0_seq1:2-211(+)
GAGGTCTGGCGCAGAGAGAGCCGCAGTTTGTTCCTCAGGAGCACTCCTACCCATCTCATA
AATACTCTAAAAACCGTTTTAACACTCGAATTCAAAGTTATTCCCGCGCTTCTCATCACA
AACAAGAAGAAGAAGAAGAAGAATGATATCTCACCTTCCACACAAATCCACAACAATAAT
TCAGATAAGCAATCATATGATATTAATTAG
>m.17348 g.17348  ORF g.17348 m.17348 comp13574_c0_seq1:418-570(+)
ATGGATTTTAGATTCAAGAGTGTGGAGCCAACTGCTCTCGGGGAATTTGATGGGGTAAAA
GATAAATTCTTAAATGTTAATGCTTTTAATACTTACATATCATTTTGGAGAAAATATGAG
TTCGACTCGGGGATATACCTGGTGATACAGTG
>m.29640 g.29640  ORF g.29640 m.29640 comp1357_c0_seq1:2-544(-)
ATGACAAAGAACCACCATTCTTCTTCTCCTCTCCCAACAAGAGCAAAGAAAATCCATGTC
TGGGTTGGAACAACCTTCTCTTGTCTCTTCATTGTCTTAATCACACCCAACATTCCTCAC
TCACCTAAACATCATTCCTTTGCTGATATGCGTAACTTCCTTGGTGTTCCTTATACATTG
AATGTGATCACAAATTTCCCTTTTTTGATTGTGGGGGTCCTTGGTTTAGTTCTATCTCTT
CAAAGAAACTTTTTCATCATAAGTTTGCGAGGGGAGAACTGGGGTTGGGTTTTATTCTTT
GCTGGAATAGCAGGAACTGCATATGGGTCTGCTTATTATCATCTTGACCCGGATGATGAG
CGGGTTGTGTATGATCGACTTCCGATGATGATTGCGTATGCTTCGTTACTATCTAATCTC
ATTGTGGAGAGAGTGAGTTTTAGATTTGGTTTAACTTGTTTGGCGTCACTTCTTGTACTT
GCATTGGTTGGCATTGGTTTTGAGAGGAACTATGATGATCTTCGGTTGTGCATGGTGTTT
CAA
>m.33252 g.33252  ORF g.33252 m.33252 comp135818_c0_seq1:2-988(-)
GAAAGAGTAGGGCAAGACAGTTGCAGTGTGGATCAAACAATACATTTGCCTGTCATGAAA
AGTATTATGGGAGTTGGTAATGCTTGGAACCAAGTTTATAAAAAGATTTATAGACAAGTT
GGTAGTGCTACTGATGATGGCACACTCAAGAGTGTAATTGATGTGTTTCAAGGGTCAGAC
TCGGTGGACGATATAAAGAAGAAGTTGGGTGAGGTTAAGGTTACTTTGTCTGAAAATTCC
GTTTTAAGGATCTTGTGGGAACTTGATGAGTCCCCTGACAAGGCTTTGTGCTTCTTTCAC
TGGGCGAGGGAGGATTTGGGATATACACACAATGCAGTTACTTATAATGCTGTTCTACGG
GTTCTTGGTAAGAATAAAACGATGGAGGAGCTTTGGTGTATGGTTGAAGAATTGAAAAAT
CAGGGGTTTGATATAGATATCGATACTTATGTTAAGGTCACGAATAAGATACGAAGGACG
AGTGGGTCGACAAAAGATGTAGTTAAGCTATATGATGTAATGATGGATGGTCCTTATAAG
CCTTTGGTTCAGGAATGGTTTCCGTATCTGCGGGACATATCGTTGGCTGTCAAGAATTAT
GAAGAAATGGGGAATGTTCTCTCAAAGGAGGCATATGATCAGCTATACAAATCTTTGATT
GTTATGCACAGATTTGATGAAGCTGAAAAAGTTTTAAAGACCATGAGTGATGCAGGATAT
GAACCAGATGGCATTACTTATAGTATTGGGGTGATTGAACTCGGTAAAGTTGGGAGGCTG
GAGGATGCCATGAAGCTTTTGAAAGAGTGGGAATCAAAAGGCTATGCCCTTTATACGAAA
ACCTTGGACACTTCAGTTAAATCACATTGTGAAGCAGGTGAAAGTGACCAAGCATTGGAA
TGTTTCACCAACATGTTGGAAATGAACGCTGATGTGAAAAGCCTTCCCTTGAAAGACCTG
GTGAATTGTTTGTGTAATAATGGAAGA
>m.17329 g.17329  ORF g.17329 m.17329 comp13591_c0_seq1:50-241(-)
ATGTCTACTCCACTGGTTAGTGCTCCTTACAAGGATAATGACTTAGTTGTGACTTGGGAA
CCTTTGATAGTACTACTAGTTGGGGTTGGGTATGATGGATCACTACTACAGTTCTTTGAA
ACAGTCTATTTGTGTTTTCTCCGGGGAGGTTCTATATGTTCTTGCAAATTGTACTCAACC
ATGCTGGAATGA
>m.33255 g.33255  ORF g.33255 m.33255 comp135995_c0_seq1:7-3375(-)
GAATATTCTTTCTTTGTATCTTGTTGTTTATTATTAATAATGTCGAGTAATCGGAGAAAA
GTTGTTAGAGGAGCTGAAGCTCAGGACGGCGGCGCTCCGTTCGACGGAGGTGCTGATGAT
TATCAGAATATGCAACCGTTGCACGGGAGGACTTGTGGTCCCACTCGGCGGTCTACTAAG
GGGCAATGGACTCCTGAAGAGGATGAATTATTATACAGAGCTGTTCAGAGATTTCAAGGG
CGTAGCTGGAAAAAGATAGCTGAATGTTTCAAGGATCGCACTGATGTTCAGTGTCTTCAT
CGGTGGCAGAAGGTGTTGAATCCAGAACTTGTTAAAGGTCCTTGGTCAAAGGAGGAAGAT
GATATCATAGTTGAGATGGTAAATAAATATGGGGCAAAGAAGTGGTCCACCATTGCACAA
GCATTACCTGGACGTATCGGAAAGCAATGTAGAGAAAGGTGGCACAATCATCTTAATCCT
GCTATAAACAAAGACGCCTGGACTCAGGAAGAAGAGTTGACCCTTATTCGTGCTCATCAA
ATATATGGGAACAAATGGGCTGAATTGACAAAATTTCTACCTGGAAGGTCAGACAATTCA
ATAAAAAATCACTGGAATAGCTCTGTGAAAAAAAAATTGGATTCTTACATATCATCAGGT
TTACTTGCACAATTCCGAGCCTTCCCAAATGTGGGAAATTCAGACATATGCAATTCTTCT
TCCTCGAGGATGCAAGAAAGCAGTAGAGACAACAGTAGTCTCCAAGATGGGACAGAAGCC
GAGGACGTATCGGAATGTAGTCAGAGTTCAACTGCCGGTGGTCGCTCTCAAAGTGATTGT
AATATGCCTAATTCTGTTCCAGTGTACCCCCAAGAAGGGCGTAATAGGTTTGAGGAAAGA
ATCTATAGAAAGGGGCAAAGCCCCCGTTCTTCATCACGACCCAACCAGTATTACACATCT
CTCGATGAGATTGCTTATGGAGTACCTGAAGTACCTTGTGGAACTGCTAATTATTGTGAA
ACAAATATGTCACAGGATGCTGCAAGTACTGAAAATAATGGAAGTAGTTTAATTGGATCA
CATGATTTACTTCACAACTCTGCTTCTGGGCTAGTAGGCGAGACATCAGGTTCAGTTGAA
AGTTCTCAACACTGTAGAGCAGGTTGGAATGAAAACATGGAATCAAGGTCATTGATGCTG
CAAAAGTCAGTGAGCTTTGATGCCTCTACTTCAATGGGGAATACCATTAAATATCCTGTT
GAAAATTCTCAACATTATCGACTTGGTTGGGATGAAAACACAGAATCAAGGTCTGTTCCG
CTGCAAAAGTCCTTGAGTCTTAATGCGACTACTTCAATGGGAAACACATCTATGCAGCCT
CAGGATCAGAATCTCTTGTGTTATTCCAGAGGTGATTGCTCTAGCGTTACCTTCCTTGGA
GAAGATGGGACCAATGTTTGCTTTCCTTTAGGACATATGGCACAACATTCAGACATCAAC
TTGGACAGGTGCACTGATCCAATTTCTCAATCTGAAAATCAAAGCTGTAAAACCACGGGA
ACTTTAGCGCCAAACTCTCACTATGTTTCTAGATGTTCTGATGCATTGGGAGTTTCAGGT
TGTCAGACTTTATATACTGAGGCCCACCCTAATCACGCTAAACCTCTATCTGGTGGTGAG
TATGAAGAAGAGAGGGACATGTGTACTCGAACTCAAAATTCGGAACATTTTCCAGATTCA
TGTGATGGGTTTGCATATGACTGCCACTCTAGAATGTCCCCTTCTGGTGATAATATGGAG
AAGGACTGCCTTTCTGTGGAGCCTGATCGTGGTATTGATGCTACAAACTCTAATCTTGTT
GAAAATTTTTGTTCTGTATCATTAGATGCTGGAGAAAATGTGTGCAGTGAAGATGCAAGT
ACTCCTGTCAAGACTCAACAGCATGACTCTGAAGCTTTATTTTACGAGCCTCCCAGGTTT
CCAAGCTTAGATCTTCCATTTTTAAGCTGTGATCTCATTCCTTCTGGTAGTGATTTGCAG
CAAGCATATAGCCCCCTTGGAATACGCCAGTTATTGATGTCTTCAGTGAACTGCTCTTCT
CAGTACAGCTTGTGGGATTCACCATCTAGAGATGATAGTCCTGATTTTCTTCTTAAGAGT
GCGGCAAAGAGCTTTTTATGCACACCATCAATTTTGAAGAAACGGCAGCGTGAGCTATTG
TCTCCCGTACAGGAACAAAAGAGCGACAAGAAGCTTGAGAGGGACACAAGGATGAAAAGT
GATATATCTTCTCTCGATTCTCTTTTTGATGAAAATGGTACTTGCACTGCCTCCATATCA
TCTATTGAGGGTGCACTCCTTTCTCCAAAGCTTCAACAGAAAAAGAATGTCGAAGCTTTT
ATTCAAGATAAAGAAAATCATGACCACAGTTGTACAGCTTTACCGGATGGAAATACTTTA
GAGAATGCAGTTGATCACTTAAACTCTCTGGACAAGCAGAAGCAAGAAAGCGATGCCAAT
ACTATGTCTAAGGTTAATGCTGGTGGTGCAATACCAATGGTGCAAGACTCATCCCGTGTC
CTTGTTGAACAAGATGTCAATGCTCCCCATTTTTTTTCTCCTGATCGAGATGGATATATG
TCTAATCAGAGTCTGACTAGCGATATTAAGACTCCTAAAGATCTTTCTTATAGGGAGATC
ACACTAAGCCGTGCTGTCCGTGGTGGTTGTTCTGATTCATGGACTTTGAACATCTCTCCT
ATAAATGGTGGAAGGAAGCATAGTGATTCTGCCCAGGTTTCATCTTTACAATGTCATGCT
TCAGTACACACAGTCCAACATACCCATGAAAATGTTGGAAATGCTGAACTGGAAAGCTAT
AGCTTGTATGGTAATACCCCTTTAATGAAGAGAGGGTTTGAATCTCCTTCAGCATGGAAG
TCTCCTTGGTTTGCAAATGCTTTTATTCCTGGTCCCAGAATTGACACTGACATAACTATC
GAGGACATAGGTTATCTGATGAGCCCTGGAGATGGGAGTTACGACGCTCTTGCTTTAATG
AGACAGTTGGGTGAGCAATCTGCAGCAGCATTGGCCGAGGCCCAGGAGGTACTAGCGAGT
GAACTTGAATTATCCCCAAGGGAAGAGTGCTCTGACCATATGAATGTGGTGAAAGAGGAC
AATGATTATATCTTTGATGATCTAGGGATCCACAAGTCTCCTTCCAATACACTGAATGAG
CGGCGTGTTTTGGATTTTAGTGAATGTGAAACACCGGGAAAGGGCTCTGAGAAGAAGAAG
AACTCTGGGATCGCAAGTGCAGTAAGCTTCTCCAGCCCATCTTCTTATTTGATGAAGGGT
TGTAGGTAG
>m.30159 g.30159  ORF g.30159 m.30159 comp136029_c0_seq1:103-1125(-)
CATCAACTAAACAAGACAATGATGGATGCAGCAGTTGCTTCGCACCCACCACTCCTCGGT
CAATTCGGAGCTCTGCCCAATCGACAGATTCAATGTAATGATCAGAGGTATGAAGTTATA
GAACAATGTGAACTGCCACTAATAGACCTGAGCTACCTAACCAGCCATGACAAAAGGGAG
AGAGAGGCGTGCACAGCAGCAATTGCAAGTGCATCATCGGAATGGGGATTCTTCCAAGTA
GTCAACCATGGTATTAGCTCATCTCTTCTCGGGGAAATGAGAAGAGAGCAAATGAAGGTG
TTCGACGCACCTTTTGAGAAGAAAGCTAGTTCTGGTATTCTGAATGACTCGTATCGATGG
GGGAATCCAAGAGCTACTTCTGCTAAACAGTTTTCTTGGTCCGAAGCTTTCCACATTCCT
CTCACCATGATTTCACACGACTCCACTTATGGAGAATTCAGCTCTCTAAGGGAAGTGATG
GAAGAATTTGCAGCAGCAATGTCCAAACTCGCCCGGACTCTGGCGGGAGTTCTAGCAGAG
AATCTGGGTCATTCAAAGGAAACATTTAAAGATATCTGCAATGAGAGTACATGTTTCCTT
CGGTTAAACCGCTACCCTAGATGCTCCATCACGCCGGAAATGCTTGGTTTAGTCCCTCAT
ACAGACAGCGACTTTCTGACCATTCTTTGCCAAGATCAAGTTGGGGGGCTGCAACTGATG
AAAGATTCCAAATGGGTCGCTGTAAAACCCAACCCACAGGCTCTTATCGTCAACATCGGC
GATCTCTTTCAGGCCTGGAGCAACGACATTTACAAAAGCGTGGAGCACAAGGTGATGGCT
AATGCACGAGTCGAGAGATATTCAATCGCATACTTTTTATGTCCGTCTTATGACTCTTCA
ATAGGAAGCTGTAAAGAACCTTCGGTTTATAAGAAGTTCACATTTGGAGAATTCAGGAGA
CAAGTACAAGAAGATGTGAAGCAAACGGGACATAAAGTCGGCCTACCCAGATTTCTACTA
TAG
>m.17371 g.17371  ORF g.17371 m.17371 comp13603_c0_seq1:2-637(+)
GATGATGTTGATTCTGTGCGTGTGGCAAAGAGAATGAAGGTGAGCACAAGTGGATCAGAT
CATCAGGCAGTTTTTATTTGTACCATCAACACCCACCAAGAATCACCACAAGATGGGATC
TTGGGCAACAGCAGCCAAATTGATCTGGAAGCACCAAGAGGCAATGTTGAACATTCTGGT
CAAGGTACGCATGTTCAAGTTCTGCAGGAAGACGTTCTTGTGGATAATGATTTTGGTGAA
AAAACACAAGCTCATCAAGAAGCACTAGAAGATGAGCTCTGCCGCGACAACAATCAAACT
GAACTGGAAACAGCAAGAGGCAATGCAGAACATTCTGGTACAGGAGCACCAGTTCAAAAT
GTGTGTGTCTCAAAGAGGCGTAAGGTGGGTGCAAATCTGACAGATGATAGTCAGCCAGGA
TTTATTGGTAGCAATGGCAACAGTCGTGAAAAAGTATCACTCAGGGTTCCCCATCGCAAT
GATAATCAAACTGAACTGGAAAGGTCCCGAGGTAATGCTGAACATTCTGGTAAAGTTTCT
TCAGATTCCAGAACAAACACGACAGGTGCTCGATTGACATTGAATAGAGATTCAGATTGG
GCAGAAGATAATACTTGCTTGAAGTGCAATGGAG
>m.17425 g.17425  ORF g.17425 m.17425 comp13606_c0_seq1:1-522(+)
AACATCGGTTCCTTGGAGCTCTCTGCTAACCACAGAATTACCCAAGTTGTCGAGGTTGTC
TCTGAGTTTGAGAAGCGTGACAAGATGACCAAGCATCTCGAGAAGATTATGGAAGATAAG
GACAACAAGATTCTCATCTTCACAGGTACTAAGCGTGTTGCTGACGATATCACCCGATTC
TTGAGACAAGACGGATGGCCGGCGCTCTCCATTCACGGAGACAAGCAGCAAAACGAGCGT
GATTGGGTTCTCAATGAATTCAAGACTGGCAAGAGCCCCATCATGGTTGCTACTGATGTA
GCTTCCCGTGGTATTGATGTCCGGAACATTACTCATGTGTTCAACTATGATTACCCAAAC
AACTCTGAGGATTACATTCATCGTATTGGTCGTACTGGCCGTGCTGGTGCAATGGGAACT
GCCATTACCCTCTTTACCACTGACAACCAAAAGCAGGCCCGTGATCTCGTTAACGTTCTC
ACTGAAGCCAAGCAGGTCATCGATCCTCGTCTAGCCGAA
>m.30155 g.30155  ORF g.30155 m.30155 comp136077_c0_seq1:67-801(-)
CAATTAACAAAGCCACACCCCCGCCTCCCCCTCCCCTTTGCCAGTAAGACGCCATCAAAT
TGGGTACGCCCCCCATCTTCTCAGATTCAAGCCGCCTCCCTAAAATCATTCCACCAACAA
CAACTCCATTCAGATGCCATATTAGGATTCATCAATGGCCAAAACAGAAGCATACAACTA
GCCCACTCAGTGTGGCAACAATTAATCCAACCCCAAGACACAGCCATAGACGCCACCTGC
GGCAATGGCCATGACACTTTAGCCCTCGCCAAAATGGTCTCTAGCACCACAGGAGGAGGC
CGCGTTTACAGCTTCGATATTCAGAAGTGTGCTATAGACAGCACAGCCTCATTACTCAAC
GCCAATGCAATCAATACAGCTGATCAGACTGTGAAATTGTTCCAAATTTGTCACACAAGA
ATGGAAGAGGTTATTCCTCAAGGCGTGTATGTTAGAGTAGTTGCGTTTAACTTGGGTTAT
CTTCCTGGAGGTGATAAGTCTGTGATTACTGTTTCTGACAAGACATTGGAAGCATTGAAA
GCTGCGAGTAGATTAGTGGGAAGTGGGGGAGTTATAAGCGTAATGGTGTATATAGGGCAT
TCTGGTGGCAAGGAAGAATATGAGGCTGTGCTGAATTTTGCTGCTGGATTGCCAGTTGAG
AGTTGGGTTTGTTCCAAATTTGAGATGGTTAATAGGCCATTAGCCCCTGTTCTTGTTTGT
ATGTACAAGAACTAG
>m.30158 g.30158  ORF g.30158 m.30158 comp136102_c0_seq1:391-696(-)
AATATCTCTTCTCCTATCAAAACAACAGAAAAAGGCAAAATCATAGACCAAACTCTTTTT
AATCAACCTTCGTTCATGGATATCTCTACTCTTTTTTCTTACTCTTCTGATTCTTCACAC
AATACTTCCAGCTCTAAAATTGTAGAATGCTCAAATTTAGATATTACAAACTACCTTACA
ATAAATCATGGCTTGCAAGAATCACCCTCAAATATTATAACACCTCCACATACCCCAATA
TCACCTTCATATATTCAAGGTTTCAACTTATATAAGGAAGAGTTGGACCGCCTGGAGAAT
TTTTAG
>m.30163 g.30163  ORF g.30163 m.30163 comp136212_c0_seq1:87-1106(-)
ATGGTTTGTTTTGCACCTCCTTTTAGAGCCCCTTATTTTATTGCCAAAAAGGTCATCATA
GTTTCAAAACTTAAACTTGATCCTTCCAAAGCTACACCAGTCATGGCACCCGATGGAATT
GCCAGCAGGGGAAATGAATTCCAATTTGTGAAATATATGGCATCAATGGCGGAAAAGGTA
AATCAGGCCCTAGACAAAGCAGTACCCTTGCGGCAGCCATTAGTGATCCATGAAGCGATG
AGGTACTCGCTCTTGGCAGGGGGGAAGCGCGTAAGACCTATATTATGTCTTGCTTCATGT
GAATTTGTCGGAGGGGATGAAGCACTTGCATATCCTTTTGCATGTGCACTAGAAATGGTG
CACACCATGTCACTTATACAAGATGATCTCCCTTGCATGGATGACAGTGATCTTAGGCGT
GGGAAGTTAACTAGCCATAAAATGTTTGGTGAAGATATGGCAATCCTGGCCGGTGATGCG
CTTCTTGGTCTTGCTTTTGAACACATAGCAACGCAGACCGTCAGAGCGCCAGCTGACCGC
ATCGTCAGAGTCATAGCTGAGCTAAGTAAAGCCATTGGGCGAGATGGTTTAGTTGCAGGG
CAGATGGTTGATCTAGCTAGTGCAGGCAGACTTGTCAGTTTAAGTGAACTGGAATATATA
CATGTACACAAGACCGCGGTGCTTCTAGAAGCTGCGGTTGTTGGTGGCGTAATCATGGGT
GGAGGGAATGTCGTGGATATTGAAAGACTTCGGAAATATGCAAGGTGCATCGGTTTATTG
TTTCAAGTAGTGGATGATATTCTGGATGTGACCAAATCTTCGAAACAGATGGGGAAAACT
GCAGGAAAGGATTTGGCTACTGACAAGGCCACATACCCTAAACTCTTGGGTATGGAGAAA
GCCAAAGAGTTTGCCAATGCACTGCTTGATGAGGCTCACAAGGAACTTGCAAACTATGAC
AGGAGTAAAGCAGCCCCTTTGTATCACTTGGCGAATTATATTAGCCAACGTGAAAAGTAG
>m.30161 g.30161  ORF g.30161 m.30161 comp136331_c0_seq1:3-1496(+)
ATCCCCTTGATCTTCAGTTCTCTAATGTTTGTCTTATTCATGGTTTTGAAGAGATGCAAA
TCTGGTATCCAAAATCCCAATTCAAAACTACCCCCAGGGCCATGGATGAAGCTACCTATC
ATAGGTCACTTGCACTATTTAGTCGGTTTGCCTCACCGCTCGCTACATGCACTCTCTAAG
AAGTACGGCCCTCTTATGTTTCTGCAACTAGGAGAGATTTCTGCCGTAGTCGTTTCCTCA
CCTAGAGTTGCCAGAGAGATAATGAAGACACATGACCTTGTGGTTTCAGACAGACCTGGA
CTGCTCTCCGCAAAGATTATGTCCTATGATTACAAAGGCATTGTGTTCTGTCCATATGGT
GAATTCTGGAGACAGTTGAAAAAGATTTGCATCACTGAAATATTAAGTCCGAAGAAGGTC
AAATCTTTGTGGTCAGTAAGGGAAGAAGAAGTTTCAATATTCGCTGAAAGAATTTCTGCT
GCAGCTGGATCAACTGTTAATCTCAGCAAGATGTTCTATTCTCTGACTGTTGACATAATT
TGTAGGGCAGCATTCGGTATGAAATGCAAAGATAAGGAAGAATTTATTTCATTAATGAAC
GAAATAATATCACTGTCTGGAGGTTTTGACATGGCCGATTTGTTTCCCTCATCCAAATTT
CTTGCTGGGATTGGCGGAACAAAGCTTAAACTAGAGAAAATACATGGAAAGGTCGACAAG
ATCCTTCAAGGCATCATAAATGAACACAAAGGATATACGCGGACAGACAACAGCAAACCG
GAACATGCAGCTGAGGATCTGGTTGATGTGCTTCTAAGGCTTCAACAAGAAAATGATTTC
TCGCTTCACATTGACAACGACAACATTAAAGCCGTACTTCTGGATATATTTGGTGCTGGA
AGTGAGACAGCAGCGACTACTATGACCTGGACAATGGCAGAGATGATTAGTAACCCGAGA
GTTATGGAGAAGGCACAGGCTGAGGTGAGACATGTCTTCAATGGAAAAACAAAGGTTACT
CCGGCAGAGGTTGATGAATTGAGCTACTTGAGATGTGTTATAAAAGAATCACTGCGGTTA
CATCCACCCCTTCCTCTATTGATCCCAAGACAATGCAGGGAGAGATGTGAGATAGATGGA
TATGAGATACCAAAGGGAACAAAAGTAATTGTGAATGCATGGGCACTGGGAACAGATCCT
GATGTGTGGAGTAATCCTGAACAATTTTTGCCAGAGAGGTTTCAAGACCTTTCTATTGAT
TACAAGGGAACGCACTTTGAATACATCCCATTTGGAGGTGGTAGGAGGATATGCCCAGGT
ATAGCATTTGGCGTAGCCAATATTGAGCTTCCTCTTGCTCATCTTCTTTACCATTTCGAT
TGGACAATCCCGAATGGGGGAAAGCCGGCGGAACTAGACATGACTGAATCATCTGGCATA
ACGATCAAGAAAAAGCTTGACCTGAACTTGATTCCTACCCTTTACAAACCCTGA
>m.30151 g.30151  ORF g.30151 m.30151 comp136382_c0_seq1:3-299(+)
ATAACCCTGCTCTTATCAATCATTCAGCCATTCACAGCAGAAACGCAAAAAACATTGAAA
CAAGAGATGGCAAAGAAAGTTTTCGCATTGTTTTTGTTGTCCTTGGTGGTGGTTGCCACG
CTGTTGCATTTGAGTGAGGCAGATGCAAGCGAGGATAGGTACAAGGCATGCTACAAGAAA
TGCTATGATCCATGCAATGACGACGGGAAGAAACATACCAGGTGTGAGTTCACATGTGAT
GAACAGTGCGACGACGAGGACACAAAAGCACAACTGGATGAAGCACCTGGTAGATAA
>m.29860 g.29860  ORF g.29860 m.29860 comp1363_c0_seq1:3-383(-)
CCTGACGCCGGAACACCAGAAGAACGAGAAGAGGTTGAAATGGCTCGACAAGAATTTTAC
AAAAACAGGTTTCAGGTCAAGCCATCTGGAGATGTCCTATTGAGACAGCAGATGTTGAGA
GAGAACAAAGATAATTTTGATCTAACCATTCCTCCAGTTAAGTTGGGTGAAACCGATGTT
CTAACAAATGAAGCCGTCACCACAACATTGAGGAAGGCTGTTCGATTTGTTTCTACTATC
CAAACATCTGATGGGCATTGGGCAGCTGATATTGGTGGCCCTTTGATATATATGCCTCCA
TTGGTATTCACATTATACATTACAGGAACCCTAGATACCATATTCACAACAGAACATAAG
AAGGAGATTCTTCGCTATATG
>m.17327 g.17327  ORF g.17327 m.17327 comp13640_c0_seq1:1-408(+)
TGTGGGGGTATTGTTGAAGTCGGGTTTTGCAGTCATCTTCCCTGGCTGTTCTTGCCTGAT
AAAAATGGTCCTCGGAAGATTCCCCAAATCATGGTGCTGAAGGCTGCATTCAGGGAAGCT
ATGAAGTGTTCTGGTTTTGCTGATGCAGTGCTTTTGGGGTTGCATCCTAGCTGTTTAGGC
AAGAAGAGGAATAGTGCGAGGATGGTTGACAGATCTGCAGGAAGGTTTCCACAATCAAGA
ATTTCATATGCACCATTGTACCTATGCAGGTGTCTCGTCTTTTGCTCAGTTGTCCTTAGC
AATTTGATAAGCATCCACATCATAATGGCAACGGAACTATTTTGCAATGTCTTCTGTATT
CATGATGTGGAGGCCTTTTTGGCCAAGCCTTCTACTTTTGATATTG
>m.30166 g.30166  ORF g.30166 m.30166 comp136459_c0_seq1:325-774(+)
ATGACCCAATCATCAAATAATCATCAACACACACTAACTAGGCAACCCCATTGTAATCAT
CAACACAACCTCTCAATCACAATCAACAATACAAATATCCCAATCTTCTTAACCTTCTTC
AAGGAAATCCACAATCAACACAAAAAGAGTTCAAAAAATCTTCATATTCTCTACATCAAA
TATCTCTTCATCTTCTATACTTCTTTATTACCAACACTTAATTCGAGCATGACCATTTAT
CTCCAACATAACAATCAATCACAATTGTGGCACCCCCTTCTTTTTCTCTTCTTATACATT
TCTATAATCATCAATTACAACAAACAAACCCCCAAATTACAACCAATAGCAACAATAAAT
AAATCAACTAGAAGAAAAGGGGTGTTTAACCAAAGAGGCGGCACCAGAGAAGAGCAGTCC
GTGCAGCTGAGATGGTCGGTGGCAGCATAG
>m.30156 g.30156  ORF g.30156 m.30156 comp136570_c0_seq1:1-174(+)
CTTCTCCACAGCAATGGCCACAATGCAGAAATCTTCTTCAACATTAGCAGAGCAACTCCA
AACATTGCCAAAAACCTTCACAAAATTCAACTCTTTATTCCGACAACCCCAATTCACAAA
TTATTTAAATCTCATAATACCCTCACAATATATTCAGCTATAAAGGCAAGTTAG
>m.17354 g.17354  ORF g.17354 m.17354 comp13664_c0_seq1:114-374(+)
ATGCAGCTTCTGAGCACTACACCAATACAACCAGAATTGCAAGATAGCAGAGCCTGGCAG
AAAGTGATTAACTCATACAGTGTGAGATCCGTGTACAGAGATTTAGAGAATCATAGAAGG
ATGGAGAATATGGCATCGCTTCCGAGATTCCCGGCACTAAAGGTCTGGAACTCTGTACTT
CCCTTCAAACTGAATTTCTTTGTGTGGTCTTTGATTAAAGGGCGAATCATGACGCAGGAT
AATATGAAGAGAAAGGGTTGA
>m.17448 g.17448  ORF g.17448 m.17448 comp13665_c0_seq1:3-479(-)
CACAACATGGAAAGAACAAAGCACAAGCTCATGCAGAAAATTCGGCGCTTTGAAAGTCTA
GCCAAATTAGAGCCACTCAACCTTGAGAAGAGAATTGCGTCGCTTGAGCAAGATTACTCA
GTTGGATCTCCTAGTGAAACAGATTCAAATTCTACAAACAATGACGTTGAAGTGGAGCAA
AAAAATGGCGAGTACATAAAGGCAAACGTGCTACTGCAAGTTTTTAAGGGAACCATTTCC
ATTTCCGAAGGGTGCATCAATAACATGACTAATAGTCTCTTAATGGATTTCTTTAGAGAC
GAGGTCATGGAACGAGACGCCACAAAAAAGGCGTACAAAGGAGATGCAATGGATTGTGAG
TTGTTGAAGGTAGCGAAAGATTGGATGAACGGGGACAATGTGTTGTCGGACTGGGGAGTA
CAGGAAAGCAGACAAGTTCATATTAAAGAGATGGAGAGAGGAGGGCAGTGGAGGAGG
>m.17442 g.17442  ORF g.17442 m.17442 comp13686_c0_seq1:148-1422(-)
CAATTGAAAACTAGTCCCAAGCCTAGGTCTCGTTCTTTCGTGAGGTCCAAGCTTGTTCCA
CTTCTATTCGTGTTTGCAATTGCGGGTTTGGTCTTTCCTGTGATTGATACACCCGTTTTC
TCACCTTCTACTTATGATGGCCAGACATTTTATAACCTTGATGCATTAGCTTCCAATGTC
AAGCTTTGGTCAAACCAAATTCATTCTTATATTTCTACACTCGTCTCTCCTCCTAGAGGA
GTAGTGGTACAGGAATTTGCCCCAGTGTATTATAGTAACTCAACAATCCTTAATGAGGAG
GTGTCTCTAGGATATGATGTGTATCAATTTAAAGAAGTGGGAGATGAGTTTGATATGGAG
GTTGAAATGAATAGTGAAATTGAAGAGATGTCCAAGGAAGAAGAGTATAAGGAGGAAGTT
GATAGCGTGGTTACTGAAGAGTACAGCACCATAGAGTCTGAAGAATTAGCTCTTGTGACA
ATGGAAGAAGTTGATAGTGTGATGATTACTGAAGAGTATAGCACCATGGCGTCTGAAGAA
CAACCAGCTCTTGTGCATGAGATCCCAGAGCTTCAAGCTGAATATGTTCAAGACCAGGAG
AGTCATGGTTTTGACACAATCAGTGAGATGATCGATGCCCAGGAGTTTGCTGATCCTCAG
AGTTCATTTCAAAGCCCGGACTTGGATGTTCTGGTCTCAAAATCTGAATTGGATACTTCT
GATCCAATTGAAGAACCAGATGTAATTGATGTTGATGGAGAAGAGGCACATACGTCTGCA
GTCCAGAATATGGAGAATCTGTCCCCAGTACAGAAACTTGTGGGAGTCGTATCTGCTGTA
TTCGCAATGCTGGCTGCTGCTGTTTGTTGCTATCTAAAACACAGGAAGGCTGCTGCAACC
ACAGAGGTTGAGAAATCGGCCAAGGCATCGATGCAGGAGAAGATAGTGTCTAATGGTGAG
ATTGATGAAGACAGATTTTCATCTAGGCCAACAGAAGTAGAGATGTTTGGGGAGTCCGGT
CCTTCGGAAATGAGCAGCAGCTACAAAAGAGGCTTATCTTATGACTTGAAGGGGTCAGAG
AGAATGAGTGACGCCCAGAGTGGTGAAAAACGTCCAAGATATTCTAAGAGAGAATCCCTA
GCTACTTCTTCAGATTACTCCTATGGAAGCTTCTACGAGACGATTCATAGTAAATATGGA
TATGGCGAGGAAGAGGTTGTGACGCCAGTGAGACGATCGAGCAGAATCAGGAAGATTGTT
TCGCCATCATCATGA
>m.30154 g.30154  ORF g.30154 m.30154 comp136873_c0_seq1:82-1398(-)
ATGGGCATCAAACACAGTTTATTCTGTGCTCTCTTTCTAGCTTTTGCGACATTTTCATGG
GCTTACATTGCTGAGTTTGATGAACACTGGGCAAAACGTGAACAGGAAGCAAGAAGACAT
GCCCTTGAAGCATATCATCCTGAGCCCCAAGAAGTCATTGACCACCTTAACCATCATGTT
CATGTGGCCATGCAAGAGTATGAAGGAAACAAAACCCTCACAAGGAGAGAACTGAGAAGT
AATGGTTACAGAGGCCCATGCAAGGCTACCAACCCGATCGACCGTTGCTGGAGGTGCAGA
AAGAATTGGGCTAACGAAAGAAAGAGGCTGGCCACTTGTGTCAAAGGGTTCGGTCGGAAT
ACGACTGGTGGATTGGCAGGTAGATTTTATGTAGTAACAGATTCTTCAGACGACGACATG
GTAAACCCTAAACCCGGAACCCTACGGTGGGGGGTCATCCAAGAAGAGCCATTATGGATC
ATATTTGAAACTGACATGACAATTAGACTAAACGAAGAGCTTATCATTGCTAGCCACAAG
ACAATCGACGCTCGTGGGGCAATAGTACACATTGCAGGTGGTGCAGGTCTTACAGTCCAT
TATGCTACTAATGTGATCATCCACGGCCTCCGTATCCACGACATTCAAGAAGGTAGCGGC
GGTATAATTCGAGACTCTCTCGCCCATTTTGGACTCCGAACAAAAAGTGATGGTGATGCC
ATAAATATATTTGCATCATCAAACATATGGCTCGACCATCTTTCTCTGTCAAACTGCAAG
GATGGATTGATCGACATTGTCATGGGATCAACTGGAATCACCATCTCCAACGTCCACATG
ACCCATCACAACGACGTGTTTCTCTTCGGACACAGCGACAACTACGACCCCGATAAAATC
ATGCAGATCACAGTTGCATTCAACCACTTTGGAAAGGGATTGATCCAGAGGATGCCAAGG
TGTCGATGGGGATTCGTGCATGTTTTGAACAATGACTATACTCATTGGCTCATGTATGCC
ATTGGTGGTAGCTCTGGTCCGACTATTATCAGTGAGGGTAACCGATTTATTGCTCCAGAG
GACGAAAAGGCTAAGGAGGTGACTCATAGGGGGAGGATCGATGATGAAACAATGAGCTGG
ATATGGAGGTCAGAAGGGGATCTGATGATGAATGGTGCATTCTTTACTCAATCTGGTGTA
CCACTCAAGAAACAATTTTCGAAGAAAGACAAGATCAAGTGCAAGCCAGGGGAATATGTT
GGCAGGCTTACACGCTTTACCGGCTCCCTTAACTGCAGGCGCGGTATACCTTGTTAG
>m.29647 g.29647  ORF g.29647 m.29647 comp1368_c0_seq1:207-374(+)
ATGTCATTATTTTCACCTTGTTTCCTTAATGATGTTACAATCAACATTATTCAGTGTGCT
AATAATAACGAGTGCATTTCTCTTGACATGGATGGAAGATTTAATTCTTTGAGTATTATG
TCAACATTTATCTTCTGTATGTGGACTGACATAGTTATTTTACAGG
>m.17381 g.17381  ORF g.17381 m.17381 comp13696_c0_seq1:62-1282(+)
ATGAATCCCACTCCACCAGTTGAAGCAGTTGAGCAAGGATGTTTCCATCAGAATATGAAG
AAGCTTTCCTGTTCAGCAGTGCTCACATTGGCTTACCAGAGCCTTGGTGTGGTTTACGGT
GATCTCAGTACCTCTCCTCTGTATGTCTACAAGACTGCTTTCTCGGGGAAGCTGAGTCTC
CATGAGGACGACGAGGAAGTGTATGGCGTGCTTTCTTTTATCTTCTGGACCTTAACTCTC
ATTCCTCTCTTCAAGTATATCTTTATTGTCATGTCTGCAGACGACAATGGTGAAGGTGGT
ATTTTCGCACTATATTCGCTTCTCTGCAGGCATGCAAAACTCTGCATCCTACCCAACCAG
CAATCAGCAGATGAGAAGTTGTCAGCATATGAAATAGAAGGATTAGCAGATACATGGCAG
AGTTCCAAGCTGAAATCCTTCTTTGAAAAACATCCCAAATTTCGTGACGGTCTTTTAGTC
TTCGTTCTCCTAGGGACATGTATGGCTATAGGAGATGGTGTACTCACCCCTGCTATCTCA
GTCCTTTCAGCAGTTTCTGGAATTAAGATTAAAGCAGATGAACTTCACGAGAATTATATT
GTGGTAATCTCCTGTGTCATTTTAGTGGGGCTCTTCTCTCTGCAGCATTATGGAACAAAC
AGAGTTGCCTTCTTATTTGCACCAATTGTCACTGCATGGCTTCTCTGTATCAGTAGTATC
GGTATATATAACATATACAAGTGGAACCCCGGTATTTACCGGGCACTTTCTCCTGTGTAT
ATGTTTAGATTCCTTAAAAGCACTGGAATTGAAGGGTGGGTGTCACTAGGGGGAGTTGTT
CTTGCCATTACAGGTGCGGAGACAATGTTTGCTGATCTGGGTCATTTCTCTCCTCTTTCA
ATTAAGATCACATTCACATTTCTAGTGTACCCCTGTTTGGTTCTGGCTTACATGGGTGAA
GCTGCATTTCTTTCTAAGCACCATGAAGATATTCAGAGGAGCTTCTATAAGGCAATACCA
GAACCTGTTTTTTGGCCGGTCTTTGTAATTGCTACCATGGCAGCAGTGGTTGGAAGTCAG
GCAGTCATATCTGCTACATTTTCTATGGTAAGCCAATGCACAGCACTGAGTTGCTTCCCT
AGAGTGAAGATTGTGCACACCTCAAGTAAAATATATGGGCAGATATACATCCCGGAGATC
AACTGGATCCTCATGTGTT
>m.17350 g.17350  ORF g.17350 m.17350 comp13708_c0_seq1:3-353(-)
GGGGGAAATCACTGGAATCAGTTTGCCAATTGGATTTCTCCGACTGAAATTGGTACATCT
TCAACTCTTTTGAGTCAACCTCTGCTTCGAAGGAGCTATGTAGAGGCGGTTTATGGTGGT
GCTGCGGTACATGGTAGTGCTTTGGTTCAGAACAGTCCGGTTATTGAATCACTCCAAAAG
GATATTGCTATCCTGCAAGCGAACTATCAGAAACTTTCGGAGCAGTTTTGCCTTTTAGCA
AGGCAGTTGGATATCTGTAGCATGAGAGGTTTACGATCTGAGATCGTTGGTAGCAGCAAT
TCCAAAAGTGGTGGAGATATACTTGTTCCTAACACAGCCGATGATGGAGCT
>m.17355 g.17355  ORF g.17355 m.17355 comp13710_c0_seq1:34-567(+)
ATGGAGACCCCTCTTCCTTTTGTCGTATTTAACAGAGCTGGTGGGGATAAAGTCGTCGAT
GCGGTTCCCAATACTTCTGAGTGGATAGCAGATACTGCAGATTCTGTAACCAACCAGGCT
GGTATCGGACCAGTCTTACTGTTTAGTACGGTTCCCAATATTGCTGAGGTGGGTTTTCTG
GAATACGGAGCAGCAGAGCAAAGAATTTTTGATACGGGACCACAGGGAAATATGGTTTTT
GAACCGGAAGATGATAGAACCGTTGGACAAAAACCCGTTTCTGATCATATTGTGGGCCTT
GTGGTTAGCAGTGTCCAGATAACTGTTCTGGTGCCGGAAAATAGATTATCTCAACCTATA
TGGAAGAATGTCCTCTCACGAGCTCGGGTTCGGCAGGAAAAGGAAACCTGTAATGCATGG
AAATTTATGACTGAGGAAAATAGAAAGCATAAGGTTAAGAAGAACTCGCATAACCTGGTT
ATGCGTTCGGATGATACGGATAAAGGATATGGTTATTCTGTTGGTTATGATTAG
>m.17316 g.17316  ORF g.17316 m.17316 comp13716_c0_seq1:1-612(+)
ATGGCCTGCTCTGTTTTCAATGCTCTTTCCACAAGAGATGTTGTAATCTGGAATTCAATT
ATTTCCGCATGTGCTCAACATGGACAGGGGATTATTGCATTGAATCTTCTTAGAGATATG
TTAAGAAGCAATGTTAAACCCGACATGGTAACTATTGTCTCGGTCCTCCCTGCTTGTGCA
AGATTAGCTGCACTGCGCCAGGGTTTAGAGATTCACCAGTATATTATCAGGCAGGGTTTC
GGTCGGTTTACTACAGTATGGAATGCTCTTATTGACATGTATGGTCGCTGTGGTTTCATA
AAAAAAGCTAGAAGAGTTTTTGACTCCATGCCAAATAGAGACGTAATCTCTTGGAACACG
ATGATTGCGGGATATGGAATGCATGGTTTCGGGATGGATGCTGTGAATCTCTTTCATCGT
TTGAGATCCTCGGATATGAAACCTAACCATTTCACATTCACAAATCTGTTGTCTGCTTGT
AGTCATTCGGGATTGATTGATGAAGGATGGAAGTACTTTAAGTTAATGAAACCAGAATTT
GGAATGGATCCTGCTGTAGAACAATATGCTTGCATGGTGGACCTATTGGCACGTGCTGGT
CAGTTTGAGG
>m.17388 g.17388  ORF g.17388 m.17388 comp13726_c1_seq1:2-343(+)
AACTTTCCCTCACTGCGTTGTAATAAAACTGTCTCTGCTTTTCCACTACTGTTCAACAGA
AGTTATCTTAATTTTTCAGAGTTCCATCGGATAATCGTGATGAATTGCTCTGTAAAAGAT
CAAGGAGGATTATATGGGTGGAGTTCAGCTGTTCGGACCCTTCACCAACAAGTGCAGAAG
AACACAAGTGGATGTGGGTTGCTACTGCAGTCGAAGAGATTTTCTTCTTTACCCATGGCT
GTAGTTGCAGGAAATGGTTTACTGTTTAGAGATAGTAGATTAAAGCAGTGTGAAGAAGCT
CTTTTCAGAGCTATGTATTATAGCTGCTGGGGACCTTTTTAA
>m.30160 g.30160  ORF g.30160 m.30160 comp137327_c0_seq1:2-1330(+)
TTAAAATGGCGACGACGGTTGCCCCGTCTCATCGCTGTCCTCTCCAGAATGCGAGATTTC
TACATGGAAATCTCCTTCCATTTCGAAAGCTCAATTGTGCCATTCGTAGGGAAAATCGCG
CCTTCGGATACATATAGGATCTGGAAAAGAGATAGTAATCTTAGAGCAGATACATCCTTA
GCTGGGTTTGATGGCCTTAAAATTCAAAGAGCAGATCAGAGTTTTTTATTTTTAGGCGAT
GGAAATCAACAACATAATCTTCCAACTGGATCGTTACTAGTACTAAACCGAGATGACAAC
AAAATCTTCAATGCATTTGAAAGAGCAGATGCGCCCATGACTGATGCAGAGATTACACAA
TTCTGGTCTCAAACTAGCGTTTACCGCCCTGGAATAGACGTCACGAAAGCGGAACTTGTA
GGAAGAACGAATTGGAGAAGACAGGAGAAAACAGAGAATGTTGGAGAGTGGAAAGCAAGA
GTTTATGAGATTCATAATGTATTCTTCAGTTTCAGATCCAGGAAGGTAACAATGCCGGGT
GCACGCGACACAGGAGGAAATTCAGAGGAGTTCCTTTCATTAGAACTCGAGGACGATGAA
GACGAAGGTTTTTTAGTGGCGGAGAATCCGAGGTTCAGCGTGTCGTCGTCTGATCGGAGA
AGACATAGCAGTTTTGTTAAAGAAGATAGAGAATGTGCTCCATTGAGTAGTAGGAAAAGT
TTCGACTTAATGCAGTCGCCGTTAGAGAAACGGAGAGGGACAACATTACCAGCGCCAGCA
TTGAGTAAGGAGAAAGAATACGTCAAGAGTTTACGACCGTCGGTTTGGTTAACGGACCAG
TTTCCATTAAAGACAGAAGAATTGTTGCCGTTGCTTGACATTCTGGCGAATAAAGTTAAA
GCTGTTCGTCGTCTCCGGGAAGTCCTGACTACCAAATTTCCACCTGCCACATTTCCAGTA
AAGGTTACTATTCCGGTGCTTCCAGCAGTGAGAGTGGTGGTTACATTCACAAAATTCGTG
GAACTGCAGCCACTGGAACAATTCTACACACCACTATCAAGTCCAGACCATCTGCTTGAA
GCCGATAACGACACAGAAGATCATCCTCAATGGCTAAACAAGTCGCAACCGCCGAAGGGG
AATACGGCTGCATCGTCGTGGCTAAGAAGGACAAACAGTTACTTGGGAAGCAAGAAAACT
CAATCATACACAGAACCTCATGAAGCTGATCCTTTCAGCATACCAAGTAATTACAAATGG
GCCAGCATTGAAGAAGATAAGGTACCTAAGAGGAAGAATTCTAATAATTCTAGTAGAAAA
GGAAGGTGA
>m.29713 g.29713  ORF g.29713 m.29713 comp1374_c0_seq1:2-451(+)
GGTCGGGGGATTCTTTATCTTCATCGAGACTCCAGATTAAGAGTGATCCACAGAGACTTA
AAACCGAGTAACATTTTACTCGACATGGATCTAAACCCTAAAATTGCAGACTTCGGTATA
GCAAAAATTGTTGGAGGGGATGAACTGCAAACAAATACCAAAAGGGTTGTCGGGACATAC
GGCTATATGTCCCCGGAGTACGCCATGGATGGTCTTTTCTCGGAAAAGTCAGATGTGTAC
AGCTTCGGAGTGTTGGTATTGGAGATTGTGACTGGAATGAGGAGTACTGGGTTTTATCGT
CACGAAGAATCATCAATAAACCTTATGGAGCACGTATGGAAGTCATGGAACAAAGACAGC
GCCGAAGAAATTATTGATCGATCAATATTGGAACCAAGTTGTGTGGAAGAAATTCTACGA
TGCATTCAAGTGGGGCTTTTATGTGTG
>m.17359 g.17359  ORF g.17359 m.17359 comp13757_c0_seq1:3-377(+)
CTTTTATCAATGGCTATGTTTAGGAATAATACTATTGCAGTTTTTGGTCCTGGGAAGGTC
AGCTTCCCATCTCCTTCTTCATTTGTTATTACATTTGGTTCTAAATCCACTTATTCTTCT
TCTTCTTCAATTAATAACCAACCCCAGTTGGAGCAATTCGTGAGAGATAGATGCAAATCT
CCAACTCTTACCGTTGATGAAATTTTGAAATTATTCGATCAATTGATCAAGTCCCGACCT
TTGCCTTCTGTTTTCCCATTTACTCAACTTTTAGGTGCTCTTGTCAAACTGAAACACCAT
TCCACCGCGTTATCCATGTACAGATCTATGGATTCCCTTGGAATCAAACCTGATATTGTT
ACCTTCAGCACTTT
>m.30147 g.30147  ORF g.30147 m.30147 comp137696_c0_seq1:92-1027(+)
ATGGACCGTTGGAATGGAATCGTTAGGGTTGTTCTCAGCTCAAGAAGCCATTTCAATGTT
GCCGCTTCTGTTTCCTTCTCTCCCTCTACCAAAACCCTAACCGTACCAGCTGCAAATGCA
ATCTTCTTCACAGGTGATCGTGTCGAAGGGACCGGAAACCCGGTAATCGAGAGGTTATCC
AATGCTCAAAACATAGCTCAGATTCTTGTTTCCAAGTTTGCGAAATTGGGTATTTCCATT
AATGCTTGGGTTGTTGAGGCTTCTACTTTTAATGGGCCTTTCGCAGTTTATAAGGAATTT
ATACCTTGTGTGAATTCTCTAGGAGAGCCAAAATCTTATAATCCAGATGGGTTTCCTGCT
TCTACTTCTACTGTGTCATTGTTATCCAAGTGCCTTAATGAGGTGAAGAAGGTAGTGATC
GAAAGAGGAGAAAGGCCTCAAACTGAAGCTTGTATATCATCTTCCCATCAACCAAAGACC
ATCCTTTTTGGATTTAGCAAGGGTGGAACTGTTATCAACCAACTAGTTGCTGAACTTGCA
GACGCAAGTAATGCTGAGAACTGCGTAGAATGTGAAATAATACCTAATTCACCTGAAAGC
CTTTTGTGTAATATCTCTGAGATTCATTATGTGGATGTTGGTCTAAATTCTGCTGGAGCA
TACATCACTGATGATTCTATGATCAAAAAAATTGTGGATAGTGTCTCCCACAGAGCTGGT
GAAATTCGTTTTAAACTACATGGAACTCCTAGGCAGTGGTGTGACAGCAGGCGGCCGTGG
ATTAGAAGAGAAAAGGATAAATTTCTTCAGTTGCTTGAGGATGCAAATCAGAAGACAGCT
GGGAGAATACAGGTATGTGATAGATTGTATTTGGCCAATATGTCTCCCAACTTGCAGATG
CATTTTGAAATAATTGAAATAATGGATGTTAGTTGA
>m.30153 g.30153  ORF g.30153 m.30153 comp137832_c0_seq1:57-1295(+)
ATGGAAAGTTTACCATCTGAAATCACAACAAACATACTGTCAAGGCTAGACTTCAGATCC
ACTGGAGTATGCGAGTGTGTTTGTAAACCCTGGTACAGAATTCTATCCGACCGTGCTACG
TTCCTGCCAACCCAATTCTCAGAAATCTCTACCGTAAGCCCCGACATCTTTCTCCATTTC
AAATGTACTAGCAGCTTATTCGGGTCTCGAATGTATTATCTTGAAGACATTGAAGCACTT
AAACGACCACTTAACCCGTACACACTGTTAGATGAACACTGCTTGGAGGAAACATTTAAT
GGTCGATATCCAACTATTTTGGGTACTTCCAATGGTCTCGTCGCCTTGCTTAACCCACTT
CGAAGGGTCTTCGATGGCTATGTTCGTATCCTCCCACAAAACCCCATTTATGTATATAAC
CCCATTATGGAACACCGCTACAAACTCCCTCCATTTGCATCTCCTAATCTTAAAATTCGA
GATTATGATGATGTTTCCGACAAGTGGGTATGTGGATTCGGGTTTCATGATTCTCGGAAG
GTATTCAAGATGGTGCTTGTTATATTTTATGCTATTGATTATGAGTCTCAAAGATTTAAC
AATCAGGTCCAGATACATACTCTAGGATCTGGTACTTGGAAGGTTAAGCATGGGGTTGTT
CCGGATGTGCTCCGTAAATCTGATGAAATCGCTTCGTTAGCATTTGTGAGTGGGTCTCTC
CATTGGATTACTGTTGATGGAAGCTTGCAGAATAAGGGACCACTCATTGTGTCGTTCAAC
TTGGGGACAGAAGAATTTGGATTTGTTCCTACTCCAGATTCTCATTTACTGAAGCAGTCA
TACAAAAATTGTCAACTAGGGTTACTTGGTGAACATCTTTCTGTAGTGGAGCACACCTCT
CACCCTCAGTCTTTTATTCATATATGGGTTTTGAAGAAGTACAATGATAAGGAGTCTTGG
GTTAAGCAATTTTCAGTGGAAAATTTGTGGGGTTGTCACACTGCGAGGGTTATAAAGTTT
CGCAGGAATAAGGAGCTACTGTTACTTTGTGACAATGGTTATATGGTTGCTTATAATACT
AGGAACCGGAAGAGGAGGGTTCTTCCATTGGGGTGGCCTCAGAAATTTAGGCGTTATAGA
CTTGAAGCTTATCCACTTGTTGGCAGCCTCATTCCACTCAACTGGGCTATCAGAATGGGG
CGCGACACCGGGGGAACTACAATGAACGACACCATATGA
>m.30157 g.30157  ORF g.30157 m.30157 comp137929_c0_seq1:2-229(+)
ATCATTGATACATTCTCCAAAGGAATAGAGTTGAAACTCAACAAAAATAAAACTACCCTA
CTGACAGGTGCAGTAGATCACCAGGAAGCAAAACTATGGGCCAATGATCTCCAAATTCAG
ATAGCTAAGCTTCATATAAAGTATATGGGCCCTCCCCTTTGTTGCAATAGACTAAACATA
AAGGATTTTTTGCCCCTGCTTGAAAGAATATCTGCCAGAATCAACTAA
>m.17430 g.17430  ORF g.17430 m.17430 comp13799_c0_seq1:2-403(+)
ATGATCACTAAAAACCTCGTCCCAGATGTCGTTACTTACACTTCATTGATTCATGGATTG
GTCATCTCCGGTCAGTGGAAAGACGCCGTTCAATTATTTGATAGAATGTATGCACACAAT
GTATACCCAGATGTAGCAACCTTCAGCATTTTGGTGAATTTCCTTTGCAAACAAGGAAGA
ATCAAGGAAGCTCTCAAGATGTTTGAAGCCATGTCCAAACAAGAAGAAAAACCTAATGTT
GTCTCGTACACCTCTTTGATTCATGGGTTATGCGTTTCTGGACAACGTGAAGAAGCGAGA
AGATTGTTCAGGGAAATGCCAGACCGTGGAATCACACCAGAAGTGCATACTTATAGTGTC
TTAGTTCATGCTTTTTGCAAAGAAGGGTTGAATAATGAAG
>m.29837 g.29837  ORF g.29837 m.29837 comp137_c0_seq1:2-361(+)
TATAATCATTCGGCGAAGGAATATAAGGTTGTTCAGGTTACAAAAGAGGATAATTTCGAG
ACTAGGCTATGTTGCCTGAAAGAGATAAGTTATCAGACTAGGGTGTATAACCTGAGGACT
AATTCGTGGAAAGATGTTGCCAGTAAGCCTCTGTATCCTATTCATGGTAGACCTGTGTAC
GCAAATGGAGCTCTGCATTGGATGATTGATCCGCTTTCAGCTTCTTTCTCGACAGAGCAC
CATATTGTGTCATTTGACATGGAGAAGGAAGAATTTTACCTTATCGAGCAACCCAAACTG
GGTTGTGAGAAGAACGAACTGATAGATGTCATCGAGATGGAAGCAAATCTTTGCCTG
>m.17368 g.17368  ORF g.17368 m.17368 comp13830_c0_seq1:2-565(+)
ACCGTTGAATTACAAATCGGCCTCAAGAACTACGATCCCCAGAAGGACAAGCGTTTCTCC
GGCACTGTCAAATTGAAGTACATTCCCCGTCCAAAAATGAAGGTGTGCGTGTTGGGTGAC
CAGCAGCATTGTGATGAAGCCAAGTCCAACGGTGTTGAATGCATGGACGCCGAGGCTCTT
AAGAAATTGAATAAGAATAAGAAATTGGTGAAGAAACTAGCCAAATCTTATGATGCTTTC
TTGGCATCGGAATCACTTATCAAACAGATTCCACGTCTCTTGGGTCCCGGTTTAAATAAG
GCTGGTAAATTTCCTGGTCTCTTATCGCACACCGAGTCCATGATGGGAAAAATTGAAGAA
GTCAAGTCTACAATTAAATTCCAAATGAAGAAAGTATTGTGCTTGTCTGTTGCCGTTGGT
CATGTAGAAATGAAACCCGATGAACTTGTGCAAAACATTCATTTGTCTATTAATTTCTTG
GTTTCCCTGCTGAAGAAGAACTGGCAAAATGTACGCTCTCTGCACATCAAGTCATCTATG
GGACCACCACAACGTCTATATTAA
>m.29954 g.29954  ORF g.29954 m.29954 comp1383_c0_seq1:372-731(+)
ATGCACTTCATGATTAAAATAATAATAATAATATCTCGGCAGACGTCCTCATCTTCGGGT
GGAGTGGATACATGTGTGGATGTGACAGGCTCATCGCCATTCTCAGGGGGAGGTTTGGGC
AATTTTGTTCCAGGAAGAAATGTGGAGGGAGCTGCTATTAGGAAGATGCAGAAGTATGGG
CAGAAATGCCGAGATAATAGCTACGGGTTTGAGCTTTTTTCCTTTTGCTCATTTGGGGAA
CTAGGGCAACCCGCTTCAGAGCTTTTGGACCGGATCATCTCAATTTCTAAGGGCAACTGC
ATGAATGCCAGCATGTCTGGGCACATCTTCCAGAGGATAGCTTTTGCGACACAGAGA
>m.3584 g.3584  ORF g.3584 m.3584 comp138554_c0_seq1:135-1889(-)
GAGACCATCTCCCCTCATTCCAAACTGCTTTCGTCGCGAACCTCCAACTATCACTCCTCT
TCCCTTCCAAGAATCCTCAAAATGGTTACTTCAAGTTCCGTCAACAAGACCGCTCTGCAT
CCAGGTGGTGTCGTCCCCGTCAAGGAGCACACCGAGCTCGAGGAGGAGCTACACGAGAAG
GCACACATCGACTATGATCGGGTTGCCATTGTGCCCAACCCCTCGGTTGCAGCACTCTAC
GAAGATGCTCTCGTCTACGAGACTGGCTCAGCCATCACATCTTCTGGTGCCCTCACTGCC
TACTCCGGAGCAAAGACTGGACGATCGCCCCTCGACAAGAGAATTGTGAAGGAACCCGGA
TCGGAAAATGATATCTGGTGGGGACCTGTTAACAAGCCAATGACTCCTGATGTCTGGCGA
ATTAACCGCGAGCGTGCCATTGATTACTTGAACACGAGAAATCGTATCTACGTCGTCGAC
GGCTATGCAGGATGGGACAAGAAGTACCAGATCAAGGTTCGAGTCGTCTGTGCTCGTGCC
TACCACGCTCTTTTCATGCGCAACATGCTTATCCGACCGGAACGCTCTGAGCTTGAGCAT
TTCCACCCCGACTACACCATCTACAATGCTGGTTCGTTCCCGGCCAACAGATACACTGAG
GGCATGACCTCGGGAACGTCAGTCGCCATCAACTTCGCCGAGAAGGAGATGGTCATTTTG
GGTACTGAGTACGCCGGTGAGATGAAGAAGGGTGTCTTCACCGTTCTCTTCTACGAGATG
CCTGTGAAGCACAATGTTCTCACTCTTCACTCTTCTGCCAACGAAGGCAAGGACGGTGAT
GTCACAGTCTTCTTCGGTCTTTCTGGTACCGGTAAAACCACGCTTTCCGCAGACTCGAAT
CGTGCCTTGATTGGTGACGATGAGCACTGCTGGAGTGATACCGGTGTGTTCAACATCGAG
GGTGGATGCTACGCCAAGACTGTCGGTCTTTCAGGAGAGAAGGAGCCCGATATTTTCAAC
GCCATCAAATTCGGTTCGGTTCTTGAGAATGTTGTCTTCAACCCTGAGACTCGTCTTGTC
GATTACGATGACACCACCCTCACCGAGAACACCCGATGCGCATATCCCATCGAATACATT
CCAAACGCGAAGATTCCTTGCTTGTCGACCAACCACCCATCCAACATTATCCTTCTCACG
TGTGATGCTCGTGGTGTACTGCCGCCGATTTCTAAGCTGGACTCAGCACAAACCATGTTC
CATTTCATCTCGGGTTACACTTCCAAGATGGCAGGAACGGAAGATGGTGTCACCGAGCCT
CAAGCAACCTTCTCGTCTTGCTTTGCTCAGCCTTTCTTGGCACTTCACCCAATGAAGTAT
GCTAAGATGTTGGCGGAGAAGATTGAGCACCACAAGGCTAACGCCTGGTTGTTGAACACC
GGATGGGTTGGTGCCGGTGCTACCACTGGAGGAAAGCGTTGCCCTCTTAAATACACACGT
GCTATCCTGGATGCCATCCACTCTGGGGAGCTCGCAAAGGTCGAGTATGAGAACTACGAG
ACCTTCAACCTTGCAGTGCCAAAGACTTGCACTGGGGTCCCATCGGAACTTTTGAACCCA
AGAAACGCATGGAGTGGAGGTCATGACAGTTTCAAGACTGAAGTTACCAAGCTGGGAGGC
CTCTTCGTTGAGAACTTCAAGAAGTACTCCGATGAGGCTACCGAGGATGTGATCAAGGCA
GGACCTGCGCTTTGA
>m.3590 g.3590  ORF g.3590 m.3590 comp138718_c0_seq1:165-464(+)
ATGCCAATGGAGGAAATCAAGATCAATGAAGGTATGTCTCACTGTACGTGCATATATGGA
ATGGATTTGTGTTCGAATCGTGAGCAGCTTGATTTTGTGATTCCAGTAATGATTATTCAG
ATCACAACATGGAGGTGGAACCCTGCAGCAAATCTAATCGTGAATAGCTTTCGCGATATA
GGGAGTTTTATAACAAAGATGGATCCAGATGTTGGTCGACTGGTTGTTGATGGATGTTTT
TTATTACACCATAATTTTCATCTCGGAATATATACCATCCAGATAGCATTTGTTTGGTGA
>m.17386 g.17386  ORF g.17386 m.17386 comp13871_c0_seq1:247-1002(-)
CGTCCCAAGCAGAGTGAGCTGACTAGTTGCTGCTATAATCAAGCCTTCTTAATGCGAGAT
TTATTCTTGCTTGAGAATCAACTTCCATATGTGATCTTGCAGGAACTGATAAGCATGCGA
TTTACAAGGGATGAAGGCAACCACATGGTGAACAACTTCATAAATCAGAGAATCAGTCCT
CCTGGCGGCTGTTCCATTTCCATGACTAATTTAGTAGGTAAGAAAGATAAGCAACGTCAA
CCTCTTCATCTCCTTGATCTCCTCCGGACCAGAATGCTGGGTGTGCAAATCACACCTTCT
CCACTTTTGTGTACTAGTAACAATATGCAAACTATTTGTTCAGTCATGGAGCTTAAAGCA
GTTGGAATCAACCTCGGGAGAAGCCGCACTAACTCTATTCGAGACATCAACTTCAGACCT
CGAAATATCTATGGAGAGTTATCACTTCCGCCAATAGCCATCGATGACTCAACCATGCCC
AGATTTCTGAACTTGATTGCATATGAAATGTGTCCAGATGCTTGCCTCAGTTATGTGGTC
ACCGCCTACCTCTGTTTCATGGATGCGCTCATTGGTTCCGCTGATGATGTGAAGGAGCTT
CGCATGAAGAACATACTCCTCAACTTCTTTGGCAGTGATGAGCAAGTCGCTGCACTCTTC
AATGATTTGACAACTGAATTGGTGCCTGATCCAAATATTACGGTGAGATCAAAGCTCTGT
TGGTCGCTATTAACAGAGATGTTGTTTCGACAATGA
>m.3589 g.3589  ORF g.3589 m.3589 comp138926_c0_seq1:152-628(-)
ATGGGTAGGAAAATAAAATCTCAGATTGGAGCTAGCACCAGCAAATCCAACAAAGAACTG
GGGTTATGGAAACCGGAAGATTTAAAGGGATTTCACTACCAGCAATTGGATAAGTTGCAG
AAAAATATAGCAAAATCAATTGAAAATATTATGCCGGCAAAGGAGAATATTGTATTGGCA
CTTTCAGATAGCAGCGATACTTATGCCCCTTCCTCACCAGACAGTGTCACTAGGTCATTC
CTTTCAGATAATGGCAGTGGTGGAATTAGCGTACTTAGCATCCAGTCATCTCAGCAGTCA
CATGGCGATGCATGCTGTGGTGGGAGTATCAATGACTTGCAGGAGTCTGCTGGGGCGAAT
CCACATGGCTCTGTATCCACAAGAGAGCCCCCAAGCCCACTGTCAAGTTTTTCTGCTAGC
CCATCGAGCCTAGGTTCAAGATTTTCTCCTGAACCAGCCAGCGGGTCTTGTTCCTGA
>m.3583 g.3583  ORF g.3583 m.3583 comp138942_c0_seq1:2-472(+)
GGAAAGATCAAGATGAGTAGTTACCTACTAAAGACGCTAACAAAGAAGAACGAGATCGAT
TCAATAATAAAAAACACAATCGACAAAGTTGTCGTCCTTCGATTCGGAAAATCTTCCGAT
ATTACTTGTCTTCAACTCGATGACATCATTTCAAGGTCAGCACATGATGTATCTCGATTT
GCGAGTGTGGCATTAGTAGATATGGATTCAAAAGATGTTCAAGTATATGTGGATTACTTT
GATATTAGTTTGATACCATCCACTGTTTTCTTCTTCAATGCACATCATATGAAGATGGAC
TCTGGTACACCAGATCATACTAAATGGATCGGCAAGTTTCATGGGAAGCAAGATTTTATT
GATGTTGTGGAGGCGATATATAGAGGTGCTATGAAAGGCAAGCTAATTGTTAGTTGCCCT
CTACCGCCCGAGAGGGTACCTAAATTTCAACTCCTTTTTAAAGAGACATGA
>m.17322 g.17322  ORF g.17322 m.17322 comp13896_c0_seq1:74-370(-)
AAGAAAGCATCACATTTCACTATCGTTCCATCTTCAAATTCAACTCAGACCCCATCCTCG
AAAAGCGATTTCCATAGATTTAAACTTCCTCTTCCTCAAACGTATACAAACTCCAGTAAA
GGGCATGTTCAAACTCAAAATCCAATAATTCAGGTATGTGCTTTCCTTATAGAGAACCTC
TGCTCTCCTCCTTCCCCTTCTTGGACAAAGTGGCTGAGTGGAAGATACGCGGTTTGTAGT
TGGAGGCGCATTGGAAGTGGGTGGAGACCGGTGTCTAAAAATGGAGTAAGGGTCTGA
>m.29966 g.29966  ORF g.29966 m.29966 comp1389_c0_seq1:1-774(+)
GTGGGAGGTCTGTTGGTGGTGTTGATGCAAAGGTATGCTCCATCTAGAACTGTTATGGAA
CATGAATTTGAATCCGCAACCATCTGGGTGCAAGTGCATGGTCTTCCCACATTTGCTGCA
AAACAGGAAGAAATAGTCATGTCTGTAGCCCCTGCAGCAGGCATCCCGGAGGAAAAAAAT
TTCTTGTCACTTCATCAGTATGCAAAAGTCAAGATCAGTGTAGACATTAAGGCTTGGCTG
AGTAGTGGTTCTCTGCTGATGAGACCCTCAAAGCCGGCTATACCAATTTCCTTCAAATTT
GAAAAAGCTGGTCTGTTATGCTTTAAATGCACCACCTTGGGCCATAAAGAAAATACTTGC
AGGCATCCCATGTTCTTAAAGGGGAATCCTAGAGCTTTTGCGTCACTGGAAGGCCTCCTG
GCTACGGATTTCTCCTCTTCACCTTCTACGAGAAACTCTCAAGCATTACCAGTGGGCAAA
GGTAAAGCTATCTTGTCAGAGGCATCCCCAAGTCCAGATTTCTATTTGTCTCCGATAAGG
CCAAAAAACCTGCTTCAAGACTTGAATGCTGGTCTAGTTGGATCAGGCAGCAAGATTAAA
GAGATCGACGTCAACAAACAACTCATTCCCTTTGACAGCAGCACCAAGAAGGAAGCTAAA
AAATCACTGTCTACTCAGAAGGGGAGGTTTGGCAGCAGTACTGAGGAGGAGGCTGTAAAA
TCAGTGTCTACTCAGAACTCAGAAGGGGGGGCAGTTCCGAGAAGGAGGCTGTAA
>m.17323 g.17323  ORF g.17323 m.17323 comp13917_c0_seq1:257-472(+)
ATGGAAGCTTGCTCCCAAGCGGATGACCTCGAATTGCTAGAATCTATGCATCACCATTTT
TTAGGATTACACAAGGCATCAGTCCGTATACCAGGCTTGGGTGTGATTTATGACCTTAAT
TCTATTCCACAAACACAGATCATAGTGTTATCTGATTGGGTTGTAGAGGAGTTATTGTTA
CTCACTCAAATAGGCACCGTGGATCTCTACTTTTG
>m.29557 g.29557  ORF g.29557 m.29557 comp1391_c0_seq1:3-626(-)
TCACCCAACATTGACATTGGAAATACAAAACCTGAACATTCATATTTCCCTACTGCAGCA
TGCCGTGTTGCGAATGGGTCCACACTTGGATCCCTTCCTATAAATGATATAGGGGCTATG
GACTCAAGTATCTTAGTAAGTGCAAATCATGTTGCTAACCGAATTAGAGGCAATAATCTT
GAGGAAACAACACCAGCTAGTCAGGACTTGGGTTCTAATATGCTTGAGAACCACAAAGGT
TATACCTTGCAGCCACATGTATCATGCCATATGAATAGTGAAAATACCAACGATTTTGTG
AATTTGGTAGATCCAGACACTTTCCAGCCCAAGGAACTCAACGGTGGTGATCCAAAATGT
GGAAATACCAATGGGGAAGATACTGCTACTTTCAGAGGCAGTGTTATTGAAAACATCCAA
AGTCTGCATATGTCATCCACTGATCCTCTTCCATATTTCAATCCTCAAAATGATGCTGGT
TCAGTGATGGAGTATTCACCTCCAGCTGAAGATATTTCAAATTTTACAACTGATGGGCCA
ATATATGCAAGCGCTGATGAAGGATTAGACTGCTTGTCAAATGTTTTTCCTATTCCTAGC
AATGGGTTTACTGCTATAGAAGTG
>m.3582 g.3582  ORF g.3582 m.3582 comp139245_c0_seq1:678-947(+)
ATGCTTTGGCATTATGGCAAAGTTTGGGTGTTGTTGGGCTTGGACTTGGGACTGATAGGC
TGCGGACCTGGACTTTTGAAATATGGATTTCTGGATCATGGACTTGGACTTATGGTTTTG
GACTATTGGGATTGGAGTTTTGGACTTTTGGAATGTGGGTTGCATGGCTGTGGGCTGCTG
GTTTCAGTGGGATGCAGTGGGTTTGGACTATTTAGTCCATGGGTGGCTGGACTTCTGGGA
TTGTTGTTTAGTCTTGTGCTTCGGATGGT
>m.17393 g.17393  ORF g.17393 m.17393 comp13941_c0_seq1:126-401(+)
ATGGTGGATTGGTTAAACCGCATTAAGAGGAAAATGCTTCTCTCAGCTCAGAAAACCTTC
CAGAGAGGATATAAAGGAAAATTGCCGAGTTATTACGCGCAATTAGAGCTGGAGAATGAG
AGGAAAAGAAAAGAGATGTGCCGAGAGAAGGAAAAAGGAAGTGATGGAAAGAGAGAGAAG
ACTCAGAAAACAAAAAAAAGGAGAAGGTGCCTGACATCAACAAAAACTCAAATAGCAGCA
CAAGTAAAACAAAGTCAAAGAATGAAGCAAAGAAG
>m.3587 g.3587  ORF g.3587 m.3587 comp139427_c0_seq1:3-521(+)
AATACTCAATCTACTGTTGATATTAACATTCTGAGGTCAGTTACAAGTATTGCGGATGTT
ATTGTTGCTTATCCTGCTCAATATGTTGTAATTCTTCATACGGAGGACCCTGTCACTAAA
GAAACCGGCAACAAGGTGGTTATGCAGCAAATTGATAATGTGGTTGTTGCTAAGTTGGCT
GAGACGAACTGTGATGTTGCTTCAGAGACTTCGTGCTCTTCTGATATTAGGCTTGTGGAA
GAAGTTATTGCTACAAACTTTTCTTCACAACCTAAGATCTCAAACAACATGGATCGTTCC
TCTCTTGAAAGGACTCAGTTACTTGCTGGTTATTGGAGCATTCCCCTTCACACCAAAGAG
GTTGCACTTTTCGGTGTGACTGTAGTACAGATTATAATTGCGGCTTCGAGTTCAAGGGTT
CCTTGTGTTGTACTATCTCCCAGTTTATCTGCAATTTTAGTGTTTGCAATTCAGGGTTGG
CCTCTACCTTTGCTCACTGCTATATTACTAAAGGAATAG
>m.17421 g.17421  ORF g.17421 m.17421 comp13942_c0_seq1:1-1149(-)
GTAAGCGTTGTTTCATCGTTCAATGCCGAGGCCAAGACTTACACCTTGAAGTTCAGTCAA
GAGGTTCCTTCGACTCTAGGGCAGCCAGTGAAAGAACCAATGTTCATACCAATGACAGTT
GGACTCCTCGACTCCGAGGGAAAAGATATACCTCTAACCTATGTTTCTCATGAAGGGGTG
CTTGAGTCAGTCTTAGCAAATTGTCAGCCATTCCATTCTGTGGTTCTTCAAGTAAAGAAG
AAGGCAGAGGAATTTGTATTTTCCAATATCTATGAGAGACCAGTTCCTTCTATTTTGAGA
GGCTTCAGTGCCCCCATTCGTCTGGAATCTGACCTCACTGACAGCGACCTGCTTTTCCTG
CTTACTCATGATTCTGATGAATTTAACCGTTGGGAGGCAGGACAAGTACTGGCCAGGAAA
ATTATGTTGAATTTGGTGGTTGATTTTCAGCAAAACCGACCATTGGTTCTGAATAAAAAA
TTTGTAGGTGGGCTCAAAAGTGTGCTATGTAACTCCAGATTGGATAAAGAATTCATTGCA
AAGACAATCACTCTTCCTGGTGAAGGAGAGATCATGGATATGATGGAAGTTGCAGACCCT
GATGCTGTGAATGCTGTTCGGTCATTCATGAGGACGCGTCTAGCTTACGAACTGAAAGCT
GAATTTTTAAGCACGGTTGAGAGTAACAGAAGCAAAGAGGCATATGTCTTCGATCACTCT
AATGTGGCCAGGCGCACCTTGAAGAATACTGCTCTTGTCTATCTTTCTTGCCTTGGCCTT
GAAGATCCAGGGGTCACAAGCCTTGCTCTACATGAATACAACTCTGCCACAAATATGTCT
GATCACTTCGCAGCTATGGAAGCTATAGCCCAGAATGCTGGGAAAACCCGTGATGATGTG
CTTGCAGACTTCTACATCAAGTGGGAGCATGACTATCTGGTTGTGAACAAATGGTTTTCT
CTTCAAGCTACGTCAGACATTCCTGGAAACGTTGAGAATGTCAAGAAATTGTTGAAGCAT
CCTGCTTTTGACATGCACAATCCGAACAAGGTATCTTCTCTCATTGGAGATTTTTGTGCT
TCGCCTGTTAATTTTCACGCAAAAGATGGATCAGGATACAGATTTTTGGGCGAAACTGTT
GTGCAACTT
>m.30038 g.30038  ORF g.30038 m.30038 comp1394_c0_seq1:1-645(-)
TTCTATATAACAGGGGAAAGCTATGCAGGACATTATATACCTCAGCTGACTCAAGCCATT
TTGGGGCATCAATGGCCTAAAGGGGAAATACCATTCAAACTCAAGGGATTCATGGTGGGA
AATGGTCTAGCTGATGACTACAATGATCATGTTGGTGTGTCAGATTTCATGTGGACTAAT
GGTGTGATATCTGACACAACCTACGAGCTTCGGAAAACTTATTGCCACAATAATTCATAC
TTGCACATCTCAGAAGAGTGTAGTAAGGTTTCTGATAGGGTTACTGCCGAGCTTGGTGGC
ATTGATATCTATAGTGTATACACTCCTTCCTGCACTAGAACTCTCAGCAACTCAGATAAG
CTCCTGAAAAGATTGTATAGGATAGGAAACATCAACAGCAAGTACGATCCATGCACCAAA
CAGTACTCAGGGATATACTTCAACTTACCAGAGGTTCAGAAGGCGCTTCATGTAAACCTA
GGAGTTGGGCCAGTTAAATGGGAGATTTGCAGCGATGTTTTGTTCCATAGTTGGAAAGAT
TCTGCCACGTCGATGGTTCCTACTCACCTTGAACTAATTGCTTCAGGGCTTCGTGCTTGG
ATATTCAGTGGTGACACAGATACTGTCATTCCAGTTACATCAACC
>m.30039 g.30039  ORF g.30039 m.30039 comp1394_c1_seq1:3-473(+)
AACTCAACTGCTCAACAAGAGAAGGACAGAGTCCTTGAGCTTCCTGGTTTGTCAGTCAAT
CTGAGTTTTGCTCATTATTCAGGATACGTCACAGTTAATGAAGAATCAGGAAGGCATCTC
TTTTATTGGTTCACTGAAGCTGTTAAAGACCCTTCTTCAAAGCCACTTGTTCTCTGGCTG
CAAGGTGGCCCTGGCTGTTCATCCATTGGGTTCGGAGAAGCTGAAGAAATTGGCCCTTTC
CATATCAATGCTGATGGGAAAACGCTTTACATTAACCCTTACTCTTGGAATCAAGTTGCC
AACATCCTATTCCTCGAGTCTCCTGTTGGTGTTGGGTTCTCTTATTCAGACAATCCCTCT
GATATCGTAACAAATGGAGATAAGAGGACTGCCGAGGACTCGTTAGTATTTCTACTGAAG
TGGTTCGAGAGATTCCCTCAATATCAAGGCAGGGACTTCTATATAACAG
>m.3586 g.3586  ORF g.3586 m.3586 comp139603_c0_seq1:426-617(+)
ATGTCCCATTCAAAATTCATGGAAGCAGCAAGGATTGCTGAAGAGATCAAGAAAAGGGAT
CGGGAGGAATGGAATAAAAAGATACTGGCTCTGAAACTTGCAACAAAACCTGGGATGCTA
CCTGAAGGAACAATAGTCACTGACAGAGAGAGTAAGAAGGATGAGGAAGATATCTATTTT
GAGACTTTGTAA
>m.17362 g.17362  ORF g.17362 m.17362 comp13964_c0_seq1:208-657(-)
ACTAGGCATCTATCTACTCCTGATTTCACAACCTATGGTAAGGATGGGAGGGGCATCTAT
GTTGATGATCACAGTCTTCATGATTTGGAGGTTGGTGTATCTATTCTTACCAACTGTGTA
TTGTTGGGTGTTGAAGAAGAATGGGTTGGCATTAGCTGGGTTGAATATGATTTGGTGTAC
ATGAATTCTATCTACCATGTACTGGTGAATGCCCGTTCTTCCATGAAGGATAATCGGGTT
GACAAGATACTGTTTCGGATTGAGAGGGAAAAAGTGAAGACTCATGATGATGCCCTTGCT
GATATGGGGAAGACTTTGTCTGAGGCTGAAAGGAATGTTGCCAAAATGTCTACCCAGATT
GGTGAGCTTGAAGATTTAGCCGAGAATAATGTCAAATGTTATCAAGGTTGGAAAGATTAT
AATCATGGGCATGATGTGCTTATTCGCTAG
>m.17363 g.17363  ORF g.17363 m.17363 comp13964_c0_seq2:164-643(-)
ACTAGGCATCTATCTACTCCTGATTTCACAACCTATGGTAAGGATGGGAGGGGCATCTAT
GTTGATGATCACAGTCTTCATGATTTGGAGGTTGGTGTATCTATTCTTACCAACTGTGTA
TTGTTGGGTGTTGAAGAAGAATGGGTTGGCATTAGCTGGGTTGAATATGATTTGGTGTAC
ATGAATTCTATCTACCATGTACTGGTGAATGCCCGTTCTTCCATGAAGGATAATCGGGTT
GACAAGATACTGTTTCGGATTGAGAGGGAAAAAGTGAAGACTCATGATGATGCCCTTGCT
GATATGGGGAAGACTTTGTCTGAGGCTGAAAGGAATGTTGCCAAAATGTCTACCCAGATT
GGTGAGCTTGAAGATTTAGCCGAGAATAATGTCAAATGTTATCAAGGTTGGAAAGATTAT
AATCATGGAACGCTAGATGATGGAAAAGATGTTAAAGTTATCCCCTCTGGGGAAAGGTGA
>m.3588 g.3588  ORF g.3588 m.3588 comp139669_c0_seq1:286-456(+)
ATGGATCTAATTCACTTAAGTTCAGATGTACTACTTCTAGATGATTTGTTTTCTCTTCTG
GCTACTTCCGGTGTTCTGGAAATTAGTGGTCATCTCATCACACAGGTGCTTCCCTCTCAG
CTTATGGAGCATAGTTTGAGGGGCATTATTGTGGAGATTTCAATTCTTTAA
>m.29708 g.29708  ORF g.29708 m.29708 comp1396_c0_seq1:3-341(+)
CTCCTTTGGGAAAACGCGGTTCGGGTTTTCTTGGCAGGCAATAAAAAGCTGAAATTGATC
ATGGATGATCCTGTACCTGAAAGTGGTGAGAGGTATGAGGACTGGGAGATTGAGAACTCG
ATAGTTATGACTTGGTTGTGGAACAGCATGGAGACTTCAATTGCAGTGAAATTTATGCAT
ATGACAACTGCAAAAGGAATTTGGAATTCTGTTAAGGAAATCTATGGAGAGGTTGGGAAT
GCTAGGAGGTTTTATAATGTGTTTGAGAAGATGTTTACTGTCAAGAAAGGTGATAAGTCT
GTGGTTGAGTACTATAGTTTGTTGAAGACTATGTGGTAG
>m.3581 g.3581  ORF g.3581 m.3581 comp139829_c0_seq1:2-259(-)
ATGGTGGGACTACTGGAACAAATTTACTTGGATAAATTCTGGGGGTTTGCTTGGAGTTCT
TTGGTATTGTATAATTTCACTATAGTGATCGGAAATCTGAGTTTCACCCTTAATTTTTCA
TGGAATTTTGGCGCGAGTATGATCATTTTCTGGTCATTGCCCTTAAATACTCAGGAGTTT
TGGTGCAGATCAGATGATGCAGTGGTTCTTGTTGCGCTAGTTGATATTGTATGGAACATT
ATTTGTTGCATGATAGCA
>m.29784 g.29784  ORF g.29784 m.29784 comp1400_c0_seq1:2-322(-)
ATGCTGATATTGTTTGCTCCAAGGAATCTGTTGGTGATAGTGTCCCCAGGTCAGTTTGAT
GATCCGAATACTTATTTGTTGGTGTCACTACCAAGGGGTTTACTGGATATGCTCTTAGAC
AATGTTGCAATGATTATTAACAACTTTATTAGTACTGTTATGAGCATAATGGAGCACCTA
CAAACTTCAAGGCCTATCAAGAATGGTTGTGTTTCAATTTCGAGGACTTGGCTTTTCGAT
AATAGGGATGATATACAGCTTCTGAGCTGTTGTTCTAGGGCAATCAAGCCATCTTCTCGA
TGCTTTGACCCTGGGATTATA
>m.36475 g.36475  ORF g.36475 m.36475 comp140253_c0_seq1:161-418(+)
ATGTTTCCACACGAATTCAGAGGGAGCGGCCAGAGACTGCTGTGTTGCTGTAAACAGGAA
AAGAAAGAGAGCATGTTTCTGGGCTGGATGTGGTTGGCGGTGGTTTGCTTAATGCCTAGC
ACACATTTGTATGATCTATTTTTCTCTGTTCAAACGCTGTATTACAATAAATACTTTGTA
ACGTTACATTTCAGTGAATCACCATGCATGAACCGCAATGAGATGATTTATTTGCTCCAC
CATGGAAGGTATCAA
>m.36470 g.36470  ORF g.36470 m.36470 comp140482_c0_seq1:2-505(+)
AGAACGAGGAAGAGGAAAGCTCAGGATGTTCTCAGTAGTAATGGCAATGCCTCCAGTGAA
GCCATAGTGCCCACCGACGAATCTAAGGCAAGTATTGCAGCTGGAACTGGAAGTAGGGCA
GAGAAAAATCAGCAGAAGGATGCGGCTATGGAATGCACTTTCGATACTAGTATTACTGTA
CCGACTGGAGAGCCAAAGGATCACCCTGAAGCAACGACAAATATCGCACAGAACACCGGA
AATGCCATTGTTGATAAGGTAACAGATGCCACTGTTCCAATGTCTTCTTTTTCGGAGATG
CCAACTGTACTAGAAGCGGAGCTGCCATCATGCAGTAACGTTACTGAGGGATTACCTGAA
AGGACCGATGACTTTGGGGAATTGGAAGACTTAGATCTACCAGATTTGGGAATATCTGAC
TTAGACGAAGCTGTTCTTGATGATATAGTGGGTCTTCCAGTACCCATGGACGACCTCTCC
GAGTTGAATATGAATTTCTTTTAG
>m.15458 g.15458  ORF g.15458 m.15458 comp14078_c0_seq1:193-1002(-)
ATGGCTAACTTTGCAGAAGAGTTCAAGCCATGTCTTCCTTTCTTAGAATTAGATTCAAAT
ATAGAACTAATTAATCAGTATCTTAGCCCAAATTTCTTGGAGTATCCCAGCTTGAGTATA
CAGAATGACAATTTCGTCTCGCAACTACAACCACAGCCCGAATTCCCAGTTAGCTTCGTC
AATAATATGCCTACGTTTTTCTGTATGAACGATTCAAAAGCTGCTCCAGTTGATCGTGCC
TTACCTTCAGCAGCAAATGCTCATCAACCGGAGAGTAAGAAACGGAAGGGGGTGTCGTTA
GCTGATACCAGCTCAGGGAATTCTTCAACACCAGTGATAGAGAATGGCTTGGGTGGAAAA
ACCAAGACCAAGAGAAAGAATAATCAAGCTAAGGGAAGGAGAGGGAAAAACAATGCCAAG
GATATTGAGAATCCCAAGGAAGTTATTCATGTTAGAGCTAGAAGAGGCCAAGCTACAGAC
AGTCACAGTTTAGCTGAAAGGGTAAGAAGAGAAAAGATTAATGAGAAACTGAGATGCTTA
CAAGACATTGTTCCTGGTTGCTACAAGGCAATGGGGATGGCAGTAATGCTCGACGAGATA
ATCACCTACGTACAATCACTACAGAATCAGGTTGAGTTTTTGTCTATGAAACTTACAGCA
GCGAGTTCTTTTTACGATTTCAATTCAGACGTAGAAGTAACACCAACAATGCAGGGGACA
AATGCATATGAGTCACAAGAGATGGAGAGGTTGGTTAGAGAAGGAGGATATGGAGGACTC
AGCTGCTTCCACTCAACATGGCCCCTTTGA
>m.36479 g.36479  ORF g.36479 m.36479 comp140829_c0_seq1:223-429(+)
ATGAGACTCTTCAATCACAATCATCAGTTACCACCAGGTTTCAAACAGACTCCGGCTCAT
CACAAGAAGAATAAAGCGCACGATCAACCACAACGGAAAGGAGAACAAACATCCTTGCTA
AATAGAGAATCAGATCTGAAACAAACTGAAGAGATCGAAGAAGGAACTTCTCCTTGTAAG
ATCCGCCTCCGCCGGAGCTCTTTG
>m.15529 g.15529  ORF g.15529 m.15529 comp14090_c0_seq1:3-509(+)
GACGAGTGCCTTTCTCAGCTTGTTTTTGGCCTACCCGAGGAACATTTTTCCTATGTCAGA
AATATTGAGCCAGAATTGCCAATATTCTTGTTCAATAAAGACGATAGGACATTACATGGC
ATTTATGAAGCTATCGGCCATGGACGGATGTATATTAAACCTTTTGGGTGGACCAAAAAT
GATTCTGATATATCTAAATATCCGGCACAGGTCCATGTTCGTATACGGAAGCAATGCAAA
TGCCTGTTGGAGGAACAGTTTAAAACAGTTCTGCATGAAAACTATTATGGTGCAGTCAAC
TTTCATTTTGAGCTTGACAGAAGGCAAACTCGCCAGCTGCTTTTTCTGTTTGAATCATTA
ACTTTCAATAGTTCCAACACTACATTCCACTGCAACGCCCCCATGTGGACAACTCTTGAC
AAAGCAGTTTCTACTCTTCATTACGAACGTAATCATATTTCAGTTTCAACTAGGCTGAAT
GATCCAGGCACCCCTCTTTGGAATAG
>m.36476 g.36476  ORF g.36476 m.36476 comp141001_c0_seq1:79-453(-)
ATGTATACCTTAATCCCAATCCCAGTTCCCTGGTATTATGAAACACAACCATCCCCTGCT
TCCAGTGGTATTTGCTCTGAAATTCAAACCATGAAGAAAGAGCCAAGTATAATGACGAAA
ATCTTCTTTACACCGCCTCCTATCTCCCCATTCTGCAGCTGCTCCACCCAACTTCATCGG
TCAAAATTCGGCCAGACTCACCAAGAAAATAATCCCAAAATCCCTAATCTCCCAGAGCCG
AAAATGATTGTGACAGAACTGAATGATTGGGTTCACAGTGAGAAAAGTTTGGTGGAAAAT
GGTGAAAGAAAGAGTTGGAAGTTTAAGATTTGGACTGAGTTCTTGGAAGATATAAACCAG
ACTAATCTACTCTAA
>m.36465 g.36465  ORF g.36465 m.36465 comp141033_c0_seq1:120-764(-)
TCTTTGTCTCCTTCCTCGTCTTCTTTAGTTATCGCTATCTATGGAGAATTCTATAGACTT
GCATTTGCTAGACCAGGGGATGATGATTGGACTTGCGTAGAATCTCCATGTAATAATTAC
CAAGATGTAATATTCTTCAATGGCCAAATTATTGCAGTTAACTTGAATGGTGCGTTGAGT
ATTTGTGAAGATTTTAATGTACCTCATCCCAAAGCAACACATTTTGCCTCTCCACCTGAT
GGAGTCGATTCTACGGACCGTTTTTATCTGCTGGAGATGTGTGGGGATCTTTACCTTGTT
GAAAGAGTTATACTCGCCGTTGATGAGACCTCCCATTATCACACAGGAGCTTTTGAAATC
TACAAGTTTGATTTTCACACCGAGAGCTGGACTCAGGTTTTTGACTTGGGCGATCATGCT
GTGTTTGTTGGCAACAACACTTCATTTGCTATCTCAACTTCTGACTACCCAGAGCTCAGG
CGTAACTGCATCTACTACACCGACGACCATACTGAGACATATGTGACTCGTTTCTGTGAC
ATGGGAGTCTTTGACTTGGAAGAAGATGATGTTGAACCTCTGCATTTGGCAAATGATGTG
GTATCTGATTTCTCCCGACCACTATTTTTGATGCCTAGTTTGTAG
>m.36474 g.36474  ORF g.36474 m.36474 comp141101_c0_seq1:80-1141(-)
TCACGAATGCGGTGGCTTCATGAGAAAAGAGCAGAGGAAGCAGATAATCTTATAATGTAT
ATTTATAACCAGTGTTCTAAGGGAACCGGGGTAATGAATGTGAGACATGCCACTATGACA
TATACCGGAAATGTGATAAGGAAGCTAATGTTCAACAAGAGGTACTTTGGTGAGGGTAGC
AAAGATGGAGGTCCTACAGAAGCAGAAGACGAACACGTAGATGCCATATTCACCGGTCTT
TCCCTTGCCTTTTCTTTCTGTGTTTCGGATTACATACCTTTTCTGAGATGGTTCGACTTG
GATGGTCATGAGAAGGTGATGAAGTCTGCAACTAAAATAATTAACAAGTACCACAATCCA
ATAGTGGATACTAGGATACAACAAAGGCGAGGGGGAGACAGCTTTGGTGTTGTTACAAAT
GAACCCAAGGATCTTTTAGATGTCCTTATTTCCCTTGAAGAGGAAAAGGGAAAGCCATTG
TTATCATCAGAGGAGATCAAAGCCCTTATTGCAGAACTAGTTAATGCAGCAGTAGACAAT
CCAGCAAATGCGGCTGAGTGGGCACTTGCTGAGATGATTAACCAACCTGACATTCTCCGA
AAGGCTGTCCATGAAATTGATACAGTGGTAGGAAAGGAGAGACTTTTGCAGGAGTCCGAC
ATATCAAAGCTCAATTATGTTAAGGCTTGTGCAAAGGAAGCATTTCGATTGCATCCAATG
GCTATATTTAACCTTCCACATGTTTCCACTGCTGACACCACAGTAGCTGGTTACTTCATA
CCAAAGGGAAGTCACGTGTTATTGAGTCGAACTGGACTAGGCCGGAATCCTAAAGTTTGG
GATGAGCCACTTAAGTTCATTCCTGAACGCCATTTGAAGGGTTCAACTGACATCGCGCTT
AAGGAATCGAAACTACGTTTTGTCTCTTTCAGTACTGGAAGACGTGGTTGCTTGGCGGCA
CCTCTTGGAACGGCAATGACCATCATGTTGTTGGGTAGGCTTCTTCAGGGATTCGATTGG
AATGTACCAGCTGGTGGTTTATCCATTGATCTGTCCGAGTAG
>m.36472 g.36472  ORF g.36472 m.36472 comp141225_c0_seq1:111-455(-)
TGGAGCTCTCTAATACTAATGCTTGAAGGTCAGAATATTATCGTTCCTGGCGGAATTGAT
GGTGAGCTATGGAAGGAATTTGACGTGTGGCTTTTCCCGAGGTCAGATGAACAACATTGT
CACCTGCCATTCAGACCGGCGTTGCGCGGAGGAAGAATGAACTATCTCGCGGCTGTTACA
TGGCGTACTCTGCTAGATTGGAGTATTCTCCATCTGAATCTGCGTACTTGGATCCAAGGG
GAGCAGCAGATGATCTCCAATCACTCCGATTGCAAATTCTTGCGTCGCAACAAGTCATTG
TTCCCCTCCAAACTCGGTGGTCAGATCTGGCGGCGCCCCCACTAG
>m.29480 g.29480  ORF g.29480 m.29480 comp1412_c0_seq1:1-537(+)
GAAAAGAAATTCAATGAGTTGCCACTTCCTTTTCCGCAATGCCAAGACCCTAATTTCACA
ATGGGGGTGTTGGGAGGAAATGTCGCTATCCTCTGTGATATGGAGGATGTTGAGACTGAG
CTGTGGGTGATGAAAAAGTATGGTCTAGCTGATTCCTGGGTCAAACTGTTTTCCATTCCC
AAGAAAATGCTTTGGCATGCTCCGGAGACGATAGTATTGAGTTTTTCTGAGAAGGACAAA
GTTCTACTGATGGATGAGGATGGACAAATGTTATATCAACCAATACTAAAAAGGCTCTGG
GATGTCACATATCCGAACATAACTTGGTTTGAAATAGACAGAACTGTGATTCATGTTCCG
AGTTTGATCTCACTCAACACTGGTACATATCTGGAACCAATCAATGGAGATCTGCCTGCG
AAAAAAAGGAAAACATTATTTCATTGGCCTGATATGGAGGATAGCAAAGGGGTTAGTGAA
TTGGATACAAACTTGGATACTGATTTGGATGATGACTTTGAAGGGAACATACTTTAA
>m.29481 g.29481  ORF g.29481 m.29481 comp1412_c0_seq2:1-504(+)
GAAAAGAAATTCAATGAGTTGCCACTTCCTTTTCCGCAATGCCAAGACCCTAATTTCACA
ATGGGGGTGTTGGGAGGAAATGTCGCTATCCTCTGTGATATGGAGGATGTTGAGACTGAG
CTGTGGGTGATGAAAAAGTATGGTCTAGCTGATTCCTGGGTCAAACTGTTTTCCATTCCC
AAGAAAATGCTTTGGCATGCTCCGGAGACGATAGTATTGAGTTTTTCTGAGAAGGACAAA
GTTCTACTGATGGATGAGGATGGACAAATGTTATATCAACCAATACTAAAAAGGCTCTGG
GATGTCACATATCCGAACATAACTTGGTTTGAAATAGACAGAACTGTGATTCATGTTCCG
AGTTTGATCTCACTCAACACTGGTACATATCTGGAACCAATCAATGGAGATCTGCCTGCG
AAAAAAAGGAAAACATTATTTCATTGGCCTGATATGGAGGATAGCAAAGGGGTTAGTGAA
TTGGATACTGATTTGGATGATG
>m.15995 g.15995  ORF g.15995 m.15995 comp14132_c0_seq1:598-819(-)
ATGAAGGTTACTGATACACCACCACGTCTACTATCCTCTCATATCGTTCCTCCATTTCTC
CTGCATATGTTCTCTATCTTCTCTTTCTTCGTCACCTTTTATTCTTATATAACAGCTACT
CCATCACCACCTAATTGTTGTTGCTCTGTCAAAATAAGAACATTCATAAAGTTCAAATTT
CTTATATTTAATTTGGATCCACTGTACCTTTCTCAAACTTAA
>m.15996 g.15996  ORF g.15996 m.15996 comp14132_c0_seq2:733-954(-)
ATGAAGGTTACTGATACACCACCACGTCTACTATCCTCTCATATCGTTCCTCCATTTCTC
CTGCATATGTTCTCTATCTTCTCTTTCTTCGTCACCTTTTATTCTTATATAACAGCTACT
CCATCACCACCTAATTGTTGTTGCTCTGTCAAAATAAGAACATTCATAAAGTTCAAATTT
CTTATATTTAATTTGGATCCACTGTACCTTTCTCAAACTTAA
>m.36484 g.36484  ORF g.36484 m.36484 comp141356_c0_seq1:282-1118(+)
ATGAGTGGTTCATGTCTAGGATCACGACACTTCGTGAATGTCCGGTGTGCTTGGTTCCTG
AAACACTTGAACGATAATGAGTTGGTAGACATTGGTTGGTGCCCTTGTGAGGCGCTCATC
ATCTCCCTCCGCCAGTTGTGCTCCAAAAATATTTCTGGATGGGGTCTTTCGTGTCTGGTA
TCTCTTATGTACAATGCCGTCAGAGGAGTCAATACAGTTGAGAGTGATCATCCTCTGCAG
AAGCCTATACAAAAATTCAAAATACTGCGAGGAGATATCCATGGCTTCTGGATGGGTCAC
AAGGTTGTGAGGGGCATGGCTCCTGTTAGTCTTGGTAAGAACATGCTTGCATGGAGACAT
TGGAGGGATCTATATGGAAATGACAATGTTGGTGGTGGATATCACTGGCACAGGAGAGGA
GTTCTCTTGGAGGAGTGTCGTCAGGTTGTGGACATTGACATGGAAGATACTGAGCAGACC
TTTCGGGTTGCAGCTGGTAGTGCTCGGAACCATGGTCATCGCACTAGTGACAATGTTGAT
ACGGCTGCAGGCCACCCTCCTCCTCGGGCTGAAGGTTCTGTCCATTTCGAGCAGTGTGTA
TTTCAGGCTTACTTAGGAGGTATTGCGTATTTCCCTCCTCCCGGGGTTGGACGTATTCCC
ACTGCTACTCTCTTTTATCCAGAATACGTTTCTAAAATCCCCGATGAGTATGCTCCCCAA
AATATCATGAGACAACTTGCCATTCAGCTTCATCTCAGTAACAATTGGCACCGCCATAAT
CAAACTGGCTTCAGGCTACCTCTCACTCCACCACCCACCCCTCCAGCCTCCTCTTAA
>m.15548 g.15548  ORF g.15548 m.15548 comp14139_c0_seq1:2-316(+)
TTAAATCATGTGGACACAGGAAGCCAGGTTTGCAATCTAGCATGGAGTAAAAATGTGAAT
GAAATTGTGAGCACACATGGGTACTCCCAGAATCAAATTATGATATGGAAGTATCCTTCA
CTGGGAAAGGTCGCAACTTTGACTGGTCATAATATGCGCGTACTTTACCTCGCTATGTCG
CCTGATGGGCAGACGATCGTTACTGGAGCAGGTGATGAAACCTTGCGATTTTGGAATGCC
TTCCCTCCAGCAAAATCTCAGGCTCCCATTCGAGACACAAACATCTGGTCATTAGGGAGG
ACGCATATTCGATAA
>m.36463 g.36463  ORF g.36463 m.36463 comp141407_c0_seq1:3-356(+)
AACTTACACAAAATGGATCAATCCCCTCTCAAGTTGATGCTAATACTCATTTTTTTGCTA
GCTTCATCAGAGCTGCCATCAAGGGTGTTCTGTGCAAGAGAAAAGGGGGTGCAGATTCAA
CCTCCTAGTCTAATTTCTCATACAGAAAGGGTGCACGTTCAACTTCCAGGTCCTCCATGC
AAAGTCGACGATGATTGTGCGTGGGAATGCGGGCCAAATAAAAAATGTGCATTTGATCAT
TGTTATTGTTCACCTCCTGATCCAGAATGTGTAAGTGATGCGGATTGTTCAGCCTTTTGT
GGATCTTGTTCGTCTAAGCGTTGCGAAGATGGTATCTGCAATTGTCCATGTTAG
>m.36480 g.36480  ORF g.36480 m.36480 comp141421_c0_seq1:57-770(-)
AGATTGACAAATGTGATTGACAAATGTACGGAACAAGATGAGATTGACAAATGTGAAAAG
ATGCTCATGTTTTACAAAAACAACTGCTACTTGGAAAGTGCTGAGGTAGATTTTGATGTC
TGCCATGAATGGGGTGAAGGTATTCAAATGCACACGTTATACAGGGAATTTGGCCTCAAA
ACTCGCCCTAATACCGTGATCTCCAAATGTGGTTTAATGTTGGAGGAATTACCGCTTGAG
GTAGAACTGAAACAAGATCATCTCTGGTGGGCTTCATTTACATGCAATAATATAAGGACG
ATTTCAAATAGCCCAAAATGTCCATATCTCTCTACCTTGCTTCTTAACAAGAATCCCGAT
TTGTGCACCATATCCCACCACTTCTTTGTCCACCTGACAGGCCTCAGAATTCTTGATTTG
AGGGACAACCATAAGATGGAAATATTGCCAGACTCGATTTCAGACTTGGTACATCTTCGG
GCATTACAGTTAAGTAGGTGTTGGAGTCTGAAAAGAGTACCATCCCTAGCTAAGCTCTTA
AACATGAAAATGTTGGAGCTGGATGAAACTGCGATAGAAGAATTGCCGTCTGGGATTGAT
TTGTTGGTTAACCTCAAATTCCTCAAGCTGCATTCGTTGAGATTGAGAGAACCAATTCCG
AGAGCTTACTTATCATTGTTCCTTTCACTCACAGATTTGGATCTACAGTTGTGA
>m.36466 g.36466  ORF g.36466 m.36466 comp141450_c0_seq1:80-925(+)
ATGGGTAGACAACCGTGTTGTGACAAACTTGGTGTGAAGAAAGGTCCTTGGACTGCTGAA
GAAGATAAGAAGCTTGTTAATTTCATTCTCACCAATGGGCAATGTTGTTGGCGTGCTGTT
CCCAAGCTCGCGGGGCTTCTTCGCTGCGGCAAGAGCTGTCGTCTCCGGTGGACTAATTAT
CTTCGTCCTGATTTGAAACGCGGTCTTCTTACTGAAGCTGAAGAACAATTGGTTATCGAC
CTTCATGCGCGCCTTGGAAACAGGTGGTCCAAGATAGCAGGGAGGCTACCGGGAAGAACC
GATAATGAGATCAAGAATCACTGGAACACCCACATAAAGAAAAAACTTATTAAGAATGGA
ATTGATCCAGTCACTCATGAACCTCTAAATAAACAACAAACCAACCAAGAAACCTCGTCA
CCTCCAACTAATAGCCCACAGGAATCTGAAAAAAATAGGTCAGAATTGGCGGAAAATGAT
GGCACTGTTACGTCCGAGGAGGAGAGCACGTGCATTATCAATTCCGAGGAGAGCACGTGC
TCACCACCGGAGAATTGTTCCAGTGAGGAAACAAGGTCATCTGATAACAGTGAGGGTGCA
GACTTACTACTGAGTTACTTGTGGCAAGACGAAACGCCTCTAGGGGACGAGCCTTGGAAA
ATTCCGGCTACCACGGGAGGCAACGGCAATGATGTCAGTGTACCTTTATGGGAAGACGAT
TGTGCATGGTTATCGTTCGACTATCAACAATTCGGGTTTGATGAATTCGGAATGGACTTG
TTCAGTGGGTTAAACATGGATTTGGACATAGACACGAGTACAACAGGAATTAGTAAAGAT
GACTGA
>m.36467 g.36467  ORF g.36467 m.36467 comp141559_c0_seq1:3-308(+)
AGAAGCTTTACTTTGCAATTTGCTGAGATGGAGAAAGTTGCTAAGATGCCCCTTTTGCTG
ATTCTGTGTTTGTTTCTTGTTGCATCTGTTGCTGAAGGAGCCGGAAGAGGTGTGGAAGGC
ATGAAGGAGGAGGTTGTCCAGCCTCAGAACGTCATTGGGGGTGGCGGGATCATTTCTACC
AATCCCTTTACTCCTCCAATCAACACTGGCTATGCATTCGGTCCAAATGTCTTCTGCACA
TGGCCAGGATTCTGCCTTCACTCTCCTCCAACTGTCGCAGCTAAGAACACTGAGGGGGCA
CCATAG
>m.15447 g.15447  ORF g.15447 m.15447 comp14178_c0_seq1:1-375(-)
ATGAAGAACATTCCCGACGATATAGTGGAGGACATACTCCTACGACTCCCTGTGAGGTCT
CTCATGAGATTCAAGTGTGTATCACCTGCTTGGAAAGCTACAATCAGCCACCCCCTGTTT
GCTAAATCGCATCTCAAACTAGCCGAAAACAAGACTCCTCAACCCTTCAAACTCATCCTC
AAATCCAGTGATCCCACTTTCTTTTACTCCATGGGCTGTGACTATGGTGTTGATATTGAA
ACAGCTCCAGTGCGAAAACTCCGCCACAAATATTCTAATCTTGCCCGCTATGTAGTGCAT
ACCATACTTGGCTCTATTAATGGCCTCCTCCTAGTAATCATTGATAGAACACATCAGCTA
TACATATGGAATCCT
>m.15680 g.15680  ORF g.15680 m.15680 comp14184_c0_seq1:1-765(+)
GAGGGGGTTAAGTATTTTCATCAGATTGACAAAGTGTACGGAATTTCTCCTACAATTGAG
CATTATGGATGCATGGTGGATCTTCTTAGTCGTGCTGGGAGGCTTAGTGAAGCGGAAAAC
TTGATCAATTCAATGCCGATGAAACCTAATGTCATAGTTTGGGGTGCATTGCTTGGTGGT
TGTCGGACATATAAAGATGTTGAACGAGGAGAACGTGTTGTTCAGAATATCCTTAAGTTA
GACTCTGGGCACTCTGGAAGTTATGTTTACTTGTCTAATGTTTATTCTTCAATGGGTAGG
CTGGAGGAGGCTGCATGGTGTAGACTAAAGATGAGGGAGAATGGGGTGATGAAAACTCCT
GGGTACAGTTGGATTGAGATTAATCATAAGGTTCATGAATTCTTAATGGGAGATAGGTCC
CATCCCCAAAGTGACAGGATCTACTATATGATCTCTGAATTGGAGGCGAGAATGAGGTTG
GCTGGCTATAAACCAAACACAAATGTTGTGGTCCATAATGTAGATGAAGAAGAAAAACAG
GACGTTCTATCTACGCATAGTGAGAAGTTAGCAATCGCTTTCGGGCTCATTAGTACTGGA
GAAGGGGAAACAATTCGGGTTATGAAAAATTTGAGAGTCTGCTCTGATTGCCATGAAGCT
ACTAAGTTCATCTCCAAAATTGTTGGTCGTGAGATCATTGTTCGAGACAGGAGCCGCTTC
CATCATTTCAAGGATGGAAGATGTTCCTGTAATGATTATTGGTAG
>m.36469 g.36469  ORF g.36469 m.36469 comp141900_c0_seq1:206-475(+)
ATGACTGTAAGGCACACCATTTATGTGGAAGGAAACACCTTTTCTCTATGCAACAACAAT
CAAGGCTGGGTAAACATCTCTGAATCCAAAAGGGGGTTGCAAACATCACTAGAATTCACC
GAACAAGGAAGTGTTTGGATAGAAGAGAACATACAACTAGTTGAAGCAGAGCAAGGGAGA
GAAGGGTTGGTGGGAAGATTCAGAGATAAGGACCAAACCCTTACCATGGATGCCAGATCG
AATACAGGGGTAATTACATCTCCTTGTTAG
>m.15607 g.15607  ORF g.15607 m.15607 comp14198_c0_seq1:6-221(-)
ATGGGCTTTATAGCCTATCCCATGCCAAATATGAAGGATGAGGCATCCCTTTCTAATTCT
TGTGCAATGATTTCCAATGGTTGGAACAAATTGGTTTCACTTCTGGAAACCTCATCAGTG
GTGTTATGGGAATTGAAACCTGACCAACTCAATCAATCGCAACAAAAGCCCAGATTGTGC
TTCACTGATTACATCAGTATTAGAAGAAGCGTATGA
>m.36482 g.36482  ORF g.36482 m.36482 comp141998_c0_seq1:1-627(-)
GAAAAACGAAACCGTCGTCTCTCATCAAACATGCTTTTCAAATCAATTGCTACTTTGGCT
CTTGCCGCCGGTGCCATGGCTCAAGGCCGACCCAACAACACTTCAATCTGTGATTACTAC
ACCACCGCTTTGTTGAAGAACAACACTGGTGCCAACCAACTCACCCTCTTGACCCTCTTG
GTCAACACCGCCGTCATCGGTAACTACTCGAGCATCAACGTTGGTGTCAAGGTTCCCGGT
ATTTTGAACCCCAATGGTACCTACAACGGTACCGCCGTTAACTTGGTCCCTTACTTCTCT
GGAGCTCTCGCTTCAACCAACGAAGGTGGATCGACCGGTGTCTCCAAGAACTTCCTTGAT
GGTGGAGGAGCCACTCCCTTGATGAACAACACCGCCGCCAACTCGAACTCGTCCAACCAA
TACGCCCTCTTGACCCACTTGTACCAATTCTTCGGTGTCTTACTCGGTTGCTCCGCCACC
GACTTCCCCGCTTACACCGGTGTCGCTTCCATGTACGAAGTCCACAAATTCATGGTCCTC
GACCCCGCAGAGATGGGTTACTTCATCGAACAAGTCGCTCTCTCCGCTGCCTCATTCGGT
GTTGCTCAATCCGATATCCAAGCCGCT
>m.37335 g.37335  ORF g.37335 m.37335 comp142232_c0_seq1:115-627(-)
ATGCCTATTGAAGGAGATGGAATTTCAGAAAGAGAGGAAGTGGAAGAGACTCCCCATGTC
ACATATTCTGCTGGTGACTCATATTGGGATGACCTGAGTGTTGATGGAGATCATCCCTAC
ACACCATCTCAGGCACCAAATCAGCCTACCCATGGAAGTACTTCTGTAATGCCTCATGAA
TCCTCAAGTGGGTCAAAGAACCGAAAGAAGAGTGATGATAATGACATTGCAACTGTCGTA
AAATTACTTCAGGATCAATTTGCTTTGTACAAGGAAGAGAACGAATTGAAACGGGCAAAG
GAAGCCGCGCAAAAGAATGAAGATGAGGCTTGTTCTCTTAGTGAATGCATTGGGGTACTG
AATATGCTCAAGGCCTTGGGTTCGATTGATGAAGAACAAAGCACCAGGGCAATGGTGCAG
CTAGCTAAAAAAAGGGAATTTAGGATGGCTTTGATGAAAATGTCAAGGGTCGAGGATAAG
GAAAGTTTTGTGAAGTCATTAGCAAACATTTGA
>m.15536 g.15536  ORF g.15536 m.15536 comp14230_c0_seq1:584-805(+)
ATGTGTCAGAGGAGTATGATTTCATTGATGTTCTGTGATTGCGAATGTCTTTTGAGGTTG
TTTCTGCTTGCCAGAGGTGGTAAAGCTATTGGTGTTTGTAAGATCACTGTGTGTATCTTG
TGGTTAGCTGGGGAACTAAAAAAATTAAGATTTTCTTGGGGGAGGATGGTATATAATTAT
TTTCCTGAGCCATATGGAGTTCTAATTTTTAATATTTTA
>m.15794 g.15794  ORF g.15794 m.15794 comp14244_c0_seq1:139-738(+)
ATGTCGGAACTCGGTCAGAGGCTAAAACCTGTTTCTACCTCGGACTTTGGTATGCAAGAA
TCAATGTGTGGAGAATGGACAAATGAGAAGCACAGTTCCTACTTGAATTCCATGGAAGCC
ATGTTTGTTAAACAATTGTATAATCATGAGTATGATGGAATGGATTCACCACACTGGAGA
TCACGAAGGAAAAACCAGCTGAATCCAAGTTCAGCTGCTCAATCAAACCTAAAACCTCAT
ACCCCAGGACAGTTCAAGGTTTTCGAAAGTGGATGTTGGACAGCATATGATTCTGTAGAA
ACTCACTCTAAAACTACCATTGTAAGACGGAATGCCACCAACTCAAAGCAATCCCCTAAT
ATTGAGGCTGAGGACCAATGTCAGGATTCTTCTTATTGCTATACAGAGGTCTCAGACCAG
AACTTTGTCGATGATGAACCGAAGCAGACGAACCATATGAGCAGAAAAAGGACGAAGGGT
AAAGTTGCGAATACTACATTCAATGATCAGGTGGTTCCCACTTCTCAGTCTCCAATAGCT
GTAAATGCGGGCAAATATTACAAGGGGGGAAATCACAATGCAACAACTCAAGATAGTTAA
>m.37340 g.37340  ORF g.37340 m.37340 comp142631_c0_seq1:2-568(+)
AAGGATATGACGAGATGGATGGAGATGAGTAAAATCCAATCTATGGAAAACACCGCGAAA
CTCCTTCGTACAACTCCACCCTCGCAGGCATTTCACACCATGAAAGCTCCCGGAATTTTT
CGTCTAAAAGACAAACTTGAAGTGTCTTGTCTTTCATTCGCACTGCCATCACAATTCAGC
CTCTCTCTCATCCAAGCCTATAGTGAAGTTATTGAAATCATTCATTTTATTGGTGCGAGA
ATGACATCAAAGACTATTACCCAGTATCACGTAAGACGTGCAAAAGTTTTTTGCTTGAGC
ATGTCTGCTAAACCCTTCCGTGGGGAATTTGAAGAATCTGGATTTCACTCAAAGCTTGCA
AGTATAAAACATGAATCAAAGCGAGACAAACTTATCCAACAGACAAAGCTCGATTTAATA
GAGTTCATCGAAGATGGCTACTCCGAGTCCCCTCAACATGGGCCATCTGATTTCATCCGA
CAGTTGTTTGTCGATATGCTTCACATATATTTGTCTCAACTTCCGTGTGCTGCCTCTATA
CAGCGAAGTCGACCGGAGCACCGCTGA
>m.37347 g.37347  ORF g.37347 m.37347 comp142636_c0_seq1:134-1342(+)
ATGGTGGCTCTGAAACTCATCACTGTTCTCACTGCCTTGAGCTTGTTAGTTTCAATTGTT
GAACCTTTTCGTCATCTTTCTTCAACCTCTGAAGTTATTTCAGCGGATGATGGGTTGTGC
GCAACGGCTGTAACTATACATGGCTATAAATGTGAAGAATTTGAGACTACGACTGCAGAC
GGATACATATTGAGCATGCAAAGAATACCAGAAGGACGAGTAGGAGGTGGACCTGCAAAA
AACAAACATCCTGTCTTGCTGCAACATGGTGTTCTTGTGGATGGGATGACATGGGTTTTG
AATTCTCCGGAGCAATCTCTGGCATTCATATTGGCTGACAACGGTTTTGATGTATGGATT
GCTAATGGTCGGGGCACTAGATTTAGCCGTAAGCATGCAAGTCTTGATGCATCCGGAAAG
GAGTACTGGAACTGGTCTTGGGATGAATTAGCAGCCTATGATCTCCCTGCTACGTTGGAT
TTTGTTCATCAACATACAGGGCAACCGATTGATTACGTGGGTCATTCAATGGGAACCCTA
GTTGCATTGGCATCTTTATCTCAAGGAAGAATGGCCAATCTGAGATCAATTGCACTACTA
AGCCCTGTTGCTTATTTGAGTCATATGACCACTGGCATTGGCATGCTTGCTGCCCAAGCC
TTCGTTGGAGAGATAACTTCATGGTTTGGCATTGCAGAGTTCAATCCAAAAGAGCGCACC
GTTATCAACTTTCTCAATGGTCTTTGTGCTAATCCAGGCATCGATTGTTATGATTTAATG
TCTTCTTTTACTGGCAAAAATTGCTGCCTAAATTCATCGACAGTAGATGTTTTCTTAAAG
AATGAACCACAATCTACTTCAGTGAAAAATATGGTACACCTGGCTCAAATGGTTCGAGAT
GGTGTTTTGTCCAAGTATGATTATGGGAGAGCAGATGTCAATATGGCGCATTATGGACAA
GGCACACCTCCTGTATATAATCTCAGTAACATACCAAGTGATCTCCCTATCTTTGTTAGC
TACGGTGGTCGGGATTCCCTGGCTGATGTTAAGGATGTATTGCTATTGCTCGATAGTCTC
AAGCTGCATGATGGAGATAAGCTCACAGTTCAGTTCGTGAAGGATTACGCTCATGCAGAT
TTTATAATGGGGGTTACTGCAAAAGAAATTGTTTATAATGCTATGGCTAGCTTCTTCAAA
AGACAGTGA
>m.37348 g.37348  ORF g.37348 m.37348 comp142832_c0_seq1:51-206(+)
ATGTACTTCTTCCAAAACTTGGAAATAAACTTGATTTCAAGCAATGGAGTGAAAGGGAGT
TTTCTTCTTAATGTATATAATTTTGGGTTGGGGAAGTTTGAAGTTCGTTACTTTCTTTTG
ACTTTTTATTTTTGTGGTTCCCTCTTATGCTTCTAA
>m.15663 g.15663  ORF g.15663 m.15663 comp14285_c0_seq1:130-486(+)
ATGATTGATATCTCTGAAATTTGTTTTTCAACAATTGTCATGGATTTTAATTTGGACAAG
TTGCAAAGAACACCTCAGTTTCAGTCACGAGATGAAGAAGACCCATTTTCCTGTTTTACC
CCTTATCTATTTGCCTTTATTTTGCGTTCTAATCATATCCACAAATCTAAACCAAAGCCT
GCAACCCAGATTCTGAGTAAGATTGGAGTATGGCTGCTTTGGAGTTCAGTTATCCTCTCC
ATAAATTACCAGAGAAGACGTACAAATTGGAAGAGTTGCGGGATTATTTTGAGAAGATGT
GAAGAAGAGACTCTCATTCATGATGAAGATGGGTTTAGTTGCAGAGAGTTCAATTAG
>m.37342 g.37342  ORF g.37342 m.37342 comp142922_c0_seq1:272-1393(-)
CACTTAATTCCCATGGCGCCATCCACCTTAACAGCTCTCGCAGAAGAGAAGACGCTGCAA
TCAAGCTTCATCCGAGACGAGGATGAAAGACCCAAGGTTGCATACAATGAATTCAGCAGC
GAAATCCCTGTGATTTCTCTGGCTGGGCTTGTCTCGGAAGAAGAAGATCATGTCAAAAGA
TCAGAGATTTGCAAGAAAATCGTTGAGGCGTGTGAAGACTGGGGGATTTTCCAGGTAGTC
GATCATGGCGTCGACGTGGACTTGATTTCAGACATGACTAGACTGGCAAGAGAATTCTTT
GCTCTGCCTCCAGAGGAGAAGCTTCGGTTCAATATGTCTGGGGGAAAGAAAGGGGGATTC
ATTGTTTCCAGTCATCTCCAGGGAGAAGCCGTGCAGGACTGGCGGGAGATTGTAACCTAC
TTTTCGTATCCGATTCGGAATCGGGATTACTCAAGGTGGCCGGATAAGCCTCAGGCATGG
AAGGAAGTGACACAGAAATACAGTGAGAAGCTGATGGAGTTGGCTTGCAAGCTGTTGCAA
GTGCTGTCAGAGGCTATGGGCCTTGACAAAGAAGCCTTGACGAAAGCCAGTGTGGATATG
GATCAGAAAGTGGTTGTGAACTACTACCCGAAATGCCCACAACCCGATTTAACACTCGGT
CTCAAGAGGCATACCGATCCAGGAACCATTACTCTTCTCTTACAGGACCAAGTTGGTGGG
CTTCAAGCTACTAGGGACAACGGGAAGACATGGATCACGGTTAAGCCCGTCGAAGGCGCA
TTTGTCGTCAACCTGGGGGATCATGGTCACTATCTTAGCAATGGGAGGTTCAAAAATGCA
GACCACCAAGCAGTGGTGAATTCTAATTACAGCAGGCTATCCATTGCTACTTTCCAAAAC
CCGGCTCCGGATGCAACTGTTTACCCGCTCCAGATCCGTGAAGGAGAAAAGCCCATTCTA
GAAGAGCCCATAACGTTTGCTGAGATGTACAAGAGAAAGATGAGCCGAGATATTGAGCTA
GCCAAGCTGAAGAAATTAGCCAAGGAGAAGTTGCATTTGGATGATTTGGCTACCACTAAA
TCAGAAGCTAACGGCAAATCGCTTGATGAGATTTTAGCATAG
>m.37346 g.37346  ORF g.37346 m.37346 comp142955_c0_seq1:2-541(+)
TGCTCCCCATTTCTGGCTTTATATGGGTATGCCCCTCCTCATCTTTCATTCCCGCAGACT
GCCATCTCATCCACTTCTCTTGCTTATACATTTGTTCAAGACAACACATATGCCTTTCAA
CTCATCAAGAGCCACCTTATTGAAGCCCAACACCATATGAAATTGTATGCCAATAGTCAC
CGTACAGAAAGGGAATTCAATATGGGAGATGCAGTGTATCTCAGATTACAACCTTATTGT
CAAAATTCAGTCTATCTGTGCCGGAACATCAAACTAGCTCCTTGCTACTTTGGTCCCTTC
CTCATCACTAAACGTATTAGCAAGGTTGCTTACCAGTTAGCTTTACCCGGTACAACTCTG
ATCCACCCGGTGTTTCATATATCCCAATTGAAAGCTAAGATTTCCACCCTCACCAAAGTC
TCTCCTACTCTTCCAGACGTCATTGCAGCTGGTTGTTTCTGCCTCTCACCAATTGTACTG
CCGGATACCAGATATATTCACCGCCGCTCATCTACAGTCCAACAGGTTCTTATTCAATAG
>m.15667 g.15667  ORF g.15667 m.15667 comp14295_c0_seq1:193-630(-)
ATGGAGAGGAAAAGATACGGAAGGCTTTTGGTTTCTAAAAAACCTTACCTCTACTGCTGT
GTATCTGCCGGTCTGTTCTGCTGCATCTGTGTTCTTCTCTGCACCAATGGCTTCAGAAAC
TCTGCTCCTGTCACTACTGCAAACATCAGAGGTTTAGCTGTTAAAGAAACCAATAGCCGT
ACCCAGCTCAAGGAGAATGATATGGAGATTAAAGAAGGGAGTCAAGAAGCGATATCGGGT
TCAGAAATGTTGATGGTGCACAGAAGGCATTTAACTGGGATTGGGTCATCTCCTCCTAAG
TGCAAGTCTAAATGTGGGAAGTGTACTCCTTGTAAGCCTGTTCATGTGCCGGTGCCGCCA
GGAATATCAACCCCGACGGAATATTATCCAGAAGCTTGGAGGTGCAAATGCGGGGACAGG
TTATACTTGCCCAATTGA
>m.37345 g.37345  ORF g.37345 m.37345 comp143175_c0_seq1:2-667(-)
CTGGTTGCAAGGGAAGATGATACCCTGTTGGTGAAGGTGGTGAACCATGTCAAGTACAAT
ATTAGCATTCATTGGCACGGTATCCGACAACTGAGGACGGGTTGGGCTGATGGACCAGCA
TATATTACGCAATGCCCATTACAGACCGGGCAAAGCTACATGTACAACTTCACAGCCACT
GGCCAAAGAGGCACACTTTGGTGGCATGCACACATCCTTTGGCTAAGGGCAACAGTTCAT
GGTGCCATTGTTATCTTGCCTAAGCGGGGCGTCCCCTATCCGTACCCTAAACCCCACAAG
GAGGTGGTTATGATATTAGCTGAATGGTGGAAATCAGACGTCGAAACGTTGATCAATGAT
GCCCTGAAAGCAGGGTTGGCACCTAATGTGTCAGATGCACACACAATTAACGGCTTTCCA
GGACCACTTTCTTCCTGCTCATCGAAGACTTCTGTAAACGATGGGTTCACCTTGAAGGTT
AAAAGAGGCAAGACATACATGCTAAGAATTATCAATGCTGCACTCAACGAGGAACTATTT
TTCAAGATTGCGAAACATCAGATGAGTGTGGTCGAAGTTGATGCAACATATGTGAAGCCT
TTCAGGACTAACACCATTCTAATTGCTCCTGGCCAGACCACAAATGTTCTTCTCACAGCT
GATCGC
>m.37350 g.37350  ORF g.37350 m.37350 comp143282_c0_seq1:2-1069(+)
TGGATTCTCGCCGCATTAAAAAGACGTGTCCAGGAGCTCAATCTTCACATCATTGCAGAT
GAACCTATTCAGATTCCTTACCACCTTTTTACTTCTGATGTCAAGGTAGTAAGATTTGGT
GGTTTCAGTCCCTCTTCTTACAGTGTAATTGGACATATCCAATTGCCAACTTCCATGTGT
TCTGCAGCTAGAGTCACAAGTTTGCACATAGGTTTCGTTAAACTTCCCAATGGAAATTCC
ATTGGTGATCTTCTTTTGGACTTGCCAGTTTTGAAAGAATGCAGGATATGGAAGTGTGAT
GTTAGCCATCTGACAATGCTCACCATAGTGGCTCTTCAACTCAAATGCTTGACCTTGTTT
CAGCGTAGCGACATTGATGATATCATTAAGTTAAAATTGAATGTATGGAGCCCAAGTCTT
GAATGCCTCGAGTTGTTTTGCAGCACAGATTGGGACTGTTATTTAGGAGATCTTCCAGTT
CTGAGTTGTGCATTAGTTCACATGTATATAATTGGAAACTTCCAGCCGCAGAGAAAATTG
TTTGAAGAATATTTGTCGAGAAGTATGAAACAGATTTACCATGTTAAATCCCTAGAATTA
TCAACTCATGTTTTACAGACTGTGACAGAATCTCCAGAATTGATGGAAATGCTTCCCAAT
CTATTTCTCAACCTGAGGAACATAATGGTACAAGAAGCGGATGACGATGGTGATGACTTT
ATGATTCCCTTCAGCACAATAGCCAAGCTATTAATGAAATTAGATCGCATAGAAACCTTT
TGTCTGGAGAGAGACGAGGATGATGTGTTGAGCTTAGCGAGCGAAGTACTGCCAGTCCAT
TTGCAATTGGATTCTTTGAGAAAGTTTGAGATCAAGAACTCTTATGGGACAGTGGATGAA
ATCAACTTTGTGAGACTTTTACTTGACAGGGCCATTAATTTAAATGAAGTTTCTATTATG
ACAGGTAGGGAAGATGAAATGGAGAATTTCAGAGAACAGCTGTTGACATTGCTCCGAGCC
TATCCGAATGTTGTACTACATTTCAGTTCAAGAGTTGAAGATTTCTAA
>m.37351 g.37351  ORF g.37351 m.37351 comp143761_c0_seq1:324-683(-)
CTTGTCACAAATAAGTGTGCCAAACTCCTATTTGGTAATATTACAGCTGAGAAGGTTCAC
CTAAGCTATGAAGAGGACAAGAAGAAACTGAAGCATAATGAAAAAGATCAGAGGGACTCC
TCCAAAGCTAATGAGGAAGGTGTTACTGTTTCCAAGTCATCGAGTACTGATAGGAAGTTG
CAACCAGATAACACCGAAGTGGATCAGACAAACTTTCACAGGATCTGGTTGATTCTAATT
AGAATGCTACTGCAACAAGAGAAAAACAGTTCTATGAGGTTTGAAATTAACGTAAACACA
GAAGTGACTCCAGAAAATGGAAGATTTGAATTGGTCTCTGTGATGATGCCGCACACTTAA
>m.29811 g.29811  ORF g.29811 m.29811 comp1437_c0_seq1:3-176(+)
TCTGCTCAGTTAGTGGATCGGAGAAACTTCAAGCGATTTGGCCATGATGATTGTCTTGTT
AATGGAGGGAAGGCAGACCAATGGCAACAAACTCCTTCCACTATGCAAATGTTTTCTTGT
ACCCAATGGCAATCACTTCTGTCTACTGTTGATCTGTGTTACATTCCTCACTAA
>m.15903 g.15903  ORF g.15903 m.15903 comp14380_c0_seq1:333-608(-)
GGCTTTCTCCTTTGCTGCTACTGGACTTTTGCCGAGGTTATGCAAGTGAATATTTCAGTC
TGGTTAGCATTTTGTTGTGAAGGTGATGCAGTTTGGAGGAAATGTCAATTGTGGATCAGG
CCTCCTGCTTCATGTCAAAGAAAAACACCTGAGCCATCACTTCCTAAGAGAAAGGGCAGA
GCACCAGTGAAGAGGGCAAATGTGGCTCAGGGCTGTGGAGTACTACATATCGACACCGGT
GACACATATGTTAGGGATCCTGGTCAAAGTAGATGA
>m.37349 g.37349  ORF g.37349 m.37349 comp143953_c0_seq1:3-509(-)
GCTGCTGCTGCTGCTGCTGGAGATGGACATAATAGCTACCAGTCACCAACTACATCGGTT
GAATTATACGACACGACTGAGGAAGAAGAGGACATGGCAAACTGTTTGATACTTTTAGCT
CAAGGACATAGTTTGGATAATTCAAGGCAATTTGAAGATGATGGAGGTTTGATGGAGAGA
CTCACTGGCAGACGCCTCACTCAAGGTCCAACTGCAACTGCTAACAAGACCGGATTATAT
GTCTACCAGTGTAAGACCTGTAGTCGATGCTTCAATTCATTCCAAGCGCTAGGAGGTCAT
AGAGCGAGCCACAAGAAACCTAAGGGTGTTCTTGGAGACAAGAAGACACTAATGTTGTTG
GAGGATGATATCCAATTCAATAATGGCTCCCCCTCTCTCAATCTTCAAATGAGCAACAGA
CCACCATCATATCCTAACAAGTCTAAGGTACATGAGTGTTCTATATGCGGCGCAGAATTT
TCATCCGGTCAAGCGTTGGGAGGTCAT
>m.30042 g.30042  ORF g.30042 m.30042 comp143_c0_seq1:38-223(-)
ATGAAAGTTGTACAGAATCGAAAAACAGTGGGGATAAAAAGAAGCTCAGCCTCTGAAACA
GCTCTGTGTGGTCAGAAAACTCGAAAATACGAACGATGTTCCAATTCTCTCGAAACTAGT
TTTAGAGTGTGGATAAATCAAGGATTTGATGATGGATATCTGAATATTAGTTTCTTCTCT
TGTTAG
>m.15969 g.15969  ORF g.15969 m.15969 comp14451_c0_seq1:3-1370(-)
GATTTCAAATTGGGGAGCTCCACAGGGAAGTTTCCGGGACGAGGTCGATCACCGACAGCG
TGTTCGGAGATTGTGCGCTTCTCCACGAAAGATGGGGGAGAGATTGGACGTATTCCAAAT
GAGTGGGCGAGGTGTCTTTTGCCACTTGTGAAGGATAAGAAAATTAAAGTTGAAGGGAAG
TGTAGAACTGATCAGCATGTTATTGGGATTATGGATACAATTCTTGTATCAGTCAGTGTT
TACATCAATCGGTCTATGTTCCGTCAGCGCCAGCAGGGTACAGTGAAGTCAGCTCATAGT
GTTACTGAAGAGTCAGTTGTTCATCCACTGCCAAATTTGTTTAAGTTGCTTGGGGTGGCT
CCTTTTAAAAAGGCAGAAGTGACTCCGGAGGATCTTTATACAAGAAAGAGACCTTTAGGG
TCGAAGGATGAGTCTGGCATAAATGCTTCATTGTTACATATTCGTAACTCCAAGAAATCA
CCTACCCAAGAAAGCGAAGTAGAAACAGAACAGGAGCCCATTTCAGATTCTGACCTTGAT
AATATAGTTGGTACTGGAAACAGCTCCGAGCTCGAGGAAATGGACCCACCAAGTACTCTG
CAGTGCGAATTACGACCCTACCAGAAACAAGCTCTTCATTGGATGGTCCAGTTAGAGAGG
GGGAGTTGCCTTGAGAGTGCAGAAACAACACTACATCCTTGCTGGGATGCATATCGACTT
GCGGACAAGAGGGAACCTGTTATCTACTTGAATGCATTTTCTGGTGATGCTACAACGGAA
TTTCCTAGTACTCTCCAAATGTCAAGGGGCGGTATTTTGGCAGATGCAATGGGACTCGGG
AAGACCATTATGACAATATCACTTCTGCTTACTCATTCTGGCAAAGGTGGTTCATCTGGC
AGCCCCAGCATAAATCAAGCTTCTGGAGAAATGAGTGAAATGGACAGTATATCAGAACAA
TCTCCAACCCTTTCAAAGAAAATGACCAAGTTCTCCAGCTTTGATAAGCTAGTGAAGCCG
AAGACTTCAAATATTGGTGGTGGTAATCTGATTGTTTGCCCTATGACTCTGCTTGGTCAG
TGGAAGGCAGAAATTGAAACTCATGGCCCTGGATCTTTGTCCATCTATGTTCATTATGGA
CAAAGCAGATCAAAGGATGCAAGGTTTCTAGCACAAAATGATGTTGTTCTCACCACCTAC
GGTGTATTGTCGTCAGAATTTTCTCCTGAGAACACTGAGGAGATTGGCGGACTTTATTCA
GTTCGGTGGTTTCGGATTGTACTTGATGAGGCACATACCATAAAATCCTCAAAAAGCCAA
ATCTCTATGGCTGCTGCTGCTTTAACAGCCGATCGACGTTGGTGCCTG
>m.37185 g.37185  ORF g.37185 m.37185 comp144547_c0_seq1:1-432(-)
ATGAAGATTCACGATTTGGAGTGCTACATTCGGCGCCTTGAATTGCGGTGGTCGGATCTG
ACGGCGCCCCCTTTCTTAGATGTAGCGATAGAGAGAGCAGTGCTTTTTCTGGAAGGGCTG
ATGCAATTTGTGACATCAGCGAGACTCACGTCAACGAGACACAGTTATCCCATCTTTCTG
TCTATGTGGGTTTGGACCAGTTATAGGGTGTGGGCTTGGATCAGTAGGTTAGTCCACTTG
TTCTTGAGGAAGATAGAAGCCCAGTTCTTTGCCAAAGCCATGTGGCTGCTGGGGGATACT
TTACGTGATGATGCAGATGTTGAGGGCGCTGATGCTCTTATTGATTGTGCTGACCTAGTG
ATTGTAGCTGTTGGCTGTGCAGTTGAAGGTGTCAAGAGGGATCCTGACAATAAACTTATT
GTCAGAAACCAT
>m.37183 g.37183  ORF g.37183 m.37183 comp144631_c0_seq1:3-353(+)
AAAAAACTATTGAAGAGAAAGTACCGCAAAACTAAAGTGAAATCTACTTGGGATTGCACG
GATGACTACAATGCATGGTTCGATGATGTTTCTCATGTTCGTGTGCATCCGATTCCAACA
ACAAACATTGTTCGTCCGCATTCAATTGCTGATTTGGTTGCTAAACTTGGAAGAGCAAAA
GTGATTGTTGAAGAAATTCTCAATGCTGATGAGAATACGAAGCTGAAGAAGTATAAGAAG
CACTTGCGCAAGCTTAAAGACGAAGTGAATCTCCATCAAGAAAGCGGAAGCAAGGAGATA
GAGAATGTCAAAGCCGGTTCAAAGAAACGGAAGCATAGAGATGAAGCATAG
>m.15408 g.15408  ORF g.15408 m.15408 comp14465_c0_seq1:2-649(+)
CAATTCAAGCCTCCATGTAGAGTGACCCTAAGGAACGATGCAATCTTGTTTTTTCACGAG
GATAAAGCCAAGTTAAAGGTTTTGTTGGGGAATGTTCCTGGAAAAATATGTCTCACATCA
GATTTGTGGACATCCATTCAGAAATTGAGCTATATGTGCATTACTGCGCATTTCATAGGT
AGTGATTGGACCTTGAACCAGCGGATTATTAGTTTTTGTGCTTTACCATCACCTCATACT
CGTAGGGTTATTGGTGAAGCCATACATGCTCAACTTCTTGAATGGGGTATTCATAAAAAA
ATTGGCACATTGTCTCTAGACAATGCGTCAAACAACGAATCAGCTGTTAGCTACTTGAAG
GACAAATTTTTCGGGGATGATAGATTGAGTAGGTCACTATTTCAGCTGCGATGCAACGCA
CATGTTATGAACCTGGTTGTGGATGATGGTCTTGATCATATGAGATCAACTTTGAAGAAT
ATTAAAGAGAGTGTAAGACACGTGAGCAGTTCTCCTGCTCGGCTGCAAAGGTTTCGTGCT
ACATGTAAAGACCTAGGTCTAAAGGAAAAAACATTGGCTGCTGATATCACAACCCGATGG
GACTCAACTTATCTTATGTTATCAGCTGCTGTACCCTATGAGACGG
>m.37192 g.37192  ORF g.37192 m.37192 comp144667_c0_seq1:416-1033(-)
ATGCACATGAGAAAATTTATATGGAATAGAGGTTCTAAGACATGTCGGTTGAACAACAAA
AGTTCATTGAGAAACAACAACAGGCAAACAAAGCTCCTTCACCACCAACTTCTTCTAAAT
CTGAAAGACAAGTTGGAGAAGCAAGCCACACACCAACTGGAACATCGACACCAAGTTCTA
CTACACCTACTCCATGTATTCCATCTTCTCTACCTATTATTACCAAGCGTGATAATGCAA
AATATGTACCATGCTTCTTCTTCGTCAACCCCACACAGTAGCAGACCTTCTACCCTCAGA
TCAATAACTAATATGACTCCACCACTTCTCAATTCAACCCAGATGATCGCAACAAAAATC
TTTTCTTTCACCTCCCACAAGATACTTATGAATGCCAGAAAGGATACCCCGTATCTCCCA
CCAACAACTCATATCAACCATGTTCCCAAGTTCAATGCCACTACTTCGATACCACCCTTC
CTTACTTCCCCTACATCATTTTCATCACCTCTAAATTCCCCACCAACAAGAAATTTTCAC
TTCCAACCAACTTTTCCACCACTCCACCAGCAATGCCAATCCACTCCGCCAAGTCAGACA
ACAAACGCATGGTCATGA
>m.15854 g.15854  ORF g.15854 m.15854 comp14466_c0_seq1:3-515(-)
ACAAAAGCTACATATCTAAGTGAAGGAAGAATGGAGATTACCCAAGTTCATGCTCCAAGA
GTCAAGCTGGGAAGCCAAGGACTAGAGGTTTCCAGGATAGGATTTGGCTGTGCGGGGCTA
TCTGGAAGTTACAGCAGCCCCCTTTCTCATCAAGATGGATGTCTTGTAATCAAAGATGCC
TTCAACAAAGGAATTACATTCTTTGATACAGCAGATGCATATGGATCAAATCATGATAAT
GAAATCATGCTTGGAAAGGCTTTGAACCAGTTAACTAGAGAAAAATTTCAAGTTGCTACC
AAATTTGGTCTTGTTCGTAGGCCTTTTGTTGTATGTGGGAAGCCTGAATATGTGAGGGTG
AGCTGTGAAGAAAGTCTTAAGCGGCTGGATGTAGACTATATCGATCTCTATTATCAGCAT
CGAGTAGACACCACAGTACCAATAGAAGCCACTATGGGAGAGCTGAAGAAATTGGTACAG
GAGAAGAAGATAAAATATATCGGGTTATCTGAA
>m.15697 g.15697  ORF g.15697 m.15697 comp14520_c0_seq1:1-372(-)
CTCTTGAAACGAGGAGGCCGAGTCATATATGGAGGGAAATTGGGCGAGCACTCCCAAATC
ATGATTGACTATTTTCAGAGAATTGATGGCATACCTCGTATTCCCGATGGTTATAATCCT
GCTACTTGGATGCTTGAAGTTTCTACACCTGCTGCTGAGCAGAGGGTAGGTCAAGATTTT
GCGGTTGCTTATAGAAATTCTGATCAATACAGGGAAGTAGAAGCTCTGATTGCACGCCTA
AGTATTCCACCTACTGGTTCAATGCCCTTAAAGTTCTCGTCCACCTATTCTCAAAATAGT
CTTACTCAATTTAAGACCTGTTTGTGGAAACAAAACCTTATATACTGGAGAAGCCCTGCA
TATAATGCCGTT
>m.15591 g.15591  ORF g.15591 m.15591 comp14522_c0_seq1:2-895(+)
AACAAACTCTTTATGTCCTCTATTTCTCCCTACCTCTCAAGAAACCTCAAACCTCTCCAA
ACATGCATCCCCAAATCACCTTCTTCACCACCACTTCCACAAGAATCCGAATCCTTAATT
GACTCCATTCAAACCTCCCTCATTTCATTCACAACAAGAAATGACCTCCCAAACGCATTC
AAATCCTTCTCCCTCCTCCAACACTACACCCCCACTCACTCCCATATCCTCCTACACCCC
ATCTCCACCCTCCTCAATTCTTGCACCAATCTCAAATCCCTCTCAAATGGTAAACAACTC
CACACCCAAATCATCAAACTGGGGTTTGAACAAACCCCACTTCTGGTTCCCAAACTCATC
ACATTCTACACAACCTTTTCCCTTTTTCTTGACGCACACGTTATCGCTACAACTTCAAAT
TCAAACTCACCATTGCCTTGGAACTTACTAATTTCTGCTTATGTTAAGAATGGACTTAGT
AGTGAGGGTATTAAAGTTTATGAAGAGATGGCGAAGTTAGGTGTTAAGCCTGATAATTTC
ACTTACCCATCTGTTCTTAAAGCCTGTGGTGATAAACTCGAACTCAATATTGGGATGGAT
ATACATAGATTGGTTGAAAACAGATTGGCGAGCGGCGAACTTGATTGGAGCTTGTTTGTA
TGTAATGCATTGCTTGCTATGTATGGAAAATGTGGTAGAGTAGATATTGCGCGTAATTTG
TTTGATAAAATGCCGGAAAGAGATGTTGTGTCTTGGAATTCTATTATTTCTGCGTATGCT
AGTAAGAGTATGTGGAAGGAGGCGTTTGAGTTGTTTGAGAAGATGAGATTGGAGGATGTT
GATGTGAATGTTATTACTTGGAATACTATTGTAGGGGGGTGTTTGCAAGTGGG
>m.15722 g.15722  ORF g.15722 m.15722 comp14526_c0_seq1:2-841(-)
AAGGTTTTCTTTCTCTGTCCTAGCAAGAATATACAAGTGTGGAATACATTCATTCATGCT
CATCTTCACACCCATTCTTTCCTTGAAGCTGTTCATCTTTTTCTCGAAATTTTACACTTG
GAAAACACCCCAGTTGCTCCTGATTCTTTAACTTTTGTTGCTGCGTTAACAGCTGTTTCA
CAATTACAGCGTCTCGATCTCGGACACCAACTTCATGCGTATGTTATTAAAAACTCCATG
CGGTTGGAGGTTACTATCTCGAATGCGCTTATTTCTATGTATTCAAGATGCAATTCTATT
GAGGAAGCATTCCGAGTTTTTGATGGGATGTGGGAGCGGGATCTTGTTTCTTGGAATACA
ATGGTTTCTGGTTTCGTGCAAAATGGGTTTGATGATGAAGGGTTGATGTTATTATATGAG
ATGAAGAAACAAGGAATGGTATTGGATTCCATCACTCTAACTGCTTTGCTTTCAGCAGCA
TCAAATCTTGGGAACTCTAGACTTGGGAAACAGGCACACGCTTATATATTCAGACATGGA
ATTAGCTTTCAAGGAATGGATAGTTATCTTATTGACATGTACTCTAAGTCCGGTCTTGTA
CATCTGGCTCAACTTCTATTTGACAACCACTCTGTCCACACTAGAGACCACGTCACGTGG
AATGCCATGATAGCTGGGTATACCCAAAATGGGGAGATGGAGAAAGCTTTTACTATTCTT
AGGCAGATGGTCAAACAAAACGAAAAACCAAGCTCAGTCACGCTTGCCTCAGTCCTCCCA
GCATGCATTCCTTTGGGGGCAATCAGTTTGGGAAAACAAATACATGCCTTTGCCATTCGC
>m.15432 g.15432  ORF g.15432 m.15432 comp14537_c0_seq1:2-388(+)
GTTGGGATGATAACAATGATTGTTGGAGAAATAGCTAATTTTGCTGCTTATACATTTGCT
CCTGCGATTCTCGTGACTCCACTGGGAGCTCTGAGTATCATTTTCAGTGCAGTGCTAGCT
CATTTTATTTTGGAGGAGAGACTGCACATTTTTGGTGTGCTTGGGTGCGTTTTGTGTATG
GTGGGTTCAACTACTATTGTTCTCCATGCTCCACACGAAAGAGCTATTCATTCTGTCAAA
GAAGTATGGCACTTAGCAACTGAGCCAGCTTTCATTGTTTACACCTGTATTGTGGCGGTG
ATTGTTCTAGTTCTCATTCTTCTGGCTGTTCCACGTTATGGGCAAACACATATGGTGGTA
TACATTTTGATTTGCTCACTCATGGG
>m.37191 g.37191  ORF g.37191 m.37191 comp145396_c0_seq1:3-356(+)
AAATACCCAATGTACTACATTTCATTCCATAAATATGCAAATGAAGCACTCTACAAGAAT
GAATACGAGGGACTCACATTTCCTAGCCAAATGAGAGGAGGTCCAGCAGTAACTGCTGAT
GATATTTTGAAAAGTTTTTGGCAAATGCAGATGGGTTACTCTAAATGGGTTGATCTTTTC
ATTTTGATGGGAATGGTGGTTCTATATCGGTTTATATTCTTGGTGATCATAAAGACCACT
GAGAAAATAAAGCCTATTATCCGAACCATTCTGTCAAGTTCAAGGAAACAAACAAATACA
ATCATGGTTGAACCTTCTTCTGCATTGGCACATGATGTAGGAACAGGGCCCTAG
>m.37190 g.37190  ORF g.37190 m.37190 comp145433_c0_seq1:35-685(+)
ATGGGAGTTGGTCCATCATCTTCACCTAATAAGCCATGGGTGAAATCCGAGAAACACGGG
TGGCTAAGGCATGGTGCTGGCGGAAACGCCAATTGGTTTGTCCTCAATAGAGGTAAACTC
TACTGGTTCCACAGCGCGCAAGTAAACAATTCTTCACAGCCAATTGGAACTTTAACTTGC
GATGTAGTTGAATCTGTAGGGAATGATCCGTGCATTCTGAAACTCAACCACACAACGTAT
CTACGAGCTGGCTCATCGCAGGAGAAAGATGCATGGATTTATGCCATTCAGCACACTCGC
CACCCAGACAAGCCGTGGACAAACCCAGAAATTGATGGCTGGCTTCGATACGATGAAGCG
CGCTCCGACACAAGTTGCTTTTGTTGTAGCAAAACCATCACCACACAGGTTCGCTTCTGG
TATGTTCTCAAGCAAGGGAGGCTCTACTGGTTTGAAACTGCGGAAGTGAATAATTCTTCC
CAACCCATTGGAAGATCAATCTACAAAGTAGTTCAACCCGGTCCCACTGAGGCCAGTTTT
GTACTGAATAACGGCAGGAGGGATTATGCTAGTTCATACAATGAGAAAGAGGAATGGATG
AAAGCATTTGCAACAACTCGAAAAGTCCAGGTAAAAACAACTCGAAAATAG
>m.15916 g.15916  ORF g.15916 m.15916 comp14552_c0_seq1:1-387(-)
CAAGTAAAACAAATCCACGCTCACATGCTCCGTATCGGCCTTTTCCACGACCCATACTCA
GCTAGCAAACTCATTGCAGCCTGCACACTCACTCCCTTCTCAACGAGTTTAGAATACGCT
CGCCAAGTGTTTGAACAAATCCCCCAACCAAATATCTACACATGGAACACCCTCATTCGT
GCATATTCATCAAGCTCGGAACCAGCTCAATGTCTCCTCATCTTCATCAAAATGCTTCAT
CAATGTCCTGATCCTCCAAATAAGTTTAGTTTCACTTTCTTGATCAAAGCGGCGTCTGAG
CTGTCAGCATTGTTAGAAGGGGAAGTGTTGCATGGTATGGTGATTAAATGGTCTCTTGAT
ACTGATGTTTTTGTTCTCAACTCTCTT
>m.15627 g.15627  ORF g.15627 m.15627 comp14554_c0_seq1:1-1422(+)
GGTGCAGTACCGGATAGCATCGGTAAGCTCTCGAAACTCGAAGAACTCCACTTGCATGAG
AATCAATTGTCTGGACAGCTACCCTGGAGCCTTGGGATGCTTCAAAATCTCAACAGGCTT
CTTTTGCATACAAATCGGTTTTCTGGTGCAATACCTGCTTCTCTTACAAATTTAACGCAT
TTACTTAGCTTCGATCTTCATGGAAATTTGCTGACGGGTTCTATTCCAGAAAACATAGGT
TCAATGCAAAGTCTGCAAGAGCTTGATTTTTCAAGGAATCATTTGAGTGGGGAACTACCA
TCATCTTTAGCAAACTTGAGTTCCATTTCGGTGATGTACTTAGACAATAACTTTCTAGAG
GGTGAGATCACATTCCCATCAAGGTCCGGTGAAATGCCGTCACTTGGATTCCTCAGGCTC
AGTGATAACCGTTTAACCGGAAGTATACCACCTACATTTGGTAATCTTAGCTCTTTGCAG
AGGGTTTCGCTCGCGAATAACAAACTTGAAGGTGGTATACCTTCCTCTATAGGGAATTTG
ACGGCTCTAACTGAGCTATATCTCGATGGTAATAAGTTATCTGGTCAGATACCAGAGTCT
ATTGGTCGATTATCCGGATTACTTTTCCTGAGCATTGCCAACAATCTGCTTGAAGGAACA
TTGCCATATGATTTGTCTTCTCTCCAAAACCTTCAAACACTCGATCTGTCGTTCAATCGT
TTAAATCTGTCTTCTATGCCTACATGGTTGGGAGAAATGCCTTCCCTCTGCCGGATTTTC
TTGGCAGAGTCTAATATCAATGGAGCACTTCCAGAATTCTTGCGGGTCACTCCAAGTCCG
ATACTTGAACTTGATTTGTCAGTAAACCATCTGACAGGCACCATACCGACATGGCTGGGG
AGTTTGGTTCAGCTTTACTCGTTAAATCTCTCCAGGAATTTGCTTGTTTCAGATATACCG
ACTACAATCACAAACTTGCAAGACTTGGGTGTGCTCGATCTTCACTCCAATCGTCTAACA
GGACCCGTTGATATGGTATTCACGATCAAGAGCAGGTTCCCAGAAGGCTCATTGACGTAT
ATCGATCTCTCTGATAACAAATTCTCTGGTGGAATTGATAGCATTGGTGCAAGTGACCAA
ACTAAGGTTCAGTATCTTAGCTTATCCCGCAATTATTTGACAGGCAGTTTTCCTGTTTCA
ATAGGAAGCTTTGGGTCATTACAGGGACTGGATTTGAGCGAAAATGGGTTGGGTTTCGAT
TTGCCAGAGTCTTTGGCTAATGCAAGTGCATTGGAGATATTGAAGCTGCATAAAAACAGG
TTTACAGGGGAGATACCAGATGGGTTTCTGAAATTGAGGAAACTAAGGGAGTTGGATTTG
TCTGATAATCTTCTTGAGGGAGAAATACCTTTGGGCAAGC
>m.37189 g.37189  ORF g.37189 m.37189 comp145556_c0_seq1:128-415(+)
ATGTATATTGATTGGGTGGTGAAGACTCTGAGGGAGAAGGGTAAAGCTGCTTGCAGTGCA
AAAAGGAAGAGCTCCCACCAGTCTGACAACTTGGTGGTGACGGTTTATGAAGATTCCAAT
GTTTTTGGGAGGTTTGTGGTTGTTCAGATGAAGAATGCGGTGACTGGTGAGTCCATATTC
ATTGCTATTTCGGCTGGTTTCGCCGATCGCCACTGGGAGTCTTTCATTTTGTGGGGAGGC
ATCCGGCTAAGGTTGGGACTGCTTCCAGGTCTTTTCCTTTGTTTGTGA
>m.37184 g.37184  ORF g.37184 m.37184 comp145713_c0_seq1:3-245(+)
AAAATGAATTGGGAGCCTGCTCATCTTGCCAAAGTCCCAAACGTTCTATGTCTTAGTATG
GACAAGAGGATCATTCCGAGGATGGAAGTCGTTAAATTTCTAATCTCAAAGGGCATAGTT
GATGGTGGCATACGGAATCCTAATTTTCTAATACTAATCGAGGCCGACTTTACCCAGAAA
TATGTAGCCAAGTACGCAGACAAATTTCCTGAACTGAGGAGTAAGTACCAGGGTAAATTT
TAA
>m.15671 g.15671  ORF g.15671 m.15671 comp14583_c0_seq1:2-622(+)
TGGGGGCCAGCCATGGAGGAAGCGTTGTCTTCAATGGACAAAGAACCCCAACTGGAATTA
GTCATTGGAGTTTTAAGGAGGTTGAAAGATTTTAATTTAGCAATAAGTTATTTTCGATGG
GTAGAGCAGAAAACTGGCCAAGTACATCGTCCTGAAGCATATGATTCCCTTTTGAAGCTA
ATGGCTAGAAGTAAATGGTTCGAAAATATCGAACAGGTTTTGGAAGAAATGAGCATTGCA
GGATATGAGCTCTCAAATAACACCTGCATTGAATTAGTCACAAGCTGTGTAAACTCGCGA
TGGCTTAAAGAAGCTTTTGGTCTGATACAAACCATGCGCAAGTTCAAATTTCGTCCAGCA
TTTTCGGCTTATACAACTCTTATTGGTGCCTTTTCTGGGGCCCATGAGCCTCGTCTCGCA
CTTACCTTGTTTCAGCAAATGCAAGAAATAGGCTATGAAGTGAACATGCAGTTGTTCACA
ACTCTTATCCGTGTATTTGCCAGGGAAGGCCAGGTTGATGCTGCTCTTTCTCTGCTGGAT
GAAGTGAAGAGCAGTGCTTTTGAAGCAGATATTGTACTGTATAATGTTTGTATTGATTGC
TTTGGGAAGGCGGGTAAGG
>m.15989 g.15989  ORF g.15989 m.15989 comp14586_c0_seq1:1-423(+)
GATGGCGACTACACTAATTACATAGAAATACTGTGTTGGGTACTCGACACCTTGCCATTA
GCCAAAGCTCCCCTTGTGAATATGTTCTGGTTTCATGGTGACCAAAGGAAGATGATAGAG
ACCGATGCGGATTTGTTCTACATGTGGGGTAATGCAAGTGAAGACACTGAAGGCAAGACC
CACATATATGCGGACTATATTCAACCGATAGCAGTTGATGAATCCAATTACCATCCTTCG
CCTGGAACACAGGTTTCTAGGAAGAGGGAAAGAGAGAGTAGTGATGAAGAGCCATTGTCA
ACAGATGGAGAGGGTGTGAGCAGGGACAACGAGTTCCTGTCAACAGATGGCGAGGAAGCA
AGCAGAGAAGACACACACTGTTTTAGCTCCGTCTCCCAGGAGGATGAGCGCACTGTTCTC
TGA
>m.15696 g.15696  ORF g.15696 m.15696 comp14587_c0_seq1:3-500(+)
TACAATGTCCAAAAGTTCAATCGCCAAGCTCTTCATACTCCTCCCAGGTCTGAAGATGAG
AGGGATTCTTCCTTCTCAAGAACTCTATCTGCTCGAGAAAGCCCTGTCACTCCACCATTC
ATCAAAGAATGGACACCTAAACATAATTACGGACCTAATGGTAAACCCTATTTTCCACCG
GACGGAATGGAACAATATGGTGTTGGACCAAGTGCTCAAGGTAATACCAACTATAAGGGC
GAGGCATCATCCATCGACGCTTCACGGACTACAACCTCGTCAAGAGACGAAGCTTCTATT
TCCATCAGCAATGCAAGTGACCAAGAAACAGAATGGGTTGAACAAGATGAACCAGGTGTC
TACATTACCATCAGACAACTAGCTGATGGTACGAGAGAGCTCCGGCGTGTCAGATTCAGC
CGTGAAAAGTTCGGCGAGGTGCATGCAAAACTCTGGTGGGAGCAGAATAGAGAAAGAATA
CAAGCACAATACCTCTAG
>m.15864 g.15864  ORF g.15864 m.15864 comp14600_c0_seq1:3-305(+)
CACCAGATTTTAACGTTCCAGGCAAAACAGGAAGACTGGACCATCGGAATGCAAACCATG
CCTTGTTATTGTATCAAGTTAGCCGTCAGCGGTATCCTTAAGTGTTTAGGTCACGACTCA
CCTTCAGCTCCGGAAGAAGAAGAAAGAATCCAAGTTGCTGCGTTAGCAGAAGTAGAAGAA
ACTATGGCTGCCAATATGGGTTCGCCAAATTTGGTCGAAGCTAATCTTGCAGTTCGTAGG
CCACCTGTAGGCACTGGAAAAGAGCCGATAAAAAACAAGAAGATTCCTAATAAGGATATT
TGA
>m.15526 g.15526  ORF g.15526 m.15526 comp14621_c0_seq1:1-819(+)
GGGGTCAGTGGAAACAGGAAGAAGTACATCAGAAAGAATGTGAAGTACTGTCAGTTACGG
AATGTGCTCAAACAAACTGATCGGATTAGTTCATTACCTGATTGTTTACGTCTCCATATT
CTATCTTTCTTGAAAATGTCAGATGTTGTTAGTACGAGTTTACTTTCAACTGGATGGAGA
AATTTGTGGACATCTGTTTCATGTTTAGATTTTCAGCTTGAAAATTGGGAAAATGAAACC
GAAAAAATAACTTTCATCGATCGATGTTTATTTAACCATGATGGTCCCAAACTGCACAAA
CTTCGAATATTTTGCATTTATGAAGATACCGAGGGAAAGAAAATAGACTCGTGGATTTTC
TATGCAATAAGACACAATGTCGAGGAACTCACACTTGATCTTTACAACAATCATGTGGTA
CCACAGGAGTTATGGTTCAGTACACGATATAAGTTGCCACATTCCCTTTATAAATGCAGA
TCACTGACATCATTGAAGCTATGTTTCTGTGACCTTAACCTGTCTTCTTCAATCCAGTTA
AGCTCACTCAAAACCCTCATTCTGGAATTACTCGACTTATCTACCAAGGATATCACTTTC
CTCACTTCCAGTTGTCCACTCCTTGGAGAGTTGAGTCTTAATGGCTGCAACACATCTTCT
GATCTGAATATTGTCATTACAAATGAGAATCTAAAACTATTGACTATTCATGAATATGAC
ACAGTTGAAGCTTCTACAAAGATCATAATCTGTGCTCCCTACCTGCTTTCACTTTCCTTT
GGGGGCTTCTTGCTGAGGGAGAAATATTGTACAAAGA
>m.15835 g.15835  ORF g.15835 m.15835 comp14633_c0_seq1:154-384(+)
ATGAGAGGTAATGATCAGAACTGGTTCATTATTCCTTCTTGGAGGAACGATATTCTATTG
CCACTAATTAGCCCTGCTACTAGAGATCCTACCATCGAAATCATTAACCCTGATAGTTCT
AGTTCCGTCTTGGGTGGGGAATTGACAATTGACACTAGAAATAAATTTCAACTTCTGGAA
AATAAAGAATGCTTGGGGGAAGCTATTGGCACCTCTGATGACTACATTTAG
>m.15855 g.15855  ORF g.15855 m.15855 comp14650_c0_seq1:3-578(+)
GGGATAAGTGCTAGGATACTCGAGATACTTCTTTCTCTGCGATTCTTTATCTATCAGTAT
GGAATGGTTTATCATCTTGATATTTCAAAAGACAACAAAAACTTTCTGGTTTATGTTCTC
TCATGGCTCGTACTCGTGCTCATATTCATATTAACCAAGGCAATGAACGTAGGGCGATTA
CTACTTGCTTCCAACCACCAACTTTCTTTCAGGCTTCTTAAAGCTTTTCTGTTCTTGGGA
GCTCTGTCAGTCATAATTTCGCTTTCCATTGTGTGTGACTTGTCTCTGATGGACCTCGTT
GTGGGATCTTTGGCATTTATGCCAACAGGCTGGGGTTTGATATTGATTGCACAGGCAGTG
AGACCGAAGATAGAGAATTCTGGACTGTGGGACTTTGTTCAGGTTCTAGCTCAAGCATAT
GATTACGGTATGGGTGTTACACTTTTTGCGCCAATAGCTGCACTGGCATGGCTACCGGCA
GTATCTGCGTTCCAGACACGATTTCTTTTCAATGAAGCGTTTAATAGGCGTCTACAGATT
CTGACAATTCTCAAAGGAAAAAAGAAGAACAAGTAA
>m.15497 g.15497  ORF g.15497 m.15497 comp14651_c0_seq1:1-417(+)
TTTCCATTCTTGTTTCTGTCTATCTTCCTTCTCATCATAAAAATATTTCCTAGAGAAAAC
GAAAAACCGTCTTCCAGTCCTCCCCAACTTCCTATACTAGGCCACCTCCATCTCATCACC
AAGAAACCACTCCATCGAACACTGACAAGACTCGCTGAACAATATGGTCCAGTACTCCTA
CTTCGTTATGGATTTCGCAAAGTCCTTGTCATCTCATCCCCATCGGCCGTGGAAGAATGT
TTCACAACAAATGACATTACTTTCGCAAATAGGCCACTTCTTATAGCTGGTAAACACCTA
GCTTACAATTATACCAGCCTTGTTTGGTCCTCCTACGGTGATCACTGGCGTAATCTGCGG
CGTTTCACTGCACTAGAGATATTTTCTTCTCACCGTCTTCAACTATGTTCTAGTG
>m.15498 g.15498  ORF g.15498 m.15498 comp14651_c1_seq1:1-381(-)
CAACTATGTTCTAGTGTCCGTGCAGAAGAAGTTCAGTCTCTAGTCCTACAAGTGGCTGGT
GATTCTGACACTGAAGGGTTTCATAAGGTGGAACTTAAAACCATGTTCTTTGAATTGATG
CTTAATACTTTGATGCGAATGATTGCTGGAAAGAAGTATTATGGAGAAAACGTTGTGGAT
TTTGACGAGGCTCAACGATTTAGGAACATTGTTAAGGAGTCATTTTATTTGCTAGGGGTT
CCGAATATTAGCGACTTTATACCATTTTTAAGGTGGTTTGATTTGCAAGGGCTTGAGAAG
AGGATGGTGAAATCAAGTAAAGAGAGAGATTCTTTTATGCAGTATCTAATTGATGAACGT
AGAGAAAACTGCAATTTACCA
>m.15601 g.15601  ORF g.15601 m.15601 comp14661_c0_seq1:3-491(-)
TCCAAACTCACCGCGACAGCATATGTCTGTGTTGCCATGAGTTTCATGCTGCCTTCTGTT
AAAAAGGACGAGCTATCAAAATGGAATGCAGATTTGGTTTCATTGAGCATATTTGTGGTC
ACCGTGGTTGTGAATATATGCATACAATTAGCCACTGGTGTCATCACGCTCTTCATTTGG
GAGCATATCTTTATCATGTGCCTCATGTTGCTATTGCTAGGTATCTCGTGGTACACATCT
TCTGTTGGGCTTTCTTACGAAGGAATTTATATGAAACTTCCAAAGAGATCTCATGGTGTA
TTTGAGTGGAATGGTTGGAAAAGCTTGTATGCTGATTTACGAAAATGTATAGAATTATGT
TACGAACATAATCTTCAACTTATAACATGTATGGATGTAAACAACTCCACCACTGCTGGG
TTGTGTGTGATCTGTTCAATCATCTTATTCCAAGCAGCAATCAGGTCTCTTGTACTGAAA
AGGTTGGTG
>m.33757 g.33757  ORF g.33757 m.33757 comp146815_c0_seq1:536-964(+)
ATGTCCAGAATTCGATCGCCTTTTCCGTCCGGCCTCACGCGCATGACGCCGGTGTTGACG
ACAAAGAACCAGACCACCGACGAGCTTCAAACCCCAGATCTATTGCTGAGTTCAACAGAT
GAGAAGAAGAAAAGGAAAGCCAACCTCATCCCAGCACCACAAACCGCAAATCAGCCAAAA
TCCATCCGCCCCCAACACGCAGACCATCGAATCGCCGGCGTTGTTTCCCTTCCTGCCTCC
ACGGCTGCACCTCCAACCTCTCCACAAACCATCTCTGCCATCTTCATCAGCCACAAATCT
TCAAACAAGAAAACCGGCCATTACATCCTTCTTCGCCCCCCTTCACAGCCCCGGAAACAG
ACCGGATTCGCTGCTCAGGCCATCGGTTTCGAAGGAGCAGACCGGAACCGAGAAGAAGAA
CATGTG
>m.33753 g.33753  ORF g.33753 m.33753 comp146845_c0_seq1:1-330(-)
ATGGCTTCATTTAGAAGAGAAGAACATGAGATTATCCCTGCAAATCAAGTTTCTGTTCCA
CCCAGTCACCTTTTACCTAACCCTACTTCACAGCATCCGAACGTAGCTGAAGCCCCTCAT
TTTGAAGGTAGCCCTTCATGTCCGAAGAACAGTGTTTCTTTGACATGGGAGGATATATGG
GTGACTGTCGGTATGAATGGAAGTACCCGATCAATCCTTGAAGGTCTTAATGGATACGCT
GAACCCGGTCACATATTGGCAATCATGGGTCCTTCTGGTTGCGGCAAGACAACCCTCCTC
GATGCATTAGCAGGGAGATTAGATTCAAGC
>m.33759 g.33759  ORF g.33759 m.33759 comp146981_c0_seq1:2-439(+)
AAATGTGATGTTTATAGCTTTGGGATCCTGGCTCTAGAGACACTAATGGGAAAACATCCC
GGAGATTTCATCACGACACTATCAATTCCAATGCTTAAGAATATATTTTCAGAGAACGTG
TTGGATTCACGTCTAACACCCCCCACTAATCTAAAGATAATAAAAGACTTTGAATATCAT
ACTACAACTGGCACTCGCATGTATAAGACCCATTCCTCAACATCGCCCAACCATGCAATA
CATATCTCAAGTCTTTTTTACCGGTGGTTGGAAAGGAATCGCAGGCTGTTCAGGGGGATT
GCAAGGGATCTGCACATCACCTTAAATGAGATGAAGGAGGCCATTTGGAGTTGGAGTCTG
TCTGAACCTGTAGGAAGAATTTTAAGGTTGGATACAGTGATTTTTAATTGGGAGTCTGTT
TTGTTTTCTGCTAGCTAG
>m.15758 g.15758  ORF g.15758 m.15758 comp14706_c0_seq1:272-487(+)
ATGGTTTCCATCGAGTTGCTTCCAGGTCGAGGCGATGATTGCAATTCCAGTATGTTCGTT
CTGATGAAGGCGGCTACTTTCCCCGATGTAATCCCCTTACTCCGCCCGGAACAATCAGGT
ACGATGGGTTTTGTTTCCCAAGTTGTGTTTGCACCAAAACAAAACAACCGTACGTGTTGC
TATTTTCAATCACAACTTTTCCGCAAAAAAAATTGA
>m.15759 g.15759  ORF g.15759 m.15759 comp14706_c0_seq2:193-408(+)
ATGGTTTCCATCGAGTTGCTTCCAGGTCGAGGCGATGATTGCAATTCCAGTATGTTCGTT
CTGATGAAGGCGGCTACTTTCCCCGATGTAATCCCCTTACTCCGCCCGGAACAATCAGGT
ACGATGGGTTTTGTTTCCCAAGTTGTGTTTGCACCAAAACAAAACAACCGTACGTGTTGC
TATTTTCAATCACAACTTTTCCGCAAAAAAAATTGA
>m.33761 g.33761  ORF g.33761 m.33761 comp147186_c0_seq1:146-415(-)
ATGACAACTTCGGTGGCTACAACTAGAACCAAGAGGAAACATGTTAAGATGCCCACAAAT
GCTCCAACTGCTAAAAAAGGACCCGAAGCCCCAATGTCAATGCCATCCACTCAAACAAGT
TCAGAAGAACCAACTGGAACCCAAGCCTCACGTAATGCTCTGAAGGGCCCAAAAACAAAG
AGGCCTGGAAAAGTCCAACCAGTTGTTAGAAGTCCTATCACTAGGTTTAAAGGACCAAGA
GTCAGAACCAGATGTGGTAATAAGAAATAG
>m.15511 g.15511  ORF g.15511 m.15511 comp14718_c0_seq1:179-370(-)
ATGAAACAAGTTTTGGTACCCTTTTATGCGTTTAGTGAAAGATGGAATCTTCTTTTTTAT
GAAAACTTTGCTGTTGTTAGGACAGAGCCTCACCAATATATTAGTAGGAAGATATCCCGG
AGCATGTCTGAGGATTACTCTCCAAATGGAGCACAATCTTGGGGAATCTCAGACATATCC
CCAGGAAAGTAA
>m.33751 g.33751  ORF g.33751 m.33751 comp147267_c0_seq1:167-451(+)
ATGGCAGCCAACAGTGAAGAAGGGCATGATTTATATGTTGTGAATGGAGTTCTGGGTCTT
AGGTGGAGTTTCAAGGCGAGAAGAGTACTCTGCTCAGCATTTCAGTCTGTGAATTCTCTG
GTGCTCTTCTTTCTCATCTCTCCGGCGAACCTGGCAACTGTGATTATAACACCAGGATTA
GGATTGGGAAATGGTGTGTCTTCCTTGGCAGAAATTGGGTTGCGTTGGGGTTTGAGTTCA
GTCGATATTGGGTTTAAGGAAGTTTTGTTCAATAGTGGGTGGTGA
>m.15332 g.15332  ORF g.15332 m.15332 comp14747_c0_seq1:1-837(+)
GAGATGGGAAGGAAATGCTCACATTGTGGAAACATGGGTCATAACCTACGGACCTGCACT
AGTTACAGAGGTGGTGTAAGTGGAGTCAGGCTGTTTGGAGTGCAACTTGACATAACTTCT
TCTCTTCCTATGAAAAAGAGCTTTAGTATGAGTTGTTTGTCATCCTCCTCGTCTACCTCA
TCATCTTCACCTTCAAATTCTCTACATCCTCTCCCTGAAAATGCTGATAGAATGTCCAAT
GGTTACCTCTCTGATGGACTTGTCAGTAGAAACCAGGAGAAGAAGAAAGGAATCCCCTGG
ACAGAGGAAGAGCATAGAACATTTCTAGCTGGTCTTGAGAAGCTTGGAAAGGGAGATTGG
AGGGGTATATCAAAGAATTTTGTAACCACAAGAACACCGACACAAGTTGCCAGTCATGCA
CAAAAGTATTTTCTCCGACAAACAAGTCTGAACAAGAAGAAACGACGCTCAAGCCTTTTT
GACATGGTTGAGTGCACTAAAATGGATATTCACCTTGCCAACGTGATCAACGTTGAGGCA
TACCGAAGTAGCGCCGAGGGAGAAGTTCATCAAGACACAAGAACGCACTTAATAGACCTC
AACTCAACAGATCAAGATTCCAATATGGACATCCAAGAAGCCGGGAGATATCAGTTCCGT
CCATGCGTTGGGCAACTCAGTCCTGTTTGGGCTTATGAATCAGTTGATGCCTTTTCAAGT
TGTTCTACCAGTCCAAATGCGGCCTCCAACCTAGAACTAACATTAGGGACACCAATGCCA
CTGGATCGGAATGAATCATCCCAAAGGCCTCTAACAGGAAGAATCTTCGTAATCTAG
>m.33760 g.33760  ORF g.33760 m.33760 comp147484_c0_seq1:479-691(-)
ATGAGACATCAGACAGTGGCAACAGCAGATCTTAAATACCTCATTAAGCCTTCAAAATCT
CTCATGGGACAGCAGACAGGGGCCTACTCTTCATCTACAACTGCAGATCTACATCACATG
CAACCTCCATATACAGTATGCCAGGTAACACCACTACATCTACAAACCCTCCCACACCAT
CCCATCCCCCGCCCCCCACACACACAAATCTAA
>m.33762 g.33762  ORF g.33762 m.33762 comp147537_c0_seq1:335-643(-)
ATGCCGGTCTCTGACTTTGGCATATTGGTACCACAGGTATGTAAAAGTGGAAATGCTTTT
TTGTATGCACTGGGATTCAAAGGGGATCTTCTTCGTTGTGCTCTTCCGTTATTCTCTAGC
AGTATTAACGCACTACAAGGATTGAACCTTGCGATTTGGGCAATGGCACCATGGTATTCA
TACTGTTTTTTTGGCTTGCAGCCTTCGTCATTATTCACTGACCTTCAAGCTAGAGCAACG
GCATCGGCACAGACACCCCATCAGAATCTTCTCTGGTTCCGTTTACAGTATTCACAGGAT
TCATTTTGA
>m.15555 g.15555  ORF g.15555 m.15555 comp14758_c0_seq1:2-721(+)
ATTCTGCAGATGTTTGATCAAGCCCAAGATGGCCCCCGAAGAGAAAGCATTCGCCAATCA
TGGATCGCTGGACTGGGACTTGGTCTGGCCCAGAGCTTAATGGCTTGCACCTGGGCCCTT
GACTATTGGTATGGTGGAAAACTTGTTTCTGAAGGAAGCATCACATCAAAAGAGTTTTTC
TTAACTCTTATGATACTGATCATGACCGGCAAAGTGATTGCTGATGCTGGTAGTATGACC
AGTGATCTTGCCAAGGGTGCAAATACAGCTGGATCTGTTTTTGCGGTTTTGGATCGTTAT
ACTCAAATTGAACCCGAGGACCCAGAAGGATACCAGCCTGAAAAAGTAACCGGGCACATA
GAACTCCGTGATGTTCATTTTGCTTACCCAGCTAGACCTGATGTGATAATCTTCAAGGGC
TTCTCATTATGCATTGAGGCAGGAAAGTCGACTGCATTAGTGGGTCAGAGTGGATCAGGG
AAGTCGACTATTGTTGGCTTAATTGAAAGATTTTATGATCCATTAAAAGGAAAAGTCAGC
ATCGATGGAAGGGATATAAGGTCACACCATCTTAGATCCTTGAGAAAACACATAGCACTA
GTGAGTCAAGAGCCAACACTCTTTGGTGGTACAATCAGAGAGAACATCGAGTATGGGGCT
TCTAATAAAGTTGATGAAGCTGAGATTATCGCTGCAGCACGAGCAGCAAATGCTCAT
>m.15517 g.15517  ORF g.15517 m.15517 comp14760_c0_seq1:3-167(+)
TTTGGCGCTCCATTGTACTGCTGCACAGCTGATTACTCCCACAGAGGATTCGATCTGCGG
TTTCGTTTTCAAAGCTCCATAGCTGATTACTCTCACAGTGGTTTCGTTTTCGAAGATATG
GACACCGTAATGAATACAAGAATGTCGGATGCTCCACTATCTTGA
>m.33749 g.33749  ORF g.33749 m.33749 comp147623_c0_seq1:462-620(+)
ATGACAGATTCATATACATGCAACAATCAGTTGGGCTCTTCTCCATCTTGTATTCATGTT
AACCATCCTCCGGGTCACACTCAGTTCAATGCTTTGCAGGATGATGCCACTGAGAACTAC
TGGTCCAATTATAGTGGAAGAACTAGTGATGTTATATAA
>m.15987 g.15987  ORF g.15987 m.15987 comp14763_c0_seq1:1-399(+)
ATTGATATTGAGGAAAATGCGGGAAAGGAGGGGTCGTTGGTTGTTTTTGAGAGGGGTTTG
AAGAGTCTAGGTTGGGGGTTTTGTTCGACGGATGTGATTATATTGGGTTCTGCTGTTGTT
CCGTTTGGGATGATTTACCCTACAATTGGATGTTCGTTGGATAGTTTTGGTTTTGCTAGT
TGTGAGGTGAAATGTCAGGTGGAATTGAGTCTTAAGATTGAAGATGTGAGTGGGGAGCCC
TTAGAGTGTAATTGTTGTGATCTTGAGTTGGTTGAGTTAAAGCAGTTGAATCGTCGACAA
AGACATGAAAATATTGTGGGTATTTGGGAAACTAGCTTTTTAAGTGGTAGCAAGTGTATT
TTTGGCGGAGATCAAATTACTAAAATCTGTGTGAAG
>m.33756 g.33756  ORF g.33756 m.33756 comp147670_c0_seq1:365-541(+)
ATGGTGCGATGGACAAGAGGGGAGTTGTCGACTCAAAGAAGTCAGATGAGAGGGGAGCCA
CAGGACTCCATGGCCGGCTGTATAGAACATTTGACTATTGCAGGGAATTTGAACAGTGCA
GAGGATGTTGGCGGAGATTGTGATTGTATGGCAACTCCTTGCGAGCCAGTAAGATAA
>m.33763 g.33763  ORF g.33763 m.33763 comp147695_c0_seq1:38-1006(-)
ATGGGTCTCCTTCTAGCGATCACAATACTTGTTTCTTTAGTTAGTTCTTCATCTTCACAA
GGAGGAGACCTTGGTCTTGGTTTCTACTCAACAACATGCCCAAATGCAGAAAATATAGTG
GCTTCGGTTGTTCGAGAAGCTGTTTCAGCTGATCGGAACACGGCCGCAGTGTTATTACGG
CTTCATTTCCATGACTGCTTTGTTGAGGGATGTGATGGGTCAATACTGATACAACATCCG
ACTGCAGAGCATTTTGCATTTGGTCATCAAGGTCTTAAAGGTTTTGATGTGATTGACAGA
GCAAAATCGCAATTAGAAGCTGCTTGTCCAGGCGTAGTTTCTTGCGCAGATATTGTTGCC
TTGGCGGCTAGAGATTCTATTGCACTGAGTAATGGGCCAGTCTATCAAATTCCAACAGGA
AGAAGAGACGGTCGAATTTCAAATATATCGCTTGCAGCCGATATGCCAGATGTTCGTGAA
TCCATTGACCAGCTAAAAAAGAAATTCTTGCAGAAGGGCCTTTCAGAGAAAGACCTTGTT
CTTCTTAGTGCTGCACATACCATCGGCACAACGGCTTGTTTTTTCATGACAGACAGATTA
TACAAGTTTCCTGATTTCGGGTCTGATCCAACTATCAATCCTGATTTCCTTCCTGAGCTA
AAGGCAAAATGCCCAGAGAACGGAGTGGTCAATGTTCGATTAGGAGTTGATCGTGGCAGT
GAAGATAAATTTGATGACCAGATACTACGCAACATCAGAGATGGGTTCGCTGTGCTAGAA
TCGGATGCTAAGCTATACACTGATCCAGAAACCAGGCGTGTGATAGATTCCTACATTGGC
CCCTTGAATTTTCTGCTCGGGCCATCTTTCACAAATGATTTTGCAGACGCAATGGTTAAA
ATGGGGAAGATTGGTGTCAAGACAGGTTCACAAGGTGAAATCAGACGTGTGTGTGGAGCG
TTTAATTGA
>m.15907 g.15907  ORF g.15907 m.15907 comp14770_c0_seq1:1-870(+)
GGGAGGGTAGCGGAAGCTGGGAGTTTGATTGAGGAAGGGGTTATTCGGGATACTGAAAGC
ATAGTTTTGTATGTGGAGTCTATGAAAGAGGAAAAAGGACTTTTAAAGGCTCTTGAATGC
GTGGGAAAAATGAGGAGGTCTGGTTTGAATGTTGATGGGCGGGTTTATGCTTCAATTATT
CGTTCGTGTGGGAAGATGGGGTTGATTGAGGAGGCTGAGAAGGTATTCGAGGAGAATAAA
TCTATAGAGGGCTCCGAGAATAGGAAACTGGTGTACTTGTCTATGATTTTTGTATATTCT
GAAAGACAGATGAGGACAAAGGCAGAAATGGTTTTTGATGATCTGGAAGCCAAACTGGGT
TGTGGTAGAGGTGAAAAGGTTTTTGCATACATGATATCAATGTATGGAGAACTTGGTTTG
TACGATGATGTAGAGAAGATGTTCAGTCGTTGGGAGAGGAGTGGTTGTGGAATAAATATT
GATGTCTACGTGGCTCTCATAGATGCTTTGAGTAGATGGGGTAAACTAGATCGAGCTAAA
TATTTTTTGTTAGAGATGAGAGAAGCTGGAATCCATCCTAATAGTTCAATTTATTCATCT
ATGTTGGATGGGTACCTGCGAATTGGTCTTTTCAAACATGCCTCTGCATTATATGACGAA
TATAAGTTAGCTGGAATGGATGTAGAAAACTTGGTTCCAGATTGCATCGTTAGCATTTTA
ATTCAAGCAGGGAGATACTTGGAACTTGGAGCTTACTTAGATAAATTGATGAGCAGAGGA
GTTAATCTTCCAAGGAATAAAGCAATACCTCTACTTGATTTGTGTAGGGACGATTCGTGT
TTGCCGAAGCTAAGAAATCTGCTCCAGTAG
>m.33750 g.33750  ORF g.33750 m.33750 comp147728_c0_seq1:626-862(+)
ATGGGTTCTCTTCTAGGCCTATTTGGTATGTGTTTTCTCAGGGCAACTCTTATTGCCTTA
TGGGCAATGGTGTTTTTGGGCCTTTTGGGCCTGGCAGGTTGGTTATCCGGGTCCTGTTTG
GGCATGGACAGTTTGATGTTATGGGCTTATGCCCAAGTTTGTGATGATGCCCTTATGGCA
CCGTTATTTTTATCTGGGGTTTATGGGCCTGGGCAGGATCTCATTTTCACACTCTAG
>m.15852 g.15852  ORF g.15852 m.15852 comp14774_c0_seq1:3-164(+)
TCACTAGTAGAAGTTCAACCAGAAGCAAGGAAAGGCAAAGCGGGAAAAGAGGTGACTTGG
TTGCCTAAGCTAGCACTGTTATACTATCCACTGACTCAGAGTGAAGTGAATGTGGGAAAG
ACTTCAGCCAAAACATTGGATGAGTTCTTGTGGGAAGCTTAG
>m.33747 g.33747  ORF g.33747 m.33747 comp147820_c0_seq1:212-430(+)
ATGGATAGAGAGGACTTTGCTCCCAAACAAAAGCTTCTTTCAGATATGAAAATGTTAGTG
CAGTGCCCCAGGGTATGGACTGGAGGGAGAAATGTACTAACTCCTATCAAGGATCAAGAT
CAAGGTGGTAAGAAATCTGATCACAATAGGGATCTTCAAGCATTACTCTATTTAATCACA
CTAGCTCTTACAGTACTAGACCCAGAATTTCATAAGTAA
>m.33758 g.33758  ORF g.33758 m.33758 comp147929_c0_seq1:100-564(-)
ATGTATATATTTTCATTGACTCTATCCATATTTTTCTTGACTAGACTTTGTTTTCTTCAT
GAAGCACTGAATTGTCATTTACAATGTCGAGATTCAAAAAACAGCACCATCAACATTCTG
CCCTTTGATTTTTTATCTCCATTACCACCCATCTTCATTAACACACCACCATTACCATCT
TTTTCTCATCTCTTCTCCTTACCACCATCTCATCTCCCCAATCCAACATTCTTCTCTCCA
CTATTGAACATCTCAATCTGCTACAACAACAAAAAATCAATGCTTCGGCAGTACCGGCCA
CTCTTCTTAATTCTCTTTTCCACTGCAGCACCCCCACTTCTATCAGCTTCTCTAACAAAA
ACTCATTCTTGTCTACCACATCCACTAAAGAATGGCACCACTTCAACCACTACCCTCCAG
CATCTGAACCATTACAACATTGAGGAATTTCAAGCAACCCAATAA
>m.37248 g.37248  ORF g.37248 m.37248 comp148009_c0_seq1:177-2549(-)
ATGGGATTTGATCAGCAACGAAATCATGATGATGCGGAAAATGCTTGTCGGAATTTGGGG
AGCGATGTTTTTCCGTCAGGACATTCGCGGAAGATTTCGATTGGTATACTCGCGGACGAG
CCTGCGGAACCGAGATCTGGAAAGGGAGTGAAAGTGTTGGGAGAGAATAATAAGAGATTG
GAAATGATGGGTTCGGTGAAAGGAAAGCAAGTGACTGATCCTGTTCAGAAGTCGTCTCCA
TGGATTATGACTCGTCCGTTTAGCCAGACTATGCCGAAGATGAATATGGACACGGATACG
AATACAAATACGGTTGAGGTTTATGCGCAGAGAACGTCGGTGTTGGATACTGGAGATGGT
GGACAGAAGAAATTTAATAGGGTTAATGGAACGTCGAATTCGGAAGTAGTTCAGCTTTAT
GCGAAGCAGAGTTTCTTATATAAGTCAGCGAGTGGAGTGAAGAAGAAAACTGAAGGCGTT
GCTTATGGAAGGAGAAAAGAGAAGGATGGGGATACGGAAAGAGTTGAGGAATTTGCCTTT
GCAGCTGCGGAGGAAGTTCGTATGTCAGAGAAAGAAACTGGACAAGAGGAGGGGGGGAAG
AGAGTGAACCAGAACAGTGATGCTTTGAAACAGAAGCTTTGGGAAGCGTTGGAAACTGCT
CCTTCGCCGAAAGAGAAACCTTCAGACTCTGCAGAAGAGAATTCCGAGCAGGAGCAGGAG
AAGCATTATCATCGTAGGAGTAATGAAGTTGTGATACCAAAACCGAGTGCAGATACCATA
GAGACTGATTCCGGAAGCCCTGAAAAGAAGATTGGGAGACGCGTGACTCGTTCTTTGACC
AGGAAGAAACCCTCAACTGCAAAGGCGAAGCAACCCATCAGTAAAGAACGGAAGTATTCT
CCGTTAAGTTATAAAAGGGAACACCAAGAGAAGAATATATTCACATTTGACGAACCCGAA
GAACAACCAGGAAGCTTGTATCGGACAGCCAATACCTATTTACCAAAGACGACTGAGAGA
AACGATAACAAAATTGATCCAAGGAGGCTTTTCTTTTCTGCGCAACAGAGTTTGGAGAAG
ACCAAGAAGGGTACTACTCGGGGTAAAAGACAAGCGGCTAGTAAAACACCATCACACAGT
AGCAGAGTAGAAAAATCTCACAGTAACCCGTCCGAGAGCAACAAAAAGTCGGGAAGTGCT
CAGTCCTCAAAGAGTAAGAAAATGAATCAACGGGAAGAAGAAAGCAGTCCGGAGTTGGCA
AAAAGTGCAAGTCTTCAAGACAATTTGTGCAGTAGTTTCTCGAAGAAAAATGCAGACCCG
CAGTATGGTGCTGATAGTCCGTCGTTTAGGGTGAAAACAACCATGAAAGATCCTGCTCTC
AGTTCACCATCCTCCAAATCCATTCAGAAGGAACAGAGTGTTCAGAGTCCTGCACCAAAT
GAGAGAATATATAGAACAAGAGGTTTCTACAATTTAAGGACTCCCAAGGAAACAAAACGT
ACTTCACCTGCTTCTAGTGCACAAACTGATTCATCTGATGATACCCAAGATCCCAAAGAG
TCACCTGTTAAGGAGTCCTCGCCCGTTCTGGAAAAGGTTGATGCAGCACACAAGTCTTCT
CAATCATCAGAAGACCAGGAAGAAGAAAACATGGATGACGATCTACCTGTGACCAAAGGT
TACAGGAATAGAGGGGTGCGACCTGCAGCATCTGATAGCCCTGTGAAGTCACTACCAATC
ATTCACCCAAGCAAAAGACTCAGGCATGATGGGTTGAGCTCCTTTGTACCTTCTCAAAAA
GGGTTCGAGGAACTTAATCAGCTATTGCAACATTGCGACCAAAATCAAGAAGATGGTTTG
ATGAGGTCTGTTGCTCTCTTTGCCTTGTCCCTAGAAAGATTTAAAAGCAGAATACATACC
CAGACAAGCAAGAAGAGCTCTGAGATCATGACCTCTCTTGCTGAAGAAGTACAGTTACAG
CTGCAGAACGTCAACTCTCAGATTCAGAGAGACATCTCAAAGTTCACAAATCTTGGTAAA
TCAAAGAGGAAAAGTTTGGAAACTAGATTCGAAGAGCAACAAGAACGACTGAAGGCAATG
CAGTACAAGTTCAGAGAAGAGGTAACTAAGCATTTGCAGGAGTGTCAGAGCATGCTTGAT
GATGTGGAGGCTTTCCAGATAGAATTAAAAGGAGACGCAAAGAAGCAAAAGATGCTGCAC
CAGAAGCTTCTCGTGCAGGTGGAAGAAGCAATTCAGACCCAGCTTCAGGAAGCAGACAGA
AGAATAACTTCCATTCACAAGGTGGCAAGGTCACAGATGTTCCAATTAAAAAACGTAATA
TCAGAGTGCGTCAAGGAAGGTGTTTTCAGCTGA
>m.37250 g.37250  ORF g.37250 m.37250 comp148030_c0_seq1:456-806(-)
TCGTCAACTGCTTTCCTCCCCAAACCTCCTGCTCTGCAAGTCGGAGAGGTAGGTTTCAGT
CCCGATGATGGTTCTGTCTCTGTTCCGCTACGCAAGCTAGGTTTGAACGGGAAATCCAGG
TCTATTATTTCCAGATGGCAAAAGTCCCTTCATAATAGCAAGAGGTTGCGTGAAACGGAT
GCCAGCACTGCGTGGAGGTTGTTTACGGAGGGGTGCAGTGGTGGCAATGCGCGCTCGGAA
GAAGGTGGTTGCTTTTGCGTCAACAATAATGCCCTTTTGCGATTTAGAGAGGGACCGTTA
GGAGAAGAAGAGGTGCGCTTGAGCGCAGTTGGATCTGTGCAGAGTGATTGA
>m.37261 g.37261  ORF g.37261 m.37261 comp148518_c0_seq1:109-690(-)
CGTTACTTCGACGACGTCATTTTCTTCAATAAAACACGCCAATTTTATGCTGTCCGCCAC
AAACAAGGCGCTGTCTTCTCTGTTGGCCTCCAATCCGTTCTCCAACAAGTCGCTCCCCCT
CTACAACCAACACTGCCATCCTGGATACCTTTTAAAAGATATATTGCGGAATCCCCTTCA
GGAGACTTGTTGCAAGTCATCAGAGGATATCCAGTTGGACATGATGGGGCTACTGAGACG
ATAGATTTTTCCAACCCCACAACAAAATTTGAGATTCATAAGCTCGATACTGTTACGGGA
GAATGGGTACATTTACTCAATCTCGGCGACTACATCTTGTTCCTAGGCGTTAATGCATCT
ATATCTTGCTCTGCGTCTGACTTCCCCGAGTGCAATCCCAATTGCATCTATTTCACAGAG
GATGAGACCGAACCCGCTTTTGGCGATACACTTCCTCAACACCAAGCCATGGGAATATAC
AACCTAGGGGATGGAACCTTTCAACCACATTTCTCAATGGATCCAGCTACCCGTGTGGCT
CAAGCCAATCTGCCTGTGTGGCTCCAGCCTACCTTGTGTTGA
>m.37254 g.37254  ORF g.37254 m.37254 comp148591_c0_seq1:122-769(-)
ATGGTAGAGACACAACACTTGAATACCTCAGTCATATTTGCCCTCCTACAGACAAGACCA
TATTTCAGGACCTCCTATCTGGAGGCACAATATGTCTTTACATGTTTAGTTACTCAGGCG
TACCAGGGAGCCACCAAGTACACTCACCATCACAAGTATCCTGAGGCTGAGTATCCAGCT
GGTGTTCGAAGGCCTTCTGCTGAATTTTCTAGAAGTTGCAATATATATAGTCACTGTGAG
GAATGCTTACTCTATATGCTGATGTTGCTACCGAGTATGTTAGCTGCAAGCAATGCCCGG
TTACTTGTTATGGACACTGTTACCTGGCTAATGGATGACAGCAGCGGCACACTCTTCCAT
AGTGATACTAGTATTCAAGTTACTTGGCTTGTTTGCACTTTAATTTTGAGAATTCACAGG
GATACACCTTCCTGGATAGCTACATTTCCCAAATACAACTTCATGGATCTCCTGGATAAC
CAGTTTGCTTTACTACTTCAAACCAGAAATTCCTTGTTACCGATGCTCCAATACATGTTC
TTACATCTGCTGTTACAGTGTATTCTAGTTGTTGAGAGATGTCTGCTGGCATATTCTAGT
TTCAACATTTTTGCTCTCGCAAAAAATTTCTTGAAGACCTGTACATAG
>m.37268 g.37268  ORF g.37268 m.37268 comp148727_c0_seq1:3-269(-)
ATGTTCCATAGAAGCTATATTTTTCCAGTTTCAAGGCACAGTACATTGGGAAGATGGGAT
ACATTGCACTCTTCCACTATCCATGCAACAGATCATGGTACTACACAACTTAGGCAAGAT
TTTCGGCATTTTGTGTGGGCATTGAGATCTTCGCAAATGGCAGTACATGACAATAGCTGC
CTTGAATCTGGAATTGTCGATGTAGTAGTGCAGCCTTCTCCCTACAGCAACAGTCTTTGC
CACTCAGGAGTTACATCACAGCATTAC
>m.30001 g.30001  ORF g.30001 m.30001 comp1487_c0_seq1:3-665(-)
CTCACGGACAAGACGATGATCGATGTTTTGTTGTCCCAACAAAAAGAAGATCCAGATTAC
TACACTGACGATATCATCAAAGGAATTATCGCGACCTTGTTAACAGCGGGAACAGATACA
TCATCTGTGACCATGGAATGGGCAATGTCACTGTTACTAAACCACCCCGAGGTCTTGAGG
AAAGCAAAAGACGAGATTGACATTCACATAGGGCAAGAACGTCTATTCGAAGAATCAGAT
CTTTCTAATCTTCCTTATCTCCAGAATATCATAAACGAGACACTCCGGCTCTACCCTGCA
GCTCCTATAGCTACCCATGAGTCATCCAATGAGTGCACAGTAGGAGGCGTCCAGGTGCCT
AGGGGTACCATGCTCCAGGTGAACTTATGGGCCGTTCACAGGGACCCGGAAGCATGGCAA
GAGCCCTTGAAGTTTAATCCAGAGAGGTTTCAAGGTGCGAAAGACAGTTTTGATTGGGTT
CCATTTGGGGCTGGAAGAAGGAGATGTCCTGGGGAGGCCTTAGGAATGCGCATGGTGGGA
TTGACACTAGGGTCACTGCTCCAGTGTTTTGAATGGGAAAGAGATGGAAATGAGATGGTC
GATATGAGTGAAGGCAGTGGAGTGACACTACCCAAGGCTCAGCCGTTGATAGCTATGTGC
AAG
>m.15963 g.15963  ORF g.15963 m.15963 comp14905_c0_seq1:135-788(-)
ATGGCTACCATTCACGATCAGGACCTAGTGAAGGAGATAGAAGTGCTGCTTATCTCAGCT
CAAGACTTAAAAACCACAAAACTCTTCTCGAAAATGGGCACCTACGCAGTCGCCTACATC
GAACAAGGCTTCCATGTGGCAAAGACCTGCATCGATGAGGAAGGGGGAGCAAATCCAAAG
TGGAATCAAGTTCTCAAGGTGATGTACCATGAGAAAATGTTAGAAGACAATACCATGCCA
ACACTCAGCATAGACATATATGCTCACGGCTATGTGAGAGAGGAGCTAGTGGGGAGTGCA
AAGGTGTTGCTGTGTGATGTACTGAAAGACAAAGTGGAGGAGGATATAGCTCGTTGCATG
ACAGTTCGTGTTTGGAGAGCGTCTGGGAAGGCCGACGGATATCTGAACTTGTGGGTGCCG
CCGACTGGGAAGTTTACAGTGAGAGATAGTTTGGTTTTTAGTGTGAGAGATGAGGAGGTG
GATGAGGTAGTGGAAGTGGTGGCTGCCGTGGAGGAGAGTGGTGGAGTGACGCCGGAAGAA
GTGGAAGAAATACTCGGGGAGCCGATTGTTCTTCTCGATTCGCGTGCCCATTCCGTTCTT
GATTTAGCTGTGCTCGGAACTCCGATTGATAGGACTAGGAGTGCTTCTGTGTAG
>m.15866 g.15866  ORF g.15866 m.15866 comp14911_c0_seq1:506-2632(+)
ATGCCTACAACCCACATGTCAATTGATGTTCATGATCACGGTATCGTAGTTGATGAACAT
AAGAAGAGAGTGAAATGTAAATACTGTTCGAAAGAGGTCACAGGTTACACCCGTCTCAAG
CAACACTTGGGGTGTGTGCGTGGAGATGTAGTGCCCTGTGAAAAAGTACCAGAGGATCTC
AAAATGCACTTGAATGCCTGTCTACTGGAAAGAAAGAATACCACCTTGAAGAGAGAAGTT
GTACAGCTGTTTCAATCGGACACACCAAGAAAGGGAATGGCAGCGACTTCCAACGCTAAT
ATGCTCAAGCGTACCCAGCAGGAACCCAGTCAACCAACTACCGCAAAGAAGAGGAAGGAA
TTGGTTGTGGACTCTGTCTTAGAGGAGAGTTTGGTTGAAAATAAATCCGCCTCTCCCAGA
GTAGTGTTAGAATCAGAGCATGCTTCTAACAGTGTAAAGGTTGAAAAAGATTCAGTAACA
CTTCTCAAAAAATGCATCGCCAGATTTTTCTATGAGAATAATGTTGACTTTAGCGTCGCT
AAATCTCCGACCTTCAGTAAAATGGTTGATGCTATTATTGCGTGTGGATGCAGTGGGTTT
GAGATTCCAAGCTGTAATGAGCTTAATAGCTGTATTCAAGATGAGTTGGGTGACATACAT
CGTTATGTGAAGGAGGTTAGACAATCATGGAGAGACACAGGTTGCAGCATTTTGTTGGAT
GGCTGGATTAATGAGGGGCATAGTTTGATGAATATTCTAGTGGATTGCCCAAAAGGTCCT
ATATTCCTGAAATCTGCTGATACTTCTGGTTGCGATGAAAATGTTGAAGCCATGATGTCA
TTGTTAGATGGAGTTATTGAGGATATTGGGGCTGAGAATGTGATTCAAGTCATCACTTAT
TGTAAATCAGATTTCATGGTGGCCCTTGGGCAACGGTTTGTGGAGAAATACAGGGCTATT
TTTTGGTCTGTATGTGCATCTAATTGTGTAAACCTTATGTTGGAGAAGATTGCTGCTATG
GGTTCAATAGAAGGAGTAATGACCAAGGCGAAGACTATCACAGAATTTATCTACAGTGAT
GAGACTTTGCTGAGACTGCTGAAAAAGCATACTCAAGGGCGTGATCTCAAAATTTTTTCC
AGAATTAAAACAACTATTCCTTTTCTGACATTGGAGAAATTGGTCTTTGAGATGGAGAAT
ATTAGAAGTTTGTTCGTCTCATCTGCGTGGAAAAGTTCAAATTGGGCTCGTACTACGACT
GGGAGAAGAGTTGCCTATCTGGTTGAGGATTCCTCATTCTGGGTTGATGCTAGAATGGCC
TTGAATTCAATAATTCCATTAGTCCGCTGTCTTAATCTCATCAGTGGAGGAGGCAAGAAA
CCTCAAGTCCCATACATATATGAGACTATGGATCAAGTAAAGGAGACAATTAAAGAGGAA
TTCAGAAACAAGAAGGCACAGTATATGCCTTTCTGGGAAACTATTGACGAAATTTGGAAT
AACATTCTCCATAGTCCTCTTCATACAGCTGGGCACTTTTTGAATCCAAGCCTGTTTTAC
TCCATTGATTTCCATGGGGATGAGGAGGTCTTCAGTGGACTTCTATGCTGCGTTGTACGC
ATGACAGGGAATCAGCAAAAGCAGGATTTAATGTCGCTGCAATTAGAAGATTATCGTGCT
GGCGAAGGTGTTTTTGCTGTGAGAAGAGCTGTGGATGACCGGGTCAAGATCCCACCAGCG
GAATGGTGGTCTCTGTATGGAAAGCAATGCCCTGAGCTGCAAAGATTTGCTATCAGGATC
CTAAGCCAGACATGCTCTGGTCCATCTGTATATGATCTGGACAGGAGTTTATCAGAAAGG
CGACACAAGGCACTAAGCAGCAGTGCAGACGTTGAAAAACTGAATGACCAGGTGCTTGTT
CCCTACAATTTGTGTTTGCAGCATTCAGCGTTTGCAGACAGAAGAGAAAATGGTGTTGCC
TGTGGGACGATTAAGAAAAAGGGAGGGCGTGTGAGGCAGAAAAAGAGCAGGCTCACCCAT
GACGATTCTGCATGGTCCGAGTCTGATGAGGCGGTTATCCACCGAGGAATAGCATCAAGT
TTTGAACCGAAGGAGGAGCCTTCATGA
>m.15646 g.15646  ORF g.15646 m.15646 comp14917_c0_seq1:1-708(+)
GCAACTTCTCCCACAGACCAAAAGCCATACCCCCAAATAACCATGAAAGAGAAGAAGAAG
CAGAAGCTTAAGCACAGTGAATCAACAACATCTAATCCATCTTTCAAGCCAAGTTCTGAT
GTCAAAGGACTCCGATTTGGGGGTCAGATCATTGTAAAATCCTTCACCGTCCGCCGTGCT
GCCCCTCCGGAGGTTTTACGCCTCCTTGCACTTCCAATATCCAACCACCAAAGCCACTCC
ACCAACAAACACCACCAACAACAAGAAAAGCACCCCTTTCTTTCCACAACAGCCTTCCTG
CCGACAAACTTCACAATCTTAGCTCACCATGCATGGCACACTCTTACACTAGGCCTCGGC
ACCAAGAAGTCCAAAGTGCTTTTATTTGTGTTTGAAACGGAGAATATGAAAGCAGCCGTG
GATCGGGTATGGCCACCGGAGATTCCCCTTGGAGAGGTCAATGGTAAGCTGATAAGAGGT
CTTAAAGGGTGTGAAATGGCGCGATTCAAGTTCAGAAAAGGCTGCATCACTTTTTATGTT
TATGCAGTGAGAAGAGTCGGTAGTCAAGGATTTTATTGCGCAGAAGATCTCAGGACTATC
TTGCAATCTGTAGTTGAACTCAAGGATTTCATGGATCATACTGCTATGCTTGCTTTGCCT
ACTCAGAGAAGTATCAATTTTTCCCCACCTGTTGCCATGGCTCATTAA
>m.15848 g.15848  ORF g.15848 m.15848 comp14919_c0_seq1:260-1768(-)
TATTCATTAACATTCTCACAAGTTTCCTTCCTCCCACCAACTCCATCAACTACACCATTA
ACAACGACCATCTCTTCACTTGGAAACCCTCTGTTCCTTCCGATTATGATGGACTCCGGC
GGTGGAAGTGGAGGGCCAGCTCCTTTTCTAGTGAAAACATACGACATGGTGGATGATACA
GGCACAGATGGAATCGTATCATGGAGTTCAACTAACAACAGCTTCGTCGTCTGGAATCCA
CCTGAATTCTCACGTCTTCTTCTTCCCACTTTCTTTAAACACAATAATTTCTCCAGTTTC
ATAAGGCAGCTCAATACTTATGGATTTAGGAAAATTGATCCAGAGAGATGGGAATTTGCG
AATGAGGAATTTATAAAGGATAAGAAACATTTGCTTAAGAATATCCACCGTAGAAAGCCC
ATCCATAGTCATAGTCATCCTCCAGGGTCAGAGGATTCAGAAAGAGCAGCACTGGATGAA
GAAATTGAGAAGCTTTCTAGGGACAAAACTGCTATCCAGACCAATTTGTGGAGAATCAAA
CAACAAAAGTCCAAAGCAAAACTTCAGTTGGAGGAGTTGGAGCAGAAGGTACTAGAAATG
GAGCAGAACCAATGGAGAATCAGGAGTTTTTTGGAAAGAGCACTCAAGAACCCTACTTTT
GTGGAACATCTCATCAGAATGGGCAGCTCATCCATGCATTTTTCTGCAATCAATAAGAAA
CGGCGATTACCCAATGCTGATTACAGTCAGGATCTCGCAGCAACCAGTTACGTAGAGGAC
AACGATAATACTCCAAGATCTGTTTCAAGCCATTTTCAGCAGGATTTCTCAAATAAGCTG
AGACTTGAGCTATCACCAGCTGTGTCAGACACTAACTTTCTGTCTCCAACTGCGCAAAGC
TCCAATGAAGATAGACTGAGTCCACAGACAGGAACATCTGACGAAGATCAAAGTGATGTA
AATATGAGAACAGAAGCTGTAGATCTGGCACCTGAGACACTGGAGTTGTCCGATACCTGT
ACATCTTTTTTATTGGGGAGGTGTTCATCACCTAGGCAAGTGAGGGAAACTGATTACCCT
GTTTTTGAAGATTGTGATAGCCAAATCACTTGCCAATTAAGTCTAGCGCTTACCTGTTCC
CCGTTGCGAGTTGATGACAATCATTTTTCAACAGATATTCCTAAGTGTGATCATGACTGT
GTTACTGATTGTGAGAAGAAGCCTGGTGCCATTGGCAGAGACCATGCAGATAATGAAAGC
AAAAAGAGTTCCACTAATAATAATGTGACGACATCATCTTCCAGAGATGTCGCGGCTAGT
AATCAAGGACAAACTGCTGCTCAAGGAAGAGTAAACGACGTCTTTTGGGAACAGTTTTTA
ACAGAAAGACCTGGCGCTTCAGAGACTGAAGAGGCAAGCTCCAGTTACATAGCGAATAAG
GTTGACGATCAAGAAGGCAATGAAAAGTCATGGAGAACCAGAGATGCTATGGAACAGCTC
ACTCTCTGA
>m.15970 g.15970  ORF g.15970 m.15970 comp14920_c0_seq1:100-1251(-)
CAGAGTGAAGAGATTCCAATGGAGAGATTAGAATCTTCTTCGTCTTCTCCTCGGAATCTC
ATGTCAAACAACATGGTGAAGGAAGCGCCTAAGATTACTATGTACTGGGTTCTTGTAGTA
ATCACATGCTTAGCTTTGTTTGCTGGTTCTATTTCATCGAGTTTGCTTTCGAGGTTTTAT
TTCATTCATGGAGGTAAAAACAGATGGGTTTCAACTTGGGTTCAGTCTGCTGGTTTTCCT
GTTCTTCTTATTCCCATTTACCTCTCTTACTTTCTCAACAATTCTAAACAAAACCCCTTG
CCGAAACCCTTCTCTCTCTTCACTACAAAGCTTCTAGTCATTTCCTTCGCAATAGGTATC
TTAGTTGGAGCTAGTAATTTTTTGTTTGCTTGGGGAACTTCTTATCTTCCTGTTTCCACT
GAAACCCTACTTTTATCCACACAGCTAGCTTTTAATCTTGTTCTTTCGGTAATCCTAGTG
AAGGAGAAATTCACTTTTTTTAATCTCACTTCAGTGATTCTGATCACACTGAGCTCGATT
CTCTTGGCGTTCAATTCAAAGCACGACAGGCCGAAAGGAACAACGCAAGCGGAATACTTC
CTGGGGTTCTTCTCCATTCTGGGCGCTGGATTCATGTTTGCGTTGTACCTTCCTTTAGCT
GAGATTGCATACAGCCATATTCAGAGTTATAGCATGGTCGTCGAAATGCAGATTGTTTCT
CAGATTGCTGCACAGCTGATTGCTGTTGTTGGGATGGTGGCAGGGAGAGGATTTATGAAT
ATGATGACAGAAGGGGAATCTAAGTTTGATCTGGGAGAAACATCGTACTGGTTAACCATC
GGATTTACTATTTTTTCTTGGCAGTTAAGTTTTATGGGGGCTGCAGGGTTAGTGTACTTG
ACTAAGTCTTTTACCGGCGGTGTCTGCATGACGGCTTTGTTGCCAGTGACGGTGTTTGGT
GGAGTTGTGGCTTTCAAGGATCAGTTTGATGGATACAAGGCGATCTCTACTATAATGTGT
ATCTGGGGATTTTGTTCATACGTGTATGGAGAGTATATCAACAGTATTAAGCAAAATAAT
GAAGAGAAGAAGGGAGAGGAAGAGATAAAAAACATGAAGAAGGACGAACATGCAATAGCT
GATGCTGCGTAG
>m.15735 g.15735  ORF g.15735 m.15735 comp14922_c0_seq1:225-1682(+)
ATGGATACTGTAGTACCGATTGCATACCAGAACACGTCGGCCTCCATTCCCGACTGGTTA
AACAAAGGAGACAACGCATGGCAAATGATCTCAGCAACCCTTGTTGGTATGCAAAGCATA
CCTGGCCTTGTCATTCTCTACGGAAGTATCGTCAAGAAGAAGTGGGCAGTAAACTCTGCT
TTCATGGCGCTTTATGCTTTTGCAGCAGTTCTAATATGCTGGGTCACCTGGGCCTATAAA
ATGTCTTTTGGGGACGAGCTTCTCCCCTTCTGGGGAAAAGCCGGTCCTGCACTAGGCCAA
AAATTTCTCATCAGGGAAGCCAGGTTGCCTGAAACAACACAATACTTTGATAACGGTGGA
GTGGAAACAGCTGTGATCGCCCCTTTCTACCCCATGGCGACCATGGTATATTTCCAATTT
GTGTTTGCCGCAATAACATTAATTTTGATCGCGGGTTCTTTGCTTGGAAGGATGAACATC
AGGGCGTGGATGATGTTTGTTCCTCTGTGGCTAACGTTTTCCTACACAGTTAGTGCTTTC
AGTCTGTGGGGTGGTGGGTTTTTGTTTCACTGGGGTGTTATGGATTATGCTGGTGGCTAT
GCCATTCATCTCTCATCTGGGATTGCAGGATTCACCGCAGCTTATTGGGTTGGCCCGCGT
TCGCAGAAGGATAGAGAAAGGTTTCCCCCGAACAATGTATTGTTGATGTTGGCAGGTGCA
GGATTTCTGTGGATGGGATGGGCAGGATTCAATGGCGGTGTTCCTTACACTGCAAACCTG
GTTTCGTCCATTGCCGTGTTGAATACAAACATCTGTGCCGCAACAAGCCTTCTTGTATGG
ACATGTCTGGATGTCATATTCTTTGGGAAGCCCTCGGTGATCGGAGCTGTTCAAGGAATG
ATCACGGGGCTTGTGTGCATAACTCCTGGGGCGGGGCTTGTTCAGGGTTGGGCAGCCATT
GTGATGGGAGCGCTATCAGGAAGCATACCGTGGTTCACAATGATGATTGTCCACAAGAGA
GTGCCGCTACTTCAAAAGGTTGACGACACACTCGGTGTGTTTCACACCCATGCTGTTGCA
GGTCTCTTAGGTGGTCTTTTAACAGGCATATTCGCAGAACCAACTCTGTGTACACTCTTC
TTGCCTGTCACCAACTCTAGAGGTGCAGTGTATGGAGGTTCAGGTGGAAAGCAAGTTGGA
AAACAACTGGCCGGGGCTCTTTTTATAATAGCCTGGAATCTTGTAGTGACTTCCATCATA
TGTAATGTAATCAAGTTGGTGATCCCGCTGAGAATGCCTGAAGATCAACTGCTGATAGGC
GATGATGCCGTCCATGGAGAAGAAGCCTACGCATTGTGGGGGGACGGAGAGAAGTATGAT
TCTTCAAAGCATGATCTGTACAACAATGACACTGCACACAGTAATAAGCCTTCCTCTGGT
TTGATTCAAATGGTGTAA
>m.15991 g.15991  ORF g.15991 m.15991 comp14923_c0_seq1:131-1390(+)
ATGATCCCCAATTCTCGAATGGCTTCATTTCGAAGAACCCCATCTCCAGCGTACCAAGAA
CGATCTCATTTCAATTTCAATAACACCAACGACCCTCTCTCACTCCAATCTCCTCCCCTT
AAACTCCAATACACCAACTCTTCCTCTTCCTCTTCCTTACTAGCTCGTCTACTCATCTCT
TTAAAAAGATTCCTTTCATGGGTTTTCATATACAGATACACAAAGAAAGGGAACCAAGTA
TGGAGATTTTACTTCTACAGGTTCTTGTTTTGTTTCGTTTTCGGGTTTTTATTAGGTTTA
ATGCCATTTAGTTATGTAGTTTATGATATCAAACCTCAAGATTTCAACTTTGAGATTAAA
AAACCACCCCCTGTCAATGTACAAGAAGATTTAACCGGGTTCGTTACGCGTCGTGAAATT
GTTTTCGATACTGTCAATTTAGCAGTTAGCACTAATACATTGGTTGAAGAGGATTCTGAT
TTGGGGTTGCCCAGAAAGCAATTGATTGTTGTTACGCCCACTTACAATAGGGCAATGCAA
GCGTATTTCTTGCATAGGTTGAGTCAGGTTTTGAGGCTTGTTCCGCAGCCGGTTTTGTGG
ATTGTGGTGGAGATGAATGCCCTTTCGATGGAGACTTCCGAGATTTTGAGGAGGTCGGGT
GTTATGTATAGGCATCTTGCGTGTAAGAAGAATTCGACCAGTGTTAAGGATAGAGGGGTT
CATCAGAGGAATACTGCTCTTCACCATATTGAACATCATAAGCTTGATGGGATTGTTTAC
TTTGCTGATGATGATAATGTGTATTCGCTTCAGCTGTTTGAGAGCTTGAGAGAAATCAGC
CGTTTTGGCACTTGGCCTGTTGCTATGCTTGCTCCAAGTAAAAACAAAGCAATACTTGAA
GGTCCTGTATGCAATGGAAGACAAGTAATTGGATGGCATACAAATGAAAAGAGCAAAAGG
CTACGGAGATTTCATGTTGATATGTCAGGGTTTGCATTCAATAGCACCATATTATGGGAT
GCCAAGAGATGGCATCACCCAACTTCAGTTCCTATAAGACAGCGAGACACAGTGAAAGAA
GGATTTCAAGAGACTACATTCATAGAACAGGTTGTAGAAGATGAAAGTCAAATGGAAGCC
ACACCATACAGTTGTTTGAGGATCATGAATTGGCATCTTCATTTGGAAGCTCGAAATTTT
GTTTATCCCAGAAGATGGGAGCTTCAGAAGAACCTTGATGTTGTTATTTCTATCGATTGA
>m.15992 g.15992  ORF g.15992 m.15992 comp14923_c0_seq2:131-1390(+)
ATGATCCCCAATTCTCGAATGGCTTCATTTCGAAGAACCCCATCTCCAGCGTACCAAGAA
CGATCTCATTTCAATTTCAATAACACCAACGACCCTCTCTCACTCCAATCTCCTCCCCTT
AAACTCCAATACACCAACTCTTCCTCTTCCTCTTCCTTACTAGCTCGTCTACTCATCTCT
TTAAAAAGATTCCTTTCATGGGTTTTCATATACAGATACACAAAGAAAGGGAACCAAGTA
TGGAGATTTTACTTCTACAGGTTCTTGTTTTGTTTCGTTTTCGGGTTTTTATTAGGTTTA
ATGCCATTTAGTTATGTAGTTTATGATATCAAACCTCAAGATTTCAACTTTGAGATTAAA
AAACCACCCCCTGTCAATGTACAAGAAGATTTAACCGGGTTCGTTACGCGTCGTGAAATT
GTTTTCGATACTGTCAATTTAGCAGTTAGCACTAATACATTGGTTGAAGAGGATTCTGAT
TTGGGGTTGCCCAGAAAGCAATTGATTGTTGTTACGCCCACTTACAATAGGGCAATGCAA
GCGTATTTCTTGCATAGGTTGAGTCAGGTTTTGAGGCTTGTTCCGCAGCCGGTTTTGTGG
ATTGTGGTGGAGATGAATGCCCTTTCGATGGAGACTTCCGAGATTTTGAGGAGGTCGGGT
GTTATGTATAGGCATCTTGCGTGTAAGAAGAATTCGACCAGTGTTAAGGATAGAGGGGTT
CATCAGAGGAATACTGCTCTTCACCATATTGAACATCATAAGCTTGATGGGATTGTTTAC
TTTGCTGATGATGATAATGTGTATTCGCTTCAGCTGTTTGAGAGCTTGAGAGAAATCAGC
CGTTTTGGCACTTGGCCTGTTGCTATGCTTGCTCCAAGTAAAAACAAAGCAATACTTGAA
GGTCCTGTATGCAATGGAAGACAAGTAATTGGATGGCATACAAATGAAAAGAGCAAAAGG
CTACGGAGATTTCATGTTGATATGTCAGGGTTTGCATTCAATAGCACCATATTATGGGAT
GCCAAGAGATGGCATCACCCAACTTCAGTTCCTATAAGACAGCGAGACACAGTGAAAGAA
GGATTTCAAGAGACTACATTCATAGAACAGGTTGTAGAAGATGAAAGTCAAATGGAAGCC
ACACCATACAGTTGTTTGAGGATCATGAATTGGCATCTTCATTTGGAAGCTCGAAATTTT
GTTTATCCCAGAAGATGGGAGCTTCAGAAGAACCTTGATGTTGTTATTTCTATCGATTGA
>m.37256 g.37256  ORF g.37256 m.37256 comp149254_c0_seq1:43-435(-)
GCGGACTATGGCAGAAGCGTGGTCAATATCTCCGCCTTGAATTATGGACTGTACGTTATT
TTGGAGGTTCAGGGCTTCGATAGGAATAACACCGCCCACACGGCGATGGCGGTGGTAGCG
CAGATATTTTACTCGAGCACTATCGCTCATGAAGGCACGGGTGAATGTGGTTATAGCAGT
ACAAGAAGTATGAGGGGTCCTGGGGCGATAGAGGGCTTGGAGGAGAAGACGACGGAAACT
CATTATAAAAGATTGGATCAAGACTGCAAATTTCTGGTGCGTTCGTCACTTCACTTCCTC
TCAAACTTCGCTTCTGGTTTGCTTTCTTTCTTGGCTTTGGCTCTGGCTTTGGTGAATACT
TCCTCGTTATCACTTGCCTCTTTATCGGTGTGA
>m.15961 g.15961  ORF g.15961 m.15961 comp14925_c0_seq1:1-1650(+)
AGGAGATCTACAATCGCATTCTCTCTACATTTGGACTCTGGCTCTAAATTTAGACTGCTC
TCTTCTCCCTCTCCCGTTGTTCGTTGTTGTATATTTCTTTACTGTTTTAATCTCTATCCC
TCTCCTTCCTTCAATCTTCAACCTCTCCCAGGGAAGGAAGGAAGGAAGGACGCATCTAAC
ACGATGGAGTTGAGAATATCAATCACATTCACATTCACGTTACTTTTTATTCTTCCATTG
ATTCCTATTGTTTCTTCCATTGATTCCAATAATGGGGTGTTCAGAGTACACCATAAATTC
TACGGTAAACAAACATCTCTTGCTCAACTTAAAGATCACGATAGTCACCGACATCGCCGC
CTTCTGTCCGCCATTGATTTCTCTTTAGGCGGTGATGGTAATCCTGGATCATCCGGGCTG
TATTACGCTAAAATCGGACTCGGCTCGCCTTCCAAAGATTATTATGTGCAAGTCGATACA
GGGAGTGATCTCTTGTGGGTCAATTGCATTCAATGTACTACTTGCCACAAGAAAAGTGGC
CTTGATATAAAACTTACCTTATATGATCCCATGGCGTCTTCCACTGGACAAGTCCTTGAT
TGTGGTTCTGATTTTTGTTCATCTGTGTTCGATGGTTCTCCTGTATGCACTGATAACAAG
CTATGCCAGTATAGAGTTCGTTATGCTGATGGCAGCCAAACTGATGGCTACTATGTCCAA
GATTTTTTACAATATACTCAGGCGTCTGGGAATCTCCTTGGTTCACCTGGGAATGGAAGT
GTTATTTTTGGCTGTGGTGCTAAACAATCTGGAGATCTTGGCAACAGTAATCAAGCACTT
GATGGGATTATTGGTTTTGGCCAGTCCAATTCATCAGTTATTTCCCAGCTAGCTTCTGCT
GGGAAAGTCAAGAAGGTATTCTCTCATTGCCTAGATGGCCAAAATGGGGGTGGTATCTTT
GCTATCGGAGAGGTTGTGCACCCAAAAGTCAAATCAACTCCCCTCGTACCAAATCAGCAA
CATTATAATGTCAATCTGAAGGAAATTGAGGTTGGTAAGGACATTCTTGATATACCAACA
GACATCTTCGAGACCGACGAGAGGAGAGGGACAATCATAGATAGTGGTACAACCTTAGCT
TATCTGCCAAATGTGATTTTTACCCCATTGATACAAGCAATAATGTCCCGTCAGCCTGAT
TTGACTATGATACTCGTTGAAGACCAGTTTCAGTGCTTTGAATACTCTGGAAGTGTGGAT
GACGGATTTCCGAGTGTGACTTTTCATTTCGAAGGTTCACTTCCCTTGACGGTGCATCCT
CACGAGTATATTTTTAGCACGCAATCCTCTGGAAAAAAGCTGTATTGTATTGGTTGGCAA
AATGGTGGACTGCAAGCTAAAGATGGAAGAGACTTGATCCTTTTGGGAGATATAGTGTTA
TCAAATAAGCTATTTGTATATGATCTCGTAAATCAAGCCATTGGATGGACTGATTACAAC
TGTTCATCAAGTATAAAACTGCTGGACGAACACTCAGGAGCTTCTTATGCAATAGGTGCC
CATGACCTGTCTTCTGCTTGGCGGCATGATATGGGAAGGAGTTTGATTTTCTTGTTATTG
TCCACTCTGTTGCATATAATCTTTTTCTGA
>m.37262 g.37262  ORF g.37262 m.37262 comp149260_c0_seq1:2-922(+)
GAAGAAGATTCATTTTTTAGTTTGAGCAACATATATGTTTCAGACAATGAAGATGAATAT
ATACAAATGTTGATTCAAAGAGAGACCCCCACTTCTCAATCTCTGTCCTTGGATAGTTTC
TTGATGAGTAAAGATTGGTTGAAACATGCCCGGTTTGATGCAATCCAATGGATTCTTAAA
ACAAGGGTTTTTCTTGGGTTTTGCTTTCAAACAGCTTACTTGTCAATCACTTATTTTGAT
CATTTCTTGTCCAAGAGATCCATTGAGGGTGAGAAGATATGGGCGATTCGATTACTTTCA
GTGGCGTGCTTGACATTGGCCGCGAAGATGGAAGAATGCAAAGCCCCTGCATTATCCGAG
TTTAGAATAGATGATTTTAACTTCGAAAATAAAGTTATCCAAAGAATGGAGCTTTTGGTT
TTGAATACTTTGGAATGGAGAATGGCTTTAATTACTCCTGCTTCTTATATTCAGTACTTC
ATTAGTAGATTAAGTAATGGCGAATCTAGATTCAAGGATATATTGTCCAGAACTGTGGAT
CATGTATTGGCATTCGTTAAAGAAGTTAATGTGATGGATCAAAGGGCTTCTAGTATTGCT
ATGGCTGCAATCTTAGCAGCTTCCGATAAAGGATTGACACAAATAATGCTAGAGTCAAAG
ATGAGCATACATTCGTCTTGTAGTGCCCTTCAAAACGATGAGGTATTCTCTTGCTATAAT
CTGATGCTGGAATTGGAGATGGGAAAAAATAAACCCCCCAAGTATGCATTTACTCCAGAT
TTATCATCGTTCCATTCAAGCTCGACCGGCATTCCTGAGGATTCTGTATTCACCTCATCT
TCAAGGACTAAGAGGAGAAGACTTACATTCACTGATATTGATCCATCTTGTGACATGCCT
AATGAGAAAGGACTTCAATAA
>m.15765 g.15765  ORF g.15765 m.15765 comp14927_c0_seq1:139-891(-)
ATGGAGAAATATCTCGAAAGATTCTTTGGCAGCATAGATTTGCGTAAACACTGGAACTTT
TATGACAAGAGATGGGAGAAACTGGTGAAGTATGCTGTTGATCGTAGTCTTGGAGGCCTC
GTTGAATTCTCAATCCAAAATTATTACGGGCAGTACAATCTTCTGAATTATGTCGGGTAT
CATGCAAAATCGCTCAGATGTCTTCGGCTTGTTGGCTCTTGCATGTTTCTAAACGAGTTG
ATTGATGTTGTTAGAGAGGTCCTATTTTTAGAGGAGCTTGATTTGAGTTATTTCTCTTTT
GCCATTCCAGGAATATCTGAGTTGCTTTTGCAATTGACAAAAAATGAGGGTGAAGAAGTG
GCTTTTGCAATTGCAGAGAACATGCCTGAGTTGCGCCGCCTTCATCTTGCAGGAACCCAA
TTCACAAATGAGGGTCTGCGGGCTATTGTAGATGGATGCCCATATATGGAGTATCTTGAT
CTTCGGTGTGCTTTTGGTTTTGGTGGATTGCAGACAAAATGCTTGGCAAGAATCAAAGAG
GTGAGACTTCCAGAAGACTCTTTTGATGATTATGAGTATGAAGATGTTCGTCGCAGTCGC
CAACATCCGTTCTTGTTCCAAAAGTTTGTTCGTTCTCGGCAATATCTAGACCGGTACTAT
TATCCTGATGAAATAAGTGAAGATGTTGAAGATGATGATGATCATGACACTTTGATCGTC
TTACCTCCTAAAGATGGTCCTTGTTACCTGTGA
>m.15365 g.15365  ORF g.15365 m.15365 comp14928_c0_seq1:396-1973(-)
CTAAACTTCCTTCTCTCACATAAACAGACACAGTCTAACTCCTACATGGCTTCTTTAAGG
TTTCCTGCAGCTGGAGGAGAAGGGTTTGGATCATCTATTATTGATTCTGATCCAGCAGGC
CGCGATGTTCTTTCTTTCAAGAAAAACATGATTTTGGGTAATAGAAATCCTACTAGGGAC
ACGACAGTAGCCCGAGTTGCTACTAGACCGGTCATTCCCATGCCGGTTCCAGTCACTGAA
AGTGACCACCGGAAAAAGCTAGCGGCATGGACAAGTATCCAGCAGGAGAAATGGGAAGGA
GAGCTTTTCGTTCAAGGAGAGATTCCATTATGGCTGAAAGGAACATACTTAAGAAACGGG
CCAGGAATATGGAACATAGGTAACTACAACTTCCGTCACCTCTTCGATGGCTATGCGACT
CTTGTAGGTCTTCACTTTCTAAATGGCCGTCTAAGAGCTGGACATCGACAAATTCAGTCA
GAAGCATACAAAGCTGCAAAGACCAATAACAAACTATGCTACCGCGAATTCTCTGAGGCT
CCCAAGGCGGAAAATTTCATTTCATATGTTGGGGAGCTTGCCAGTCTCTTCTCAGGAGCC
TCCTTAACAGATAACTCAAACACGGGTGTGGTCCGGCTTGGGGACGGTCGTGTCGTGTGT
TTGACTGAGACAATCAAAGGGTCCATCCAGATTAATCCAGACACATTGGAGACAATTGGG
AGATTTGAATACACAGATTCATGGGGAGGTCTAATACATTCTGCCCACCCAATTGTAACT
GAATCTGAGTTCTTGACACTTTTGCCTGACTTAATAAGACCAGGGTATGTAGTGGTGAGG
ATGGAGGCAGGGACAAATGAGAGGAAAGTGGTGGGGAGGGTGAATTGTCGGGGAGGTCCC
GCACCGGGGTGGGTACACTCGTTCCCCGTAACTGAACACTACATCATTGTGCCAGAAATG
CCATTGAGATATTGCGCACAGAATCTACTGAGAGCTGAGCCCACTCCACTGTACAAGTTT
GAGTGGCATCCTGATTCCAAAGCCTTCATGCATGTTATGTGCAAAGCCAGCGGAAAAATC
[truncated: 40,969,128 more chars]
