# Supplementary material for: Comprehensive Analysis of the Triterpenoid Saponins Biosynthetic Pathway in Anemone flaccida by Transcriptome and Proteome Profiling
Source: Front Plant Sci. 2016 Jul 25;7:1094. doi: 10.3389/fpls.2016.01094 (PMC4958654; doi:10.3389/fpls.2016.01094)
Supplement: FIGURE S1 — Multiple alignment of deduced amino acid sequences of UGTs from Anemone flaccida and other species (representative kinds only). Black shaded and gray shaded boxes show identical and similar amino acids, respectively. The conserved PSPG motif at the C-termini is indicated by the green box. [file Data_Sheet_1.ZIP › supplement/Table S5.xlsx]

## Sheet: Supplementary table 2
Supplementary table 2. Sequences of Anemone flaccida by COG/KOG/NOG analysis.
#Total seqs with COG/KOG/NOGs:17600
#Type	functional_categories	COG	KOG	NOG
INFORMATION STORAGE AND PROCESSING	[A] RNA processing and modification	145	677	2
INFORMATION STORAGE AND PROCESSING	[B] Chromatin structure and dynamics	149	232	3
INFORMATION STORAGE AND PROCESSING	[J] Translation, ribosomal structure and biogenesis	991	892	0
INFORMATION STORAGE AND PROCESSING	[K] Transcription	1705	797	51
INFORMATION STORAGE AND PROCESSING	[L] Replication, recombination and repair	1680	420	32
CELLULAR PROCESSES AND SIGNALING	[D] Cell cycle control, cell division, chromosome partitioning	266	301	1
CELLULAR PROCESSES AND SIGNALING	[M] Cell wall/membrane/envelope biogenesis	303	163	8
CELLULAR PROCESSES AND SIGNALING	[N] Cell motility	7	4	2
CELLULAR PROCESSES AND SIGNALING	[O] Posttranslational modification, protein turnover, chaperones	983	1437	15
CELLULAR PROCESSES AND SIGNALING	[T] Signal transduction mechanisms	1443	1594	6
CELLULAR PROCESSES AND SIGNALING	[U] Intracellular trafficking, secretion, and vesicular transport	270	605	15
CELLULAR PROCESSES AND SIGNALING	[V] Defense mechanisms	196	89	3
CELLULAR PROCESSES AND SIGNALING	[W] Extracellular structures	0	44	0
CELLULAR PROCESSES AND SIGNALING	[Y] Nuclear structure	1	84	0
CELLULAR PROCESSES AND SIGNALING	[Z] Cytoskeleton	204	329	1
METABOLISM	[C] Energy production and conversion	487	534	16
METABOLISM	[E] Amino acid transport and metabolism	741	615	4
METABOLISM	[F] Nucleotide transport and metabolism	174	175	2
METABOLISM	[G] Carbohydrate transport and metabolism	665	651	23
METABOLISM	[H] Coenzyme transport and metabolism	301	217	2
METABOLISM	[I] Lipid transport and metabolism	402	524	9
METABOLISM	[P] Inorganic ion transport and metabolism	355	301	13
METABOLISM	[Q] Secondary metabolites biosynthesis, transport and catabolism	435	460	1
POORLY CHARACTERIZED	[R] General function prediction only	3005	2354	215
POORLY CHARACTERIZED	[S] Function unknown	425	775	782
