# Supplementary material for: Comprehensive Analysis of the Triterpenoid Saponins Biosynthetic Pathway in Anemone flaccida by Transcriptome and Proteome Profiling
Source: Front Plant Sci. 2016 Jul 25;7:1094. doi: 10.3389/fpls.2016.01094 (PMC4958654; doi:10.3389/fpls.2016.01094)
Supplement: FIGURE S1 — Multiple alignment of deduced amino acid sequences of UGTs from Anemone flaccida and other species (representative kinds only). Black shaded and gray shaded boxes show identical and similar amino acids, respectively. The conserved PSPG motif at the C-termini is indicated by the green box. [file Data_Sheet_1.ZIP › supplement/Table S6.xlsx]

## Sheet: Supplementary table 3
Supplementary table 3 Unigenes of Anemone flaccida annotated by KEEG
PathWay	Pathway_definition	number_of_seqs	seqs_kos/genes_list	pathway_imagename
path:ko04977	Vitamin digestion and absorption	1	comp28579_c0_seq1(K14617);	ko04977.png
path:ko04664	Fc epsilon RI signaling pathway	29	comp15521_c0_seq1(K04371);comp179118_c0_seq1(K04368);comp19606_c0_seq1(K04371);comp24533_c0_seq1(K04371);comp25518_c1_seq1(K04368);comp26648_c0_seq1(K04368);comp28154_c0_seq1(K04392);comp28154_c0_seq2(K04392);comp28764_c0_seq1(K04371);comp29426_c0_seq1(K04392);comp29426_c1_seq1(K04392);comp30334_c0_seq1(K04392);comp30334_c1_seq1(K04392);comp30626_c0_seq1(K04392);comp31948_c0_seq2(K06276);comp3478…	ko04664.png
path:ko00563	Glycosylphosphatidylinositol(GPI)-anchor biosynthesis	75	comp15031_c0_seq1(K05284);comp24687_c0_seq1(K09658);comp27444_c0_seq1(K05283);comp27444_c0_seq2(K05283);comp30115_c0_seq1(K05292);comp30115_c0_seq2(K05292);comp30115_c0_seq3(K05292);comp31062_c0_seq1(K03858);comp31062_c0_seq3(K03858);comp33724_c0_seq1(K03860);comp34884_c0_seq1(K05287);comp36255_c0_seq1(K05310);comp36255_c0_seq2(K05310);comp36378_c0_seq1(K05290);comp36378_c0_seq2(K05290);comp36378…	ko00563.png
path:ko00830	Retinol metabolism	16	comp15987_c0_seq1(K11147);comp16597_c0_seq1(K11147);comp17060_c0_seq1(K00121);comp202283_c0_seq1(K00121);comp24028_c0_seq1(K00121);comp26388_c0_seq1(K00001);comp27104_c0_seq1(K00001);comp27904_c0_seq1(K13953);comp2795_c0_seq1(K00121);comp31600_c0_seq1(K00121);comp34888_c0_seq1(K13953);comp36788_c0_seq1(K11155);comp37515_c0_seq1(K00121);comp37515_c0_seq2(K00121);comp38439_c0_seq1(K00001);comp40316…	ko00830.png
path:ko05222	Small cell lung cancer	19	comp111259_c0_seq1(K08738);comp15508_c0_seq1(K01110);comp15897_c0_seq1(K03875);comp22628_c0_seq1(K01522);comp23698_c0_seq1(K01110);comp24356_c0_seq1(K02206);comp25451_c0_seq1(K02219);comp30883_c0_seq1(K02206);comp30883_c1_seq1(K02206);comp33269_c0_seq1(K08738);comp33269_c0_seq2(K08738);comp33321_c0_seq1(K08738);comp34764_c0_seq1(K01110);comp34764_c0_seq2(K01110);comp34764_c1_seq1(K01110);comp3476…	ko05222.png
path:ko04660	T cell receptor signaling pathway	30	comp15521_c0_seq1(K04371);comp179118_c0_seq1(K04368);comp18180_c0_seq1(K06268);comp19606_c0_seq1(K04371);comp20865_c0_seq1(K03083);comp24533_c0_seq1(K04371);comp25518_c1_seq1(K04368);comp26648_c0_seq1(K04368);comp28704_c0_seq1(K06268);comp28704_c0_seq3(K06268);comp28704_c0_seq4(K06268);comp28704_c0_seq5(K06268);comp28764_c0_seq1(K04371);comp29593_c0_seq1(K06268);comp29593_c0_seq2(K06268);comp3194…	ko04660.png
path:ko00650	Butanoate metabolism	41	comp15252_c0_seq1(K01580);comp15711_c0_seq1(K01692);comp15805_c0_seq1(K01692);comp18952_c0_seq1(K01027);comp20963_c0_seq1(K01580);comp25867_c0_seq1(K01580);comp27828_c0_seq1(K01692);comp29437_c0_seq1(K00626);comp29437_c0_seq2(K00626);comp30978_c0_seq1(K01580);comp31138_c0_seq1(K01580);comp31138_c1_seq1(K01580);comp31542_c0_seq1(K00626);comp31542_c1_seq1(K00626);comp31542_c1_seq2(K00626);comp31609…	ko00650.png
path:ko04911	Insulin secretion	1	comp36724_c0_seq1(K04345);	ko04911.png
path:ko05030	Cocaine addiction	1	comp36724_c0_seq1(K04345);	ko05030.png
path:ko00945	Stilbenoid, diarylheptanoid and gingerol biosynthesis	15	comp21240_c0_seq1(K00517);comp21240_c0_seq2(K00517);comp22762_c1_seq1(K00517);comp28442_c0_seq1(K00588);comp28483_c0_seq1(K00588);comp29509_c0_seq1(K13065);comp32213_c0_seq1(K00517);comp32213_c0_seq2(K00517);comp33219_c0_seq1(K00517);comp33501_c0_seq1(K00588);comp35266_c0_seq1(K00487);comp35628_c3_seq4(K13065);comp36844_c0_seq1(K09754);comp38671_c0_seq4(K00517);comp83168_c0_seq1(K00517);	ko00945.png
path:ko03430	Mismatch repair	72	comp15704_c0_seq1(K07466);comp18622_c0_seq1(K10740);comp20649_c0_seq1(K10755);comp25222_c0_seq1(K10755);comp27348_c0_seq1(K03111);comp27557_c0_seq1(K07466);comp28202_c0_seq1(K10739);comp29975_c0_seq1(K10746);comp30586_c0_seq1(K02327);comp30723_c0_seq1(K10739);comp31148_c0_seq1(K10756);comp31148_c0_seq2(K10756);comp31820_c0_seq1(K03505);comp31820_c0_seq2(K03505);comp32657_c0_seq1(K10740);comp32657…	ko03430.png
path:ko04745	Phototransduction - fly	17	comp12705_c0_seq1(K05692);comp21673_c0_seq1(K02183);comp22978_c0_seq1(K05692);comp26484_c1_seq1(K02183);comp29276_c0_seq1(K05692);comp29689_c0_seq1(K02183);comp29689_c0_seq2(K02183);comp31744_c0_seq1(K05692);comp31744_c0_seq2(K05692);comp31744_c0_seq3(K05692);comp33217_c0_seq2(K02183);comp34282_c0_seq1(K02183);comp35814_c0_seq3(K02183);comp36830_c0_seq1(K02183);comp36830_c0_seq2(K02183);comp79206…	ko04745.png
path:ko00760	Nicotinate and nicotinamide metabolism	19	comp15267_c0_seq1(K03787);comp16951_c0_seq1(K03517);comp18791_c0_seq1(K03426);comp27226_c0_seq1(K00858);comp32342_c0_seq1(K01950);comp32440_c0_seq1(K06210);comp32440_c0_seq2(K06210);comp33812_c0_seq1(K03787);comp33812_c0_seq2(K03787);comp35016_c0_seq1(K03517);comp35223_c0_seq1(K00767);comp35325_c0_seq1(K00763);comp35325_c0_seq2(K00763);comp35325_c0_seq3(K00763);comp35325_c0_seq4(K00763);comp36836…	ko00760.png
path:ko00514	Other types of O-glycan biosynthesis	3	comp32781_c0_seq3(K09667);comp32781_c0_seq4(K09667);comp35114_c0_seq1(K03691);	ko00514.png
path:ko04261	Adrenergic signaling in cardiomyocytes	54	comp15521_c0_seq1(K04371);comp19246_c0_seq1(K11584);comp19591_c0_seq1(K04354);comp19606_c0_seq1(K04371);comp21113_c0_seq1(K04382);comp21113_c1_seq1(K04382);comp21673_c0_seq1(K02183);comp22277_c0_seq1(K04382);comp24533_c0_seq1(K04371);comp26484_c1_seq1(K02183);comp27949_c0_seq1(K04354);comp28764_c0_seq1(K04371);comp28931_c0_seq1(K06269);comp28931_c0_seq2(K06269);comp29462_c0_seq1(K04382);comp29689…	ko04261.png
path:ko05203	Viral carcinogenesis	253	comp128497_c0_seq1(K06627);comp15521_c0_seq1(K04371);comp15670_c0_seq1(K03136);comp15673_c1_seq1(K11838);comp15897_c0_seq1(K03875);comp15976_c0_seq1(K03137);comp16135_c0_seq1(K06627);comp16193_c0_seq1(K02146);comp17296_c0_seq1(K06630);comp17925_c0_seq1(K06630);comp18004_c0_seq1(K06627);comp18152_c0_seq1(K03142);comp18204_c0_seq1(K11838);comp18455_c0_seq1(K00873);comp19456_c0_seq1(K06627);comp1960…	ko05203.png
path:ko04974	Protein digestion and absorption	23	comp10174_c0_seq1(K05849);comp22945_c0_seq1(K01278);comp26631_c0_seq1(K01312);comp26631_c0_seq2(K01312);comp31015_c0_seq2(K14207);comp31015_c0_seq4(K14207);comp31015_c0_seq5(K14207);comp32415_c0_seq1(K01285);comp32415_c0_seq2(K01285);comp34892_c0_seq1(K01285);comp35194_c0_seq1(K14207);comp36804_c0_seq1(K14207);comp39049_c0_seq1(K14207);comp39049_c0_seq10(K14207);comp39049_c0_seq11(K14207);comp390…	ko04974.png
path:ko05131	Shigellosis	61	comp116386_c0_seq1(K05758);comp12705_c0_seq1(K05692);comp15521_c0_seq1(K04371);comp16277_c0_seq1(K05754);comp17892_c0_seq1(K05756);comp19606_c0_seq1(K04371);comp22978_c0_seq1(K05692);comp24259_c0_seq1(K05759);comp24259_c0_seq2(K05759);comp24533_c0_seq1(K04371);comp24660_c0_seq1(K13728);comp28154_c0_seq1(K04392);comp28154_c0_seq2(K04392);comp28764_c0_seq1(K04371);comp29182_c0_seq1(K05759);comp2918…	ko05131.png
path:ko04145	Phagosome	164	comp1168_c0_seq1(K07375);comp12705_c0_seq1(K05692);comp15731_c0_seq1(K03661);comp16193_c0_seq1(K02146);comp17747_c0_seq1(K08057);comp18970_c0_seq1(K07374);comp20622_c0_seq1(K07342);comp21503_c0_seq1(K07374);comp21503_c1_seq1(K07374);comp21939_c0_seq1(K10956);comp21939_c0_seq2(K10956);comp21939_c1_seq1(K10956);comp22816_c0_seq1(K02155);comp22816_c1_seq1(K02155);comp22978_c0_seq1(K05692);comp23442_…	ko04145.png
path:ko03060	Protein export	71	comp15906_c0_seq1(K12948);comp16435_c0_seq1(K03217);comp16867_c0_seq1(K09647);comp170397_c0_seq1(K09490);comp19811_c0_seq1(K12272);comp19811_c0_seq2(K12272);comp20622_c0_seq1(K07342);comp21015_c0_seq1(K03116);comp21015_c0_seq2(K03116);comp21927_c0_seq1(K09648);comp21939_c0_seq1(K10956);comp21939_c0_seq2(K10956);comp21939_c1_seq1(K10956);comp22026_c0_seq1(K13280);comp22112_c0_seq1(K09490);comp2326…	ko03060.png
path:ko00072	Synthesis and degradation of ketone bodies	8	comp18952_c0_seq1(K01027);comp29437_c0_seq1(K00626);comp29437_c0_seq2(K00626);comp31542_c0_seq1(K00626);comp31542_c1_seq1(K00626);comp31542_c1_seq2(K00626);comp31609_c0_seq1(K01641);comp34043_c0_seq1(K01640);	ko00072.png
path:ko04666	Fc gamma R-mediated phagocytosis	61	comp116386_c0_seq1(K05758);comp15109_c0_seq1(K04718);comp15521_c0_seq1(K04371);comp16277_c0_seq1(K05754);comp17892_c0_seq1(K05756);comp179118_c0_seq1(K04368);comp19606_c0_seq1(K04371);comp20569_c0_seq1(K00889);comp20569_c0_seq2(K00889);comp20569_c0_seq3(K00889);comp22394_c0_seq1(K05765);comp24533_c0_seq1(K04371);comp24583_c0_seq1(K05765);comp25374_c0_seq1(K04688);comp25518_c1_seq1(K04368);comp259…	ko04666.png
path:ko03440	Homologous recombination	75	comp12063_c0_seq1(K10870);comp15704_c0_seq1(K07466);comp16051_c0_seq1(K10865);comp17446_c0_seq1(K08775);comp18622_c0_seq1(K10740);comp19668_c0_seq1(K08775);comp21976_c0_seq1(K08775);comp25247_c0_seq1(K10901);comp25247_c0_seq2(K10901);comp25247_c0_seq3(K10901);comp25282_c0_seq1(K08775);comp256079_c0_seq1(K10875);comp26460_c0_seq1(K10866);comp27348_c0_seq1(K03111);comp27557_c0_seq1(K07466);comp2820…	ko03440.png
path:ko05145	Toxoplasmosis	89	comp111259_c0_seq1(K08738);comp15521_c0_seq1(K04371);comp15940_c0_seq1(K13412);comp19606_c0_seq1(K04371);comp22112_c0_seq2(K03283);comp23367_c0_seq1(K13412);comp24533_c0_seq1(K04371);comp25112_c0_seq1(K03283);comp25154_c0_seq1(K13412);comp25154_c1_seq1(K13412);comp25154_c2_seq1(K13412);comp25505_c0_seq1(K03283);comp25505_c1_seq1(K03283);comp26888_c0_seq1(K13412);comp26888_c0_seq2(K13412);comp2876…	ko05145.png
path:ko04112	Cell cycle - Caulobacter	20	comp16925_c0_seq1(K03531);comp16925_c0_seq2(K03531);comp21339_c0_seq1(K01358);comp23023_c0_seq1(K01358);comp24074_c1_seq1(K03531);comp24074_c1_seq2(K03531);comp26432_c0_seq1(K03544);comp28420_c0_seq1(K01358);comp30599_c0_seq1(K03531);comp32497_c0_seq1(K01358);comp34382_c0_seq1(K01358);comp34382_c0_seq2(K01358);comp37470_c0_seq1(K01338);comp38733_c0_seq15(K01358);comp38733_c0_seq20(K01358);comp387…	ko04112.png
path:ko00930	Caprolactam degradation	6	comp10726_c0_seq1(K00002);comp15711_c0_seq1(K01692);comp15805_c0_seq1(K01692);comp218490_c0_seq1(K03379);comp27828_c0_seq1(K01692);comp32723_c0_seq1(K01692);	ko00930.png
path:ko00430	Taurine and hypotaurine metabolism	34	comp15252_c0_seq1(K01580);comp20963_c0_seq1(K01580);comp213307_c0_seq1(K00681);comp25008_c0_seq1(K00681);comp25867_c0_seq1(K01580);comp28031_c0_seq1(K10712);comp29632_c0_seq1(K10712);comp30978_c0_seq1(K01580);comp31138_c0_seq1(K01580);comp31138_c1_seq1(K01580);comp31715_c0_seq1(K10712);comp31715_c0_seq2(K10712);comp32781_c0_seq2(K01580);comp32781_c0_seq6(K01580);comp33071_c0_seq1(K10712);comp3529…	ko00430.png
path:ko01200	Carbon metabolism	334	comp1032_c0_seq1(K00297);comp122416_c0_seq1(K00616);comp13302_c0_seq1(K00026);comp138554_c0_seq1(K01610);comp15758_c0_seq1(K00058);comp15771_c0_seq1(K01810);comp15894_c0_seq1(K00036);comp15905_c0_seq1(K01689);comp15905_c0_seq2(K01689);comp15950_c0_seq1(K01679);comp15986_c0_seq1(K01961);comp16127_c0_seq1(K00640);comp16326_c0_seq1(K00844);comp16560_c0_seq1(K00122);comp16560_c0_seq2(K00122);comp1661…	ko01200.png
path:ko04932	Non-alcoholic fatty liver disease (NAFLD)	108	comp10323_c0_seq1(K02256);comp111259_c0_seq1(K08738);comp16939_c0_seq1(K00416);comp17842_c0_seq1(K02261);comp17864_c0_seq1(K03966);comp18200_c0_seq1(K11353);comp19438_c0_seq1(K00413);comp2001_c0_seq1(K02262);comp20639_c0_seq1(K02256);comp20865_c0_seq1(K03083);comp21585_c0_seq1(K11352);comp21585_c0_seq2(K11352);comp22549_c0_seq1(K03939);comp22753_c0_seq1(K03955);comp22900_c0_seq1(K03946);comp23998…	ko04932.png
path:ko04750	Inflammatory mediator regulation of TRP channels	18	comp21673_c0_seq1(K02183);comp26484_c1_seq1(K02183);comp28931_c0_seq1(K06269);comp28931_c0_seq2(K06269);comp29689_c0_seq1(K02183);comp29689_c0_seq2(K02183);comp30966_c0_seq1(K06269);comp30966_c0_seq2(K06269);comp33217_c0_seq2(K02183);comp34150_c0_seq1(K06269);comp34150_c0_seq2(K06269);comp34150_c0_seq3(K06269);comp34282_c0_seq1(K02183);comp35814_c0_seq3(K02183);comp361518_c0_seq1(K04441);comp3672…	ko04750.png
path:ko00513	Various types of N-glycan biosynthesis	35	comp15376_c0_seq1(K12670);comp17552_c0_seq1(K00736);comp21151_c0_seq1(K03842);comp21151_c0_seq2(K03842);comp23258_c0_seq1(K12669);comp24568_c0_seq1(K00726);comp24568_c0_seq2(K00726);comp26135_c0_seq1(K01230);comp26654_c0_seq1(K12668);comp27554_c0_seq1(K12666);comp28895_c1_seq1(K07432);comp29055_c0_seq1(K12670);comp31957_c0_seq1(K07151);comp32214_c0_seq1(K12666);comp32232_c0_seq1(K03847);comp32364…	ko00513.png
path:ko00130	Ubiquinone and other terpenoid-quinone biosynthesis	83	comp17006_c0_seq1(K06127);comp17006_c0_seq2(K06127);comp20136_c0_seq1(K01904);comp20514_c0_seq1(K01904);comp24377_c0_seq1(K09833);comp24493_c0_seq1(K09834);comp25345_c0_seq1(K02552);comp25862_c0_seq1(K12501);comp26508_c1_seq1(K09833);comp26901_c0_seq1(K14759);comp26988_c0_seq1(K14759);comp26988_c0_seq2(K14759);comp27275_c0_seq1(K09833);comp30286_c0_seq1(K02548);comp30286_c0_seq2(K02548);comp30947…	ko00130.png
path:ko04966	Collecting duct acid secretion	30	comp16193_c0_seq1(K02146);comp22816_c0_seq1(K02155);comp22816_c1_seq1(K02155);comp24022_c0_seq1(K02150);comp24022_c0_seq2(K02150);comp26734_c0_seq1(K02147);comp26734_c1_seq1(K02147);comp26734_c1_seq2(K02147);comp28668_c0_seq1(K02152);comp28668_c0_seq2(K02152);comp28673_c0_seq1(K02155);comp28673_c0_seq2(K02155);comp28700_c0_seq1(K02155);comp28700_c0_seq2(K02155);comp29532_c0_seq1(K02145);comp32790…	ko04966.png
path:ko03410	Base excision repair	77	comp100394_c0_seq1(K01246);comp16750_c0_seq1(K10801);comp18179_c0_seq1(K03660);comp240751_c0_seq1(K02324);comp24404_c0_seq1(K01247);comp24404_c0_seq2(K01247);comp24757_c0_seq1(K10802);comp25439_c0_seq1(K03512);comp26318_c0_seq1(K10563);comp26318_c0_seq2(K10563);comp26318_c0_seq3(K10563);comp28949_c0_seq1(K10773);comp29093_c0_seq1(K10803);comp29245_c0_seq1(K01247);comp29245_c0_seq2(K01247);comp292…	ko03410.png
path:ko04740	Olfactory transduction	10	comp21673_c0_seq1(K02183);comp26484_c1_seq1(K02183);comp29689_c0_seq1(K02183);comp29689_c0_seq2(K02183);comp33217_c0_seq2(K02183);comp34282_c0_seq1(K02183);comp35814_c0_seq3(K02183);comp36724_c0_seq1(K04345);comp36830_c0_seq1(K02183);comp36830_c0_seq2(K02183);	ko04740.png
path:ko05160	Hepatitis C	33	comp15521_c0_seq1(K04371);comp19591_c0_seq1(K04354);comp19606_c0_seq1(K04371);comp20865_c0_seq1(K03083);comp21113_c0_seq1(K04382);comp21113_c1_seq1(K04382);comp22277_c0_seq1(K04382);comp24533_c0_seq1(K04371);comp27949_c0_seq1(K04354);comp28764_c0_seq1(K04371);comp29462_c0_seq1(K04382);comp31559_c0_seq1(K03456);comp31625_c0_seq1(K04354);comp31948_c0_seq2(K06276);comp32459_c0_seq1(K03237);comp32463…	ko05160.png
path:ko05020	Prion diseases	31	comp15521_c0_seq1(K04371);comp170397_c0_seq1(K09490);comp179118_c0_seq1(K04368);comp19606_c0_seq1(K04371);comp22112_c0_seq1(K09490);comp24533_c0_seq1(K04371);comp24848_c0_seq1(K04565);comp24848_c0_seq2(K04565);comp25518_c1_seq1(K04368);comp26648_c0_seq1(K04368);comp28764_c0_seq1(K04371);comp29718_c0_seq1(K04565);comp29718_c0_seq2(K04565);comp31540_c0_seq1(K04565);comp32204_c0_seq1(K09490);comp339…	ko05020.png
path:ko04391	Hippo signaling pathway - fly	31	comp12705_c0_seq1(K05692);comp17296_c0_seq1(K06630);comp17925_c0_seq1(K06630);comp19591_c0_seq1(K04354);comp21113_c0_seq1(K04382);comp21113_c1_seq1(K04382);comp22277_c0_seq1(K04382);comp22978_c0_seq1(K05692);comp24103_c0_seq1(K06630);comp24235_c0_seq1(K06630);comp25495_c0_seq1(K06685);comp27949_c0_seq1(K04354);comp29276_c0_seq1(K05692);comp29462_c0_seq1(K04382);comp29488_c0_seq1(K06630);comp29488…	ko04391.png
path:ko00240	Pyrimidine metabolism	195	comp115919_c0_seq1(K03018);comp14999_c0_seq1(K01520);comp15267_c0_seq1(K03787);comp1531_c0_seq1(K02321);comp15337_c0_seq1(K01955);comp15337_c0_seq2(K01955);comp15384_c0_seq1(K03005);comp15587_c0_seq1(K03017);comp18501_c0_seq1(K03000);comp18698_c0_seq1(K03017);comp18782_c0_seq1(K03011);comp194558_c0_seq1(K02685);comp20552_c0_seq1(K02999);comp20793_c0_seq1(K01937);comp20812_c0_seq1(K00609);comp2081…	ko00240.png
path:ko00900	Terpenoid backbone biosynthesis	72	comp136212_c0_seq1(K13789);comp15567_c0_seq1(K13789);comp16859_c0_seq1(K13789);comp19070_c0_seq1(K01823);comp21171_c0_seq1(K00991);comp23357_c0_seq1(K11778);comp24200_c0_seq1(K13789);comp24380_c0_seq1(K11778);comp24447_c0_seq1(K01823);comp25968_c0_seq1(K00787);comp25968_c0_seq2(K00787);comp26165_c0_seq1(K03527);comp27393_c0_seq1(K05356);comp27428_c0_seq1(K13789);comp27661_c1_seq1(K12742);comp2771…	ko00900.png
path:ko05223	Non-small cell lung cancer	21	comp15521_c0_seq1(K04371);comp179118_c0_seq1(K04368);comp19606_c0_seq1(K04371);comp22628_c0_seq1(K01522);comp24533_c0_seq1(K04371);comp25518_c1_seq1(K04368);comp26648_c0_seq1(K04368);comp28764_c0_seq1(K04371);comp31948_c0_seq2(K06276);comp34789_c0_seq7(K04371);comp38679_c1_seq1(K04371);comp38679_c1_seq11(K04371);comp38679_c1_seq12(K04371);comp38679_c1_seq14(K04371);comp38679_c1_seq15(K04371);comp…	ko05223.png
path:ko04962	Vasopressin-regulated water reabsorption	9	comp15519_c0_seq1(K10418);comp22718_c0_seq1(K12462);comp29701_c0_seq1(K06027);comp30281_c0_seq1(K12462);comp36387_c0_seq1(K10418);comp36387_c0_seq2(K10418);comp36387_c0_seq3(K10418);comp36387_c0_seq4(K10418);comp36724_c0_seq1(K04345);	ko04962.png
path:ko04340	Hedgehog signaling pathway	10	comp20865_c0_seq1(K03083);comp25041_c0_seq1(K06228);comp29501_c0_seq1(K08960);comp29715_c1_seq1(K02218);comp29715_c2_seq1(K02218);comp30177_c0_seq1(K06228);comp30690_c0_seq1(K08960);comp30690_c1_seq1(K08960);comp36305_c0_seq1(K02218);comp36724_c0_seq1(K04345);	ko04340.png
path:ko04130	SNARE interactions in vesicular transport	55	comp15497_c0_seq1(K08493);comp19777_c0_seq1(K08486);comp20251_c0_seq1(K08486);comp20251_c0_seq2(K08486);comp213793_c0_seq1(K08504);comp22266_c0_seq1(K08516);comp24374_c0_seq1(K08493);comp25138_c0_seq1(K08503);comp26422_c0_seq1(K08503);comp26635_c0_seq1(K08515);comp26863_c0_seq1(K08517);comp26863_c0_seq2(K08517);comp27474_c0_seq1(K08486);comp27962_c0_seq1(K08503);comp28082_c0_seq1(K08515);comp2838…	ko04130.png
path:ko00624	Polycyclic aromatic hydrocarbon degradation	9	comp21240_c0_seq1(K00517);comp21240_c0_seq2(K00517);comp22762_c1_seq1(K00517);comp32213_c0_seq1(K00517);comp32213_c0_seq2(K00517);comp33219_c0_seq1(K00517);comp36241_c0_seq1(K00599);comp38671_c0_seq4(K00517);comp83168_c0_seq1(K00517);	ko00624.png
path:ko05218	Melanoma	26	comp15508_c0_seq1(K01110);comp15521_c0_seq1(K04371);comp179118_c0_seq1(K04368);comp19606_c0_seq1(K04371);comp23698_c0_seq1(K01110);comp24533_c0_seq1(K04371);comp25518_c1_seq1(K04368);comp26648_c0_seq1(K04368);comp28764_c0_seq1(K04371);comp34764_c0_seq1(K01110);comp34764_c0_seq2(K01110);comp34764_c1_seq1(K01110);comp34764_c1_seq2(K01110);comp34764_c2_seq1(K01110);comp34789_c0_seq7(K04371);comp3867…	ko05218.png
path:ko00909	Sesquiterpenoid and triterpenoid biosynthesis	21	comp1363_c0_seq1(K15813);comp15428_c0_seq1(K00511);comp28619_c0_seq2(K15822);comp28619_c0_seq3(K15813);comp31851_c0_seq1(K00511);comp33131_c0_seq1(K00801);comp36785_c0_seq1(K15813);comp36785_c0_seq10(K15813);comp36785_c0_seq11(K15813);comp36785_c0_seq2(K15813);comp36785_c0_seq3(K15813);comp36785_c0_seq4(K15813);comp36785_c0_seq5(K15813);comp36785_c0_seq7(K15813);comp36785_c0_seq8(K15813);comp3678…	ko00909.png
path:ko00051	Fructose and mannose metabolism	68	comp16326_c0_seq1(K00844);comp17945_c0_seq1(K01623);comp22731_c0_seq1(K01624);comp23770_c0_seq1(K00850);comp24331_c0_seq1(K01623);comp24331_c0_seq2(K01623);comp25061_c0_seq1(K01803);comp25210_c0_seq1(K00966);comp25294_c0_seq1(K00895);comp26461_c0_seq1(K00847);comp27679_c0_seq1(K00844);comp27679_c0_seq2(K00844);comp27679_c1_seq1(K00844);comp28061_c0_seq1(K00966);comp28550_c0_seq1(K01803);comp28633…	ko00051.png
path:ko04621	NOD-like receptor signaling pathway	44	comp15521_c0_seq1(K04371);comp155_c0_seq1(K04079);comp16262_c0_seq1(K12795);comp178692_c0_seq1(K04079);comp19606_c0_seq1(K04371);comp19921_c1_seq1(K04079);comp24533_c0_seq1(K04371);comp28764_c0_seq1(K04371);comp29811_c0_seq1(K12795);comp29811_c0_seq2(K12795);comp30001_c0_seq1(K12795);comp30001_c0_seq2(K12795);comp320185_c0_seq1(K04079);comp32582_c0_seq1(K12795);comp33386_c0_seq1(K04079);comp33564…	ko04621.png
path:ko05152	Tuberculosis	80	comp111259_c0_seq1(K08738);comp15109_c0_seq1(K04718);comp15521_c0_seq1(K04371);comp15731_c0_seq1(K03661);comp16193_c0_seq1(K02146);comp18180_c0_seq1(K06268);comp19606_c0_seq1(K04371);comp21307_c0_seq1(K04043);comp21673_c0_seq1(K02183);comp22816_c0_seq1(K02155);comp22816_c1_seq1(K02155);comp23338_c0_seq1(K04498);comp24533_c0_seq1(K04371);comp25900_c0_seq1(K04043);comp26484_c1_seq1(K02183);comp2734…	ko05152.png
path:ko05012	Parkinson's disease	173	comp10323_c0_seq1(K02256);comp111259_c0_seq1(K08738);comp11666_c0_seq1(K05863);comp1386_c0_seq1(K03878);comp1386_c1_seq1(K03878);comp15765_c0_seq1(K15040);comp16860_c0_seq1(K02136);comp16939_c0_seq1(K00416);comp17842_c0_seq1(K02261);comp17864_c0_seq1(K03966);comp18200_c0_seq1(K11353);comp19071_c0_seq1(K15040);comp19438_c0_seq1(K00413);comp2001_c0_seq1(K02262);comp20639_c0_seq1(K02256);comp20723_c…	ko05012.png
path:ko04921	Oxytocin signaling pathway	76	comp10855_c0_seq1(K03234);comp12705_c0_seq1(K05692);comp1422_c0_seq1(K03234);comp15521_c0_seq1(K04371);comp179118_c0_seq1(K04368);comp18180_c0_seq1(K06268);comp19606_c0_seq1(K04371);comp21673_c0_seq1(K02183);comp22978_c0_seq1(K05692);comp24533_c0_seq1(K04371);comp25102_c0_seq1(K03234);comp25110_c0_seq1(K07199);comp25110_c0_seq2(K07199);comp25518_c1_seq1(K04368);comp26484_c1_seq1(K02183);comp26648…	ko04921.png
path:ko04011	MAPK signaling pathway - yeast	13	comp20323_c0_seq1(K01759);comp20323_c0_seq2(K01759);comp33726_c0_seq1(K01759);comp33726_c0_seq2(K01759);comp33726_c0_seq3(K01759);comp33726_c0_seq4(K01759);comp361518_c0_seq1(K04441);comp38759_c0_seq1(K09291);comp38759_c0_seq2(K09291);comp38759_c0_seq3(K09291);comp38759_c0_seq4(K09291);comp38759_c0_seq5(K09291);comp972_c0_seq1(K08294);	ko04011.png
path:ko03050	Proteasome	57	comp16095_c0_seq1(K03063);comp18058_c0_seq1(K02737);comp18369_c0_seq1(K03064);comp18706_c0_seq1(K03066);comp18706_c0_seq2(K03066);comp18976_c0_seq1(K02727);comp19007_c0_seq1(K02735);comp20324_c0_seq1(K02728);comp22389_c0_seq1(K03038);comp22389_c0_seq2(K03038);comp23449_c0_seq1(K03039);comp23625_c0_seq1(K02737);comp24457_c0_seq1(K03036);comp26231_c0_seq1(K03033);comp26688_c0_seq1(K11599);comp26735…	ko03050.png
path:ko04120	Ubiquitin mediated proteolysis	214	comp14982_c0_seq1(K06689);comp15574_c0_seq1(K10577);comp15897_c0_seq1(K03875);comp15915_c0_seq1(K10576);comp15924_c0_seq1(K10579);comp15943_c0_seq1(K06689);comp16214_c0_seq1(K03094);comp16409_c0_seq1(K03354);comp16744_c0_seq1(K04506);comp18126_c0_seq1(K03094);comp18967_c0_seq1(K10144);comp19245_c0_seq1(K10576);comp19245_c0_seq2(K10576);comp19291_c0_seq1(K10573);comp19694_c0_seq1(K10685);comp19694…	ko04120.png
path:ko00984	Steroid degradation	4	comp11718_c0_seq1(K03333);comp38318_c1_seq1(K03333);comp38318_c1_seq2(K03333);comp38318_c1_seq3(K03333);	ko00984.png
path:ko04920	Adipocytokine signaling pathway	34	comp24298_c0_seq1(K07297);comp24868_c0_seq2(K07297);comp25110_c0_seq1(K07199);comp25110_c0_seq2(K07199);comp25324_c0_seq1(K07203);comp25814_c0_seq1(K01897);comp25814_c1_seq1(K01897);comp25814_c2_seq1(K01897);comp27846_c0_seq1(K01897);comp28005_c0_seq1(K01897);comp28511_c0_seq1(K01897);comp28717_c0_seq1(K07198);comp28717_c1_seq1(K07198);comp30538_c0_seq1(K07359);comp30538_c0_seq2(K07359);comp31902…	ko04920.png
path:ko00520	Amino sugar and nucleotide sugar metabolism	143	comp15771_c0_seq1(K01810);comp16239_c0_seq1(K00326);comp16326_c0_seq1(K00844);comp18315_c0_seq1(K01183);comp19066_c0_seq1(K00965);comp19653_c0_seq1(K01183);comp20339_c0_seq1(K00975);comp20532_c0_seq1(K00770);comp20613_c0_seq1(K13648);comp207102_c0_seq1(K01835);comp20827_c0_seq1(K01784);comp20827_c0_seq2(K01784);comp22133_c0_seq1(K00820);comp22133_c0_seq2(K00820);comp22133_c1_seq1(K00820);comp2213…	ko00520.png
path:ko05215	Prostate cancer	57	comp15508_c0_seq1(K01110);comp15521_c0_seq1(K04371);comp155_c0_seq1(K04079);comp178692_c0_seq1(K04079);comp179118_c0_seq1(K04368);comp19606_c0_seq1(K04371);comp19921_c1_seq1(K04079);comp20865_c0_seq1(K03083);comp23338_c0_seq1(K04498);comp23698_c0_seq1(K01110);comp24356_c0_seq1(K02206);comp24533_c0_seq1(K04371);comp25324_c0_seq1(K07203);comp25518_c1_seq1(K04368);comp26648_c0_seq1(K04368);comp28764…	ko05215.png
path:ko00040	Pentose and glucuronate interconversions	69	comp107123_c0_seq1(K01728);comp113990_c0_seq1(K01728);comp136873_c0_seq1(K01728);comp15942_c0_seq1(K01728);comp16094_c0_seq1(K01728);comp161599_c0_seq1(K01051);comp1863_c0_seq1(K01184);comp20944_c0_seq1(K00128);comp20944_c0_seq2(K00128);comp22892_c0_seq1(K01051);comp23787_c0_seq1(K00128);comp256386_c0_seq1(K01728);comp26499_c0_seq1(K01051);comp26499_c0_seq2(K01051);comp26984_c0_seq1(K01051);comp2…	ko00040.png
path:ko00450	Selenocompound metabolism	17	comp16406_c0_seq1(K01761);comp24526_c0_seq1(K00384);comp26026_c0_seq1(K01760);comp27347_c0_seq1(K00384);comp29603_c0_seq1(K00549);comp29603_c1_seq1(K00549);comp29603_c2_seq1(K00549);comp31205_c0_seq1(K01874);comp32300_c0_seq1(K13811);comp32995_c0_seq1(K13811);comp33000_c0_seq1(K01739);comp34246_c0_seq1(K08247);comp35629_c0_seq1(K00549);comp35875_c0_seq1(K00549);comp35875_c1_seq1(K00549);comp37630…	ko00450.png
path:ko00620	Pyruvate metabolism	109	comp13302_c0_seq1(K00026);comp138554_c0_seq1(K01610);comp15779_c0_seq1(K01512);comp15779_c0_seq2(K01512);comp15986_c0_seq1(K01961);comp17460_c0_seq1(K00026);comp18455_c0_seq1(K00873);comp19887_c0_seq1(K00026);comp19887_c0_seq2(K00026);comp20323_c0_seq1(K01759);comp20323_c0_seq2(K01759);comp20463_c0_seq1(K00029);comp20463_c0_seq2(K00029);comp20944_c0_seq1(K00128);comp20944_c0_seq2(K00128);comp2227…	ko00620.png
path:ko00310	Lysine degradation	35	comp15711_c0_seq1(K01692);comp15805_c0_seq1(K01692);comp17501_c0_seq1(K14157);comp17501_c0_seq2(K14157);comp20944_c0_seq1(K00128);comp20944_c0_seq2(K00128);comp23787_c0_seq1(K00128);comp27828_c0_seq1(K01692);comp28113_c0_seq1(K14085);comp28188_c0_seq1(K00128);comp29437_c0_seq1(K00626);comp29437_c0_seq2(K00626);comp29651_c0_seq1(K00658);comp29651_c0_seq2(K00658);comp29651_c0_seq3(K00658);comp29651…	ko00310.png
path:ko04973	Carbohydrate digestion and absorption	14	comp16326_c0_seq1(K00844);comp25525_c0_seq1(K01176);comp27679_c0_seq1(K00844);comp27679_c0_seq2(K00844);comp27679_c1_seq1(K00844);comp31266_c0_seq1(K00844);comp31266_c0_seq2(K00844);comp38691_c0_seq11(K00844);comp38691_c0_seq14(K00844);comp38691_c0_seq15(K00844);comp38691_c0_seq16(K00844);comp38691_c0_seq17(K00844);comp38691_c0_seq7(K00844);comp38691_c0_seq9(K00844);	ko04973.png
path:ko05031	Amphetamine addiction	25	comp18180_c0_seq1(K06268);comp21673_c0_seq1(K02183);comp26484_c1_seq1(K02183);comp28704_c0_seq1(K06268);comp28704_c0_seq3(K06268);comp28704_c0_seq4(K06268);comp28704_c0_seq5(K06268);comp28931_c0_seq1(K06269);comp28931_c0_seq2(K06269);comp29593_c0_seq1(K06268);comp29593_c0_seq2(K06268);comp29689_c0_seq1(K02183);comp29689_c0_seq2(K02183);comp30966_c0_seq1(K06269);comp30966_c0_seq2(K06269);comp33217…	ko05031.png
path:ko05323	Rheumatoid arthritis	37	comp15731_c0_seq1(K03661);comp16193_c0_seq1(K02146);comp22816_c0_seq1(K02155);comp22816_c1_seq1(K02155);comp23442_c0_seq1(K01365);comp24022_c0_seq1(K02150);comp24022_c0_seq2(K02150);comp259083_c0_seq1(K01365);comp26734_c0_seq1(K02147);comp26734_c1_seq1(K02147);comp26734_c1_seq2(K02147);comp27773_c0_seq1(K01365);comp28668_c0_seq1(K02152);comp28668_c0_seq2(K02152);comp28673_c0_seq1(K02155);comp2867…	ko05323.png
path:ko04270	Vascular smooth muscle contraction	41	comp15521_c0_seq1(K04371);comp17020_c1_seq1(K01047);comp179118_c0_seq1(K04368);comp19606_c0_seq1(K04371);comp21673_c0_seq1(K02183);comp24533_c0_seq1(K04371);comp25518_c1_seq1(K04368);comp26484_c1_seq1(K02183);comp26648_c0_seq1(K04368);comp28764_c0_seq1(K04371);comp28931_c0_seq1(K06269);comp28931_c0_seq2(K06269);comp29689_c0_seq1(K02183);comp29689_c0_seq2(K02183);comp30966_c0_seq1(K06269);comp3096…	ko04270.png
path:ko00362	Benzoate degradation	12	comp15711_c0_seq1(K01692);comp15805_c0_seq1(K01692);comp27828_c0_seq1(K01692);comp29437_c0_seq1(K00626);comp29437_c0_seq2(K00626);comp31542_c0_seq1(K00626);comp31542_c1_seq1(K00626);comp31542_c1_seq2(K00626);comp32723_c0_seq1(K01692);comp34064_c0_seq1(K00074);comp34064_c0_seq2(K00074);comp39256_c0_seq1(K07513);	ko00362.png
path:ko00010	Glycolysis / Gluconeogenesis	171	comp10726_c0_seq1(K00002);comp138554_c0_seq1(K01610);comp15771_c0_seq1(K01810);comp15905_c0_seq1(K01689);comp15905_c0_seq2(K01689);comp16326_c0_seq1(K00844);comp17060_c0_seq1(K00121);comp17945_c0_seq1(K01623);comp18455_c0_seq1(K00873);comp18826_c0_seq1(K00131);comp18826_c0_seq2(K00131);comp202283_c0_seq1(K00121);comp20475_c0_seq1(K01785);comp20475_c1_seq1(K01785);comp207102_c0_seq1(K01835);comp20…	ko00010.png
path:ko04612	Antigen processing and presentation	71	comp155_c0_seq1(K04079);comp17747_c0_seq1(K08057);comp178692_c0_seq1(K04079);comp19921_c1_seq1(K04079);comp22112_c0_seq2(K03283);comp23442_c0_seq1(K01365);comp24474_c0_seq1(K08054);comp24648_c0_seq1(K01369);comp24648_c0_seq2(K01369);comp25112_c0_seq1(K03283);comp25360_c0_seq1(K08059);comp25360_c0_seq2(K08059);comp25505_c0_seq1(K03283);comp25505_c1_seq1(K03283);comp259083_c0_seq1(K01365);comp27773…	ko04612.png
path:ko00640	Propanoate metabolism	51	comp15711_c0_seq1(K01692);comp15805_c0_seq1(K01692);comp15986_c0_seq1(K01961);comp20944_c0_seq1(K00128);comp20944_c0_seq2(K00128);comp21465_c0_seq1(K01899);comp23787_c0_seq1(K00128);comp24942_c0_seq1(K05605);comp26692_c0_seq1(K01963);comp26692_c0_seq2(K01963);comp27678_c0_seq1(K00140);comp27828_c0_seq1(K01692);comp28113_c0_seq1(K14085);comp28135_c0_seq1(K05605);comp28188_c0_seq1(K00128);comp29437…	ko00640.png
path:ko03013	RNA transport	346	comp10331_c0_seq1(K14327);comp12766_c0_seq1(K03252);comp13129_c0_seq1(K07936);comp15510_c0_seq1(K12882);comp15574_c0_seq1(K10577);comp15724_c0_seq1(K03242);comp15866_c0_seq1(K12878);comp15868_c0_seq1(K03262);comp15873_c0_seq1(K14525);comp16553_c0_seq1(K03248);comp17496_c0_seq1(K03113);comp18743_c0_seq1(K13176);comp18743_c0_seq2(K13176);comp18847_c0_seq1(K12160);comp19487_c0_seq1(K14290);comp19494…	ko03013.png
path:ko03070	Bacterial secretion system	24	comp16435_c0_seq1(K03217);comp21015_c0_seq1(K03116);comp21015_c0_seq2(K03116);comp23268_c0_seq1(K03110);comp23736_c0_seq1(K03070);comp24632_c0_seq1(K03106);comp25564_c0_seq1(K03217);comp29391_c0_seq1(K03070);comp29637_c0_seq1(K03116);comp31654_c0_seq1(K03118);comp32219_c0_seq1(K03106);comp32219_c0_seq2(K03106);comp32219_c0_seq3(K03106);comp32219_c0_seq4(K03106);comp32684_c0_seq1(K03217);comp34757…	ko03070.png
path:ko03030	DNA replication	120	comp15050_c0_seq1(K10743);comp15207_c0_seq1(K02212);comp1531_c0_seq1(K02321);comp15704_c0_seq1(K07466);comp18622_c0_seq1(K10740);comp194558_c0_seq1(K02685);comp20649_c0_seq1(K10755);comp21505_c0_seq1(K02209);comp22500_c0_seq1(K02321);comp22500_c1_seq1(K02321);comp22594_c0_seq1(K02320);comp235414_c0_seq1(K02321);comp240751_c0_seq1(K02324);comp25222_c0_seq1(K10755);comp27348_c0_seq1(K03111);comp275…	ko03030.png
path:ko05169	Epstein-Barr virus infection	240	comp115919_c0_seq1(K03018);comp128497_c0_seq1(K06627);comp13129_c0_seq1(K07936);comp15587_c0_seq1(K03017);comp15670_c0_seq1(K03136);comp15673_c1_seq1(K11838);comp15897_c0_seq1(K03875);comp15976_c0_seq1(K03137);comp16095_c0_seq1(K03063);comp16135_c0_seq1(K06627);comp17296_c0_seq1(K06630);comp17925_c0_seq1(K06630);comp18004_c0_seq1(K06627);comp18204_c0_seq1(K11838);comp18369_c0_seq1(K03064);comp186…	ko05169.png
path:ko04940	Type I diabetes mellitus	23	comp15252_c0_seq1(K01580);comp20963_c0_seq1(K01580);comp25867_c0_seq1(K01580);comp30978_c0_seq1(K01580);comp31138_c0_seq1(K01580);comp31138_c1_seq1(K01580);comp32781_c0_seq2(K01580);comp32781_c0_seq6(K01580);comp35889_c0_seq1(K04077);comp35889_c0_seq2(K04077);comp36560_c0_seq1(K04077);comp36736_c0_seq1(K01580);comp36736_c0_seq11(K01580);comp36736_c0_seq13(K01580);comp36736_c0_seq5(K01580);comp370…	ko04940.png
path:ko04380	Osteoclast differentiation	36	comp15521_c0_seq1(K04371);comp179118_c0_seq1(K04368);comp18180_c0_seq1(K06268);comp19606_c0_seq1(K04371);comp24533_c0_seq1(K04371);comp25518_c1_seq1(K04368);comp26648_c0_seq1(K04368);comp28154_c0_seq1(K04392);comp28154_c0_seq2(K04392);comp28704_c0_seq1(K06268);comp28704_c0_seq3(K06268);comp28704_c0_seq4(K06268);comp28704_c0_seq5(K06268);comp28764_c0_seq1(K04371);comp29426_c0_seq1(K04392);comp2942…	ko04380.png
path:ko01120	Microbial metabolism in diverse environments	514	comp1032_c0_seq1(K00297);comp10726_c0_seq1(K00002);comp122416_c0_seq1(K00616);comp13302_c0_seq1(K00026);comp138554_c0_seq1(K01610);comp15711_c0_seq1(K01692);comp15758_c0_seq1(K00058);comp15771_c0_seq1(K01810);comp15779_c0_seq1(K01512);comp15779_c0_seq2(K01512);comp15805_c0_seq1(K01692);comp15894_c0_seq1(K00036);comp15905_c0_seq1(K01689);comp15905_c0_seq2(K01689);comp15950_c0_seq1(K01679);comp1598…	ko01120.png
path:ko04918	Thyroid hormone synthesis	13	comp15606_c0_seq1(K00432);comp170397_c0_seq1(K09490);comp19725_c0_seq1(K00432);comp22112_c0_seq1(K09490);comp24474_c0_seq1(K08054);comp29515_c0_seq1(K00383);comp29569_c0_seq1(K00432);comp32204_c0_seq1(K09490);comp33968_c0_seq1(K00383);comp33968_c0_seq2(K00383);comp35417_c0_seq1(K09487);comp36724_c0_seq1(K04345);comp489313_c0_seq1(K09490);	ko04918.png
path:ko00904	Diterpenoid biosynthesis	25	comp19103_c0_seq1(K04120);comp19103_c0_seq2(K04120);comp20416_c0_seq1(K05282);comp23859_c0_seq1(K04122);comp238899_c0_seq1(K05282);comp25490_c0_seq1(K04125);comp26880_c0_seq1(K04123);comp26880_c1_seq1(K04123);comp27378_c0_seq1(K04121);comp30952_c0_seq1(K05282);comp33809_c0_seq3(K04123);comp34822_c0_seq1(K04120);comp34822_c0_seq4(K04120);comp34822_c0_seq5(K04120);comp34822_c0_seq9(K04120);comp3620…	ko00904.png
path:ko00966	Glucosinolate biosynthesis	3	comp141101_c0_seq1(K13027);comp22966_c0_seq1(K12153);comp34120_c0_seq3(K12153);	ko00966.png
path:ko00591	Linoleic acid metabolism	22	comp17020_c1_seq1(K01047);comp204442_c0_seq1(K00454);comp24736_c0_seq1(K00454);comp28587_c0_seq1(K00454);comp28888_c1_seq1(K00454);comp31357_c0_seq1(K00454);comp32977_c0_seq4(K00454);comp32977_c0_seq7(K00454);comp33521_c0_seq1(K00454);comp33718_c0_seq1(K00454);comp33718_c1_seq1(K00454);comp35335_c0_seq1(K00454);comp353481_c0_seq1(K00100);comp35785_c0_seq1(K15718);comp36782_c0_seq1(K14674);comp367…	ko00591.png
path:ko04725	Cholinergic synapse	22	comp15521_c0_seq1(K04371);comp179118_c0_seq1(K04368);comp18824_c0_seq1(K04536);comp19606_c0_seq1(K04371);comp24533_c0_seq1(K04371);comp25518_c1_seq1(K04368);comp26648_c0_seq1(K04368);comp28764_c0_seq1(K04371);comp32669_c0_seq1(K04536);comp34789_c0_seq7(K04371);comp36724_c0_seq1(K04345);comp38679_c1_seq1(K04371);comp38679_c1_seq11(K04371);comp38679_c1_seq12(K04371);comp38679_c1_seq14(K04371);comp3…	ko04725.png
path:ko04210	Apoptosis	21	comp111259_c0_seq1(K08738);comp133396_c0_seq1(K04728);comp18180_c0_seq1(K06268);comp28704_c0_seq1(K06268);comp28704_c0_seq3(K06268);comp28704_c0_seq4(K06268);comp28704_c0_seq5(K06268);comp29593_c0_seq1(K06268);comp29593_c0_seq2(K06268);comp31077_c0_seq1(K04733);comp3213_c0_seq1(K04728);comp33269_c0_seq1(K08738);comp33269_c0_seq2(K08738);comp33321_c0_seq1(K08738);comp33744_c0_seq1(K04728);comp3374…	ko04210.png
path:ko00790	Folate biosynthesis	30	comp24550_c0_seq1(K01495);comp25371_c0_seq1(K03635);comp25371_c0_seq2(K03635);comp27886_c0_seq1(K13998);comp27886_c0_seq2(K13998);comp31443_c0_seq1(K01930);comp31443_c0_seq2(K01930);comp31443_c0_seq3(K01930);comp31443_c0_seq4(K01930);comp32874_c0_seq1(K13941);comp32874_c0_seq2(K13941);comp33017_c0_seq1(K01633);comp34231_c0_seq1(K01633);comp34231_c0_seq2(K01633);comp35570_c0_seq1(K01495);comp35888…	ko00790.png
path:ko05220	Chronic myeloid leukemia	26	comp15521_c0_seq1(K04371);comp179118_c0_seq1(K04368);comp19606_c0_seq1(K04371);comp24533_c0_seq1(K04371);comp25518_c1_seq1(K04368);comp26648_c0_seq1(K04368);comp28764_c0_seq1(K04371);comp31928_c0_seq1(K06067);comp34789_c0_seq7(K04371);comp36415_c0_seq1(K06067);comp36487_c0_seq1(K06067);comp37060_c0_seq1(K06067);comp37060_c2_seq3(K06067);comp37060_c2_seq9(K06067);comp38679_c1_seq1(K04371);comp3867…	ko05220.png
path:ko01110	Biosynthesis of secondary metabolites	1230	comp10726_c0_seq1(K00002);comp11343_c0_seq1(K00430);comp122416_c0_seq1(K00616);comp12274_c0_seq1(K00688);comp12354_c0_seq1(K00688);comp13302_c0_seq1(K00026);comp136212_c0_seq1(K13789);comp1363_c0_seq1(K15813);comp138554_c0_seq1(K01610);comp141101_c0_seq1(K13027);comp142922_c0_seq1(K00475);comp14638_c0_seq1(K03781);comp149_c0_seq1(K01885);comp15252_c0_seq1(K01580);comp15267_c0_seq1(K03787);comp154…	ko01110.png
path:ko04070	Phosphatidylinositol signaling system	93	comp15508_c0_seq1(K01110);comp17425_c0_seq1(K05857);comp20569_c0_seq1(K00889);comp20569_c0_seq2(K00889);comp20569_c0_seq3(K00889);comp21393_c0_seq1(K00901);comp21673_c0_seq1(K02183);comp23698_c0_seq1(K01110);comp25145_c0_seq1(K00901);comp25145_c0_seq2(K00901);comp26484_c1_seq1(K02183);comp26568_c0_seq1(K00921);comp26568_c0_seq2(K00921);comp26568_c1_seq1(K00921);comp26585_c0_seq1(K00913);comp26585…	ko04070.png
path:ko04728	Dopaminergic synapse	41	comp18824_c0_seq1(K04536);comp19246_c0_seq1(K11584);comp19591_c0_seq1(K04354);comp20865_c0_seq1(K03083);comp21113_c0_seq1(K04382);comp21113_c1_seq1(K04382);comp21673_c0_seq1(K02183);comp22277_c0_seq1(K04382);comp26484_c1_seq1(K02183);comp27949_c0_seq1(K04354);comp28931_c0_seq1(K06269);comp28931_c0_seq2(K06269);comp29462_c0_seq1(K04382);comp29689_c0_seq1(K02183);comp29689_c0_seq2(K02183);comp30831…	ko04728.png
path:ko00052	Galactose metabolism	98	comp15520_c0_seq1(K06617);comp16326_c0_seq1(K00844);comp19066_c0_seq1(K00965);comp20475_c0_seq1(K01785);comp20475_c1_seq1(K01785);comp207102_c0_seq1(K01835);comp20827_c0_seq1(K01784);comp20827_c0_seq2(K01784);comp23770_c0_seq1(K00850);comp24799_c0_seq1(K01784);comp25330_c0_seq1(K01835);comp25380_c0_seq1(K01193);comp25380_c0_seq2(K01193);comp25380_c1_seq1(K01193);comp26342_c0_seq1(K07407);comp2634…	ko00052.png
path:ko04620	Toll-like receptor signaling pathway	29	comp15521_c0_seq1(K04371);comp179118_c0_seq1(K04368);comp19606_c0_seq1(K04371);comp24533_c0_seq1(K04371);comp25518_c1_seq1(K04368);comp26648_c0_seq1(K04368);comp28154_c0_seq1(K04392);comp28154_c0_seq2(K04392);comp28764_c0_seq1(K04371);comp29426_c0_seq1(K04392);comp29426_c1_seq1(K04392);comp30334_c0_seq1(K04392);comp30334_c1_seq1(K04392);comp30626_c0_seq1(K04392);comp31077_c0_seq1(K04733);comp3478…	ko04620.png
path:ko04012	ErbB signaling pathway	25	comp15521_c0_seq1(K04371);comp179118_c0_seq1(K04368);comp19606_c0_seq1(K04371);comp20865_c0_seq1(K03083);comp24533_c0_seq1(K04371);comp25324_c0_seq1(K07203);comp25374_c0_seq1(K04688);comp25518_c1_seq1(K04368);comp26648_c0_seq1(K04368);comp28764_c0_seq1(K04371);comp34789_c0_seq7(K04371);comp38200_c0_seq1(K04688);comp38200_c0_seq2(K04688);comp38679_c1_seq1(K04371);comp38679_c1_seq11(K04371);comp386…	ko04012.png
path:ko00660	C5-Branched dibasic acid metabolism	7	comp27810_c0_seq1(K01704);comp31197_c0_seq1(K01703);comp37811_c0_seq1(K01653);comp37811_c0_seq2(K01653);comp37811_c0_seq3(K01653);comp38464_c0_seq1(K01652);comp38464_c0_seq2(K01652);	ko00660.png
path:ko00523	Polyketide sugar unit biosynthesis	1	comp27881_c0_seq1(K12451);	ko00523.png
path:ko04711	Circadian rhythm - fly	4	comp20865_c0_seq1(K03083);comp29501_c0_seq1(K08960);comp30690_c0_seq1(K08960);comp30690_c1_seq1(K08960);	ko04711.png
path:ko04113	Meiosis - yeast	159	comp1292_c0_seq1(K02537);comp15207_c0_seq1(K02212);comp16409_c0_seq1(K03354);comp19246_c0_seq1(K11584);comp203093_c0_seq1(K02214);comp21113_c0_seq1(K04382);comp21113_c1_seq1(K04382);comp21471_c0_seq1(K02214);comp21505_c0_seq1(K02209);comp22277_c0_seq1(K04382);comp22935_c0_seq1(K03355);comp22935_c1_seq1(K03355);comp237781_c0_seq1(K02365);comp24844_c0_seq1(K06628);comp254988_c0_seq1(K02365);comp265…	ko04113.png
path:ko00970	Aminoacyl-tRNA biosynthesis	119	comp13204_c0_seq1(K01893);comp149_c0_seq1(K01885);comp20900_c0_seq1(K01880);comp20900_c1_seq1(K01880);comp22130_c0_seq1(K01866);comp23186_c0_seq1(K01887);comp25186_c0_seq1(K01866);comp25256_c0_seq1(K01889);comp26035_c0_seq1(K01881);comp26035_c0_seq2(K01881);comp26455_c0_seq1(K01893);comp26584_c0_seq1(K01866);comp26584_c0_seq2(K01866);comp26921_c0_seq1(K04567);comp27898_c0_seq1(K02434);comp28647_c…	ko00970.png
path:ko00643	Styrene degradation	23	comp28976_c0_seq1(K01555);comp28976_c0_seq2(K01555);comp28976_c0_seq3(K01555);comp30144_c0_seq1(K01800);comp30144_c0_seq2(K01800);comp30144_c0_seq3(K01800);comp30144_c1_seq1(K01800);comp31126_c0_seq1(K01501);comp32999_c0_seq1(K01426);comp32999_c0_seq3(K01426);comp34329_c0_seq1(K01800);comp34329_c0_seq2(K01800);comp34329_c0_seq3(K01800);comp34329_c0_seq4(K01800);comp34329_c0_seq5(K01800);comp34329…	ko00643.png
path:ko00983	Drug metabolism - other enzymes	19	comp24618_c0_seq1(K00857);comp28368_c0_seq1(K00876);comp28441_c0_seq1(K01489);comp29214_c0_seq1(K01951);comp30392_c0_seq1(K00876);comp30392_c0_seq2(K00876);comp30392_c1_seq1(K00876);comp31589_c0_seq1(K00760);comp33978_c0_seq1(K01951);comp33978_c0_seq2(K01951);comp34054_c0_seq1(K00207);comp34054_c0_seq3(K00207);comp34065_c0_seq1(K00106);comp35731_c1_seq1(K01431);comp37654_c0_seq1(K13421);comp38690…	ko00983.png
path:ko04111	Cell cycle - yeast	236	comp1292_c0_seq1(K02537);comp15207_c0_seq1(K02212);comp16214_c0_seq1(K03094);comp16269_c0_seq1(K06678);comp16409_c0_seq1(K03354);comp174496_c0_seq1(K06674);comp18126_c0_seq1(K03094);comp190625_c0_seq1(K06678);comp19090_c0_seq1(K06675);comp19591_c0_seq1(K04354);comp203093_c0_seq1(K02214);comp20330_c0_seq1(K03347);comp20446_c0_seq1(K02516);comp20581_c0_seq1(K08866);comp210357_c0_seq1(K06677);comp21…	ko04111.png
path:ko00380	Tryptophan metabolism	45	comp14638_c0_seq1(K03781);comp15711_c0_seq1(K01692);comp15805_c0_seq1(K01692);comp20944_c0_seq1(K00128);comp20944_c0_seq2(K00128);comp217994_c0_seq1(K03781);comp218928_c0_seq1(K03781);comp23103_c0_seq1(K11816);comp23787_c0_seq1(K00128);comp27828_c0_seq1(K01692);comp28113_c0_seq1(K14085);comp28188_c0_seq1(K00128);comp28363_c0_seq1(K03781);comp29332_c0_seq1(K03781);comp29332_c1_seq1(K03781);comp294…	ko00380.png
path:ko04370	VEGF signaling pathway	38	comp15109_c0_seq1(K04718);comp15521_c0_seq1(K04371);comp179118_c0_seq1(K04368);comp18180_c0_seq1(K06268);comp19606_c0_seq1(K04371);comp24533_c0_seq1(K04371);comp25518_c1_seq1(K04368);comp26648_c0_seq1(K04368);comp28154_c0_seq1(K04392);comp28154_c0_seq2(K04392);comp28704_c0_seq1(K06268);comp28704_c0_seq3(K06268);comp28704_c0_seq4(K06268);comp28704_c0_seq5(K06268);comp28764_c0_seq1(K04371);comp2942…	ko04370.png
path:ko00260	Glycine, serine and threonine metabolism	74	comp15758_c0_seq1(K00058);comp15994_c0_seq1(K02437);comp19825_c0_seq1(K00928);comp19825_c0_seq2(K00928);comp21801_c0_seq1(K00827);comp23011_c0_seq1(K15634);comp26008_c0_seq1(K00130);comp26582_c0_seq1(K01834);comp27048_c0_seq1(K00382);comp27313_c0_seq1(K15634);comp27313_c0_seq2(K15634);comp27313_c0_seq3(K15634);comp27313_c0_seq4(K15634);comp28113_c0_seq1(K14085);comp28343_c0_seq1(K00281);comp28543…	ko00260.png
path:ko00300	Lysine biosynthesis	38	comp19825_c0_seq1(K00928);comp19825_c0_seq2(K00928);comp24430_c0_seq1(K01714);comp28113_c0_seq1(K14085);comp28487_c0_seq1(K00215);comp29369_c0_seq1(K01586);comp30850_c0_seq1(K00133);comp34408_c0_seq1(K01778);comp36994_c0_seq10(K00215);comp36994_c0_seq11(K00215);comp36994_c0_seq12(K00215);comp36994_c0_seq13(K00215);comp36994_c0_seq14(K00215);comp36994_c0_seq15(K00215);comp36994_c0_seq18(K00215);co…	ko00300.png
path:ko00053	Ascorbate and aldarate metabolism	42	comp123774_c0_seq1(K00469);comp16456_c0_seq1(K08232);comp19515_c0_seq1(K00469);comp20143_c0_seq1(K00434);comp20944_c0_seq1(K00128);comp20944_c0_seq2(K00128);comp23787_c0_seq1(K00128);comp28113_c0_seq1(K14085);comp28188_c0_seq1(K00128);comp284719_c0_seq1(K00423);comp28684_c0_seq1(K10046);comp29505_c0_seq1(K00434);comp29505_c0_seq2(K00434);comp29710_c0_seq1(K00012);comp31301_c0_seq1(K00434);comp316…	ko00053.png
path:ko03020	RNA polymerase	80	comp115919_c0_seq1(K03018);comp15384_c0_seq1(K03005);comp15587_c0_seq1(K03017);comp18501_c0_seq1(K03000);comp18698_c0_seq1(K03017);comp18782_c0_seq1(K03011);comp20552_c0_seq1(K02999);comp209479_c0_seq1(K03043);comp21043_c0_seq1(K03023);comp2183_c0_seq1(K03043);comp22282_c0_seq1(K03024);comp24511_c0_seq1(K03013);comp25039_c0_seq1(K03019);comp25272_c0_seq1(K03007);comp25404_c0_seq1(K14721);comp2604…	ko03020.png
path:ko00531	Glycosaminoglycan degradation	17	comp25944_c0_seq1(K12373);comp25944_c0_seq2(K12373);comp30226_c0_seq1(K10532);comp30226_c0_seq2(K10532);comp30585_c0_seq1(K10532);comp30585_c0_seq2(K10532);comp33411_c0_seq1(K01205);comp34136_c0_seq1(K12373);comp34136_c0_seq2(K12373);comp34136_c0_seq3(K12373);comp34136_c0_seq4(K12373);comp34136_c0_seq5(K12373);comp34136_c0_seq6(K12373);comp35061_c0_seq1(K12309);comp35061_c0_seq2(K12309);comp37629…	ko00531.png
path:ko01100	Metabolic pathways	2456	comp10074_c0_seq1(K14423);comp10323_c0_seq1(K02256);comp1032_c0_seq1(K00297);comp10726_c0_seq1(K00002);comp11343_c0_seq1(K00430);comp115919_c0_seq1(K03018);comp116338_c0_seq1(K00652);comp122416_c0_seq1(K00616);comp12274_c0_seq1(K00688);comp12354_c0_seq1(K00688);comp128466_c0_seq1(K01613);comp131313_c0_seq1(K05581);comp131775_c0_seq1(K00558);comp13302_c0_seq1(K00026);comp1333_c0_seq1(K00558);comp1…
52);comp34708_c1_seq4(K00052);comp34708_c1_seq5(K00052);comp34708_c1_seq6(K00052);comp34708_c1_seq7(K00052);comp34708_c1_seq8(K00052);comp34708_c1_seq9(K00052);comp34729_c0_seq1(K00697);comp34731_c0_seq1(K06444);comp34743_c0_seq1(K00021);comp34754_c0_seq1(K00873);comp34754_c0_seq2(K00873);comp34779_c0_seq1(K03010);comp34779_c0_seq2(K03010);comp34789_c0_seq4(K01193);comp34802_c0_seq1(K13789);comp3…	ko01100.png
path:ko01210	2-Oxocarboxylic acid metabolism	90	comp141101_c0_seq1(K13027);comp19825_c0_seq1(K00928);comp19825_c0_seq2(K00928);comp19859_c0_seq1(K00052);comp19859_c0_seq2(K00052);comp20002_c0_seq1(K00620);comp21748_c0_seq1(K00826);comp22966_c0_seq1(K12153);comp24278_c0_seq1(K00031);comp25693_c0_seq1(K00826);comp26195_c0_seq2(K01681);comp26195_c0_seq3(K01681);comp26195_c0_seq6(K01681);comp26326_c0_seq1(K00030);comp26326_c1_seq1(K00030);comp2661…	ko01210.png
path:ko05132	Salmonella infection	45	comp116386_c0_seq1(K05758);comp12705_c0_seq1(K05692);comp15521_c0_seq1(K04371);comp16277_c0_seq1(K05754);comp17892_c0_seq1(K05756);comp19606_c0_seq1(K04371);comp22978_c0_seq1(K05692);comp24259_c0_seq1(K05759);comp24259_c0_seq2(K05759);comp24533_c0_seq1(K04371);comp28154_c0_seq1(K04392);comp28154_c0_seq2(K04392);comp28764_c0_seq1(K04371);comp29182_c0_seq1(K05759);comp29182_c0_seq2(K05759);comp2925…	ko05132.png
path:ko00942	Anthocyanin biosynthesis	6	comp30020_c0_seq1(K12930);comp38896_c0_seq1(K12930);comp38896_c0_seq3(K12930);comp38896_c0_seq5(K12930);comp38896_c0_seq6(K12930);comp38896_c0_seq8(K12930);	ko00942.png
path:ko05214	Glioma	37	comp15508_c0_seq1(K01110);comp15521_c0_seq1(K04371);comp179118_c0_seq1(K04368);comp19606_c0_seq1(K04371);comp21673_c0_seq1(K02183);comp23698_c0_seq1(K01110);comp24533_c0_seq1(K04371);comp25324_c0_seq1(K07203);comp25518_c1_seq1(K04368);comp26484_c1_seq1(K02183);comp26648_c0_seq1(K04368);comp28764_c0_seq1(K04371);comp29689_c0_seq1(K02183);comp29689_c0_seq2(K02183);comp33217_c0_seq2(K02183);comp3428…	ko05214.png
path:ko04720	Long-term potentiation	48	comp15521_c0_seq1(K04371);comp179118_c0_seq1(K04368);comp18180_c0_seq1(K06268);comp19606_c0_seq1(K04371);comp21673_c0_seq1(K02183);comp23338_c0_seq1(K04498);comp24533_c0_seq1(K04371);comp25518_c1_seq1(K04368);comp26484_c1_seq1(K02183);comp26648_c0_seq1(K04368);comp28704_c0_seq1(K06268);comp28704_c0_seq3(K06268);comp28704_c0_seq4(K06268);comp28704_c0_seq5(K06268);comp28764_c0_seq1(K04371);comp2893…	ko04720.png
path:ko04976	Bile secretion	65	comp13071_c0_seq1(K05658);comp14758_c0_seq1(K05658);comp170353_c0_seq1(K05658);comp179610_c0_seq1(K05658);comp179897_c0_seq1(K05658);comp20726_c0_seq1(K05658);comp20726_c1_seq1(K05658);comp219972_c0_seq1(K05658);comp235459_c0_seq1(K05658);comp2496_c0_seq1(K05658);comp26352_c0_seq1(K05658);comp26757_c0_seq1(K05658);comp26782_c0_seq1(K05658);comp27708_c0_seq1(K05658);comp27708_c1_seq1(K05658);comp2…	ko04976.png
path:ko05322	Systemic lupus erythematosus	78	comp1278_c1_seq1(K11251);comp17683_c0_seq1(K11251);comp20001_c0_seq1(K11253);comp22497_c0_seq1(K11253);comp22776_c0_seq1(K11254);comp22905_c0_seq1(K11087);comp24950_c1_seq1(K11251);comp250960_c0_seq1(K11251);comp25772_c0_seq1(K11251);comp26085_c0_seq1(K11251);comp27345_c0_seq1(K11253);comp27345_c0_seq2(K11253);comp27345_c0_seq3(K11253);comp28100_c0_seq1(K11254);comp28667_c0_seq1(K11088);comp29474…	ko05322.png
path:ko04020	Calcium signaling pathway	58	comp10174_c0_seq1(K05849);comp11666_c0_seq1(K05863);comp15109_c0_seq1(K04718);comp15765_c0_seq1(K15040);comp17425_c0_seq1(K05857);comp18180_c0_seq1(K06268);comp19071_c0_seq1(K15040);comp20723_c0_seq1(K05863);comp20890_c0_seq1(K15040);comp21673_c0_seq1(K02183);comp21896_c0_seq1(K15040);comp21896_c0_seq2(K15040);comp26484_c1_seq1(K02183);comp27429_c1_seq1(K15040);comp28134_c1_seq1(K05863);comp28576…	ko04020.png
path:ko04914	Progesterone-mediated oocyte maturation	144	comp128497_c0_seq1(K06627);comp1292_c0_seq1(K02537);comp15521_c0_seq1(K04371);comp155_c0_seq1(K04079);comp16135_c0_seq1(K06627);comp16409_c0_seq1(K03354);comp17409_c0_seq1(K05868);comp17409_c0_seq2(K05868);comp178692_c0_seq1(K04079);comp179118_c0_seq1(K04368);comp18004_c0_seq1(K06627);comp19456_c0_seq1(K06627);comp19606_c0_seq1(K04371);comp19921_c1_seq1(K04079);comp22935_c0_seq1(K03355);comp22935…	ko04914.png
path:ko00562	Inositol phosphate metabolism	89	comp123774_c0_seq1(K00469);comp15508_c0_seq1(K01110);comp17425_c0_seq1(K05857);comp19515_c0_seq1(K00469);comp20569_c0_seq1(K00889);comp20569_c0_seq2(K00889);comp20569_c0_seq3(K00889);comp23698_c0_seq1(K01110);comp24232_c0_seq1(K01114);comp24232_c1_seq1(K01114);comp25061_c0_seq1(K01803);comp26284_c0_seq1(K01858);comp26568_c0_seq1(K00921);comp26568_c0_seq2(K00921);comp26568_c1_seq1(K00921);comp2658…	ko00562.png
path:ko04622	RIG-I-like receptor signaling pathway	9	comp25730_c0_seq1(K09578);comp26403_c0_seq1(K11594);comp28288_c0_seq1(K08336);comp284208_c0_seq1(K11594);comp32627_c0_seq1(K08339);comp361518_c0_seq1(K04441);comp37129_c0_seq1(K00863);comp37309_c1_seq1(K11594);comp46262_c0_seq1(K12655);	ko04622.png
path:ko00071	Fatty acid degradation	68	comp15711_c0_seq1(K01692);comp15805_c0_seq1(K01692);comp17060_c0_seq1(K00121);comp18406_c0_seq1(K10527);comp202283_c0_seq1(K00121);comp20944_c0_seq1(K00128);comp20944_c0_seq2(K00128);comp23787_c0_seq1(K00128);comp24028_c0_seq1(K00121);comp25814_c0_seq1(K01897);comp25814_c1_seq1(K01897);comp25814_c2_seq1(K01897);comp26388_c0_seq1(K00001);comp27104_c0_seq1(K00001);comp27828_c0_seq1(K01692);comp2784…	ko00071.png
path:ko00903	Limonene and pinene degradation	25	comp15711_c0_seq1(K01692);comp15805_c0_seq1(K01692);comp20944_c0_seq1(K00128);comp20944_c0_seq2(K00128);comp21240_c0_seq1(K00517);comp21240_c0_seq2(K00517);comp22762_c1_seq1(K00517);comp23787_c0_seq1(K00128);comp27828_c0_seq1(K01692);comp28188_c0_seq1(K00128);comp32213_c0_seq1(K00517);comp32213_c0_seq2(K00517);comp32723_c0_seq1(K01692);comp33219_c0_seq1(K00517);comp36465_c0_seq1(K00128);comp36705…	ko00903.png
path:ko00710	Carbon fixation in photosynthetic organisms	104	comp13302_c0_seq1(K00026);comp138554_c0_seq1(K01610);comp17460_c0_seq1(K00026);comp17945_c0_seq1(K01623);comp17955_c0_seq1(K00855);comp18920_c0_seq1(K00615);comp19887_c0_seq1(K00026);comp19887_c0_seq2(K00026);comp20463_c0_seq1(K00029);comp20463_c0_seq2(K00029);comp22074_c0_seq1(K05298);comp22731_c0_seq1(K01624);comp23157_c0_seq1(K00134);comp23162_c0_seq1(K05298);comp24331_c0_seq1(K01623);comp2433…	ko00710.png
path:ko00600	Sphingolipid metabolism	45	comp15109_c0_seq1(K04718);comp15826_c0_seq1(K04710);comp25172_c0_seq1(K00654);comp26182_c0_seq1(K01634);comp26342_c0_seq1(K07407);comp26342_c0_seq2(K07407);comp27968_c0_seq1(K04708);comp28196_c0_seq2(K04710);comp28237_c0_seq1(K07407);comp28337_c0_seq1(K07407);comp28337_c1_seq1(K07407);comp28610_c0_seq1(K07407);comp29596_c0_seq1(K04711);comp33526_c0_seq1(K04713);comp35061_c0_seq1(K12309);comp35061…	ko00600.png
path:ko02020	Two-component system	37	comp111259_c0_seq1(K08738);comp16660_c0_seq1(K01915);comp175158_c0_seq1(K01915);comp18997_c0_seq1(K01915);comp19438_c0_seq1(K00413);comp22739_c0_seq1(K10255);comp29437_c0_seq1(K00626);comp29437_c0_seq2(K00626);comp31210_c0_seq1(K01915);comp31210_c0_seq2(K01915);comp31542_c0_seq1(K00626);comp31542_c1_seq1(K00626);comp31542_c1_seq2(K00626);comp32828_c0_seq1(K00411);comp33269_c0_seq1(K08738);comp332…	ko02020.png
path:ko04919	Thyroid hormone signaling pathway	75	comp12705_c0_seq1(K05692);comp15521_c0_seq1(K04371);comp17425_c0_seq1(K05857);comp179118_c0_seq1(K04368);comp19606_c0_seq1(K04371);comp20865_c0_seq1(K03083);comp22978_c0_seq1(K05692);comp23062_c0_seq1(K15133);comp23338_c0_seq1(K04498);comp24232_c0_seq1(K01114);comp24232_c1_seq1(K01114);comp24338_c0_seq1(K15164);comp24533_c0_seq1(K04371);comp25324_c0_seq1(K07203);comp25518_c1_seq1(K04368);comp2664…	ko04919.png
path:ko05168	Herpes simplex infection	172	comp111259_c0_seq1(K08738);comp15673_c1_seq1(K11838);comp15897_c0_seq1(K03875);comp16023_c0_seq1(K12896);comp16214_c0_seq1(K03094);comp16786_c0_seq1(K15414);comp18126_c0_seq1(K03094);comp18204_c0_seq1(K11838);comp20330_c0_seq1(K03347);comp20587_c0_seq1(K15414);comp22727_c0_seq1(K03094);comp22814_c0_seq1(K12890);comp22814_c0_seq2(K12890);comp23006_c0_seq1(K11838);comp23179_c0_seq1(K11838);comp2317…	ko05168.png
path:ko00670	One carbon pool by folate	22	comp1032_c0_seq1(K00297);comp24292_c0_seq1(K00601);comp27886_c0_seq1(K13998);comp27886_c0_seq2(K13998);comp28169_c0_seq1(K01934);comp28169_c0_seq2(K01934);comp28169_c0_seq3(K01934);comp28169_c0_seq4(K01934);comp28828_c0_seq1(K01433);comp28828_c0_seq2(K01433);comp30057_c0_seq1(K00604);comp31790_c0_seq1(K01934);comp35704_c0_seq1(K00602);comp36359_c0_seq1(K00297);comp36441_c0_seq1(K00600);comp37900_…	ko00670.png
path:ko04970	Salivary secretion	10	comp21673_c0_seq1(K02183);comp26484_c1_seq1(K02183);comp29689_c0_seq1(K02183);comp29689_c0_seq2(K02183);comp33217_c0_seq2(K02183);comp34282_c0_seq1(K02183);comp35814_c0_seq3(K02183);comp36724_c0_seq1(K04345);comp36830_c0_seq1(K02183);comp36830_c0_seq2(K02183);	ko04970.png
path:ko05110	Vibrio cholerae infection	52	comp12705_c0_seq1(K05692);comp15731_c0_seq1(K03661);comp16193_c0_seq1(K02146);comp19045_c0_seq1(K10949);comp20622_c0_seq1(K07342);comp21939_c0_seq1(K10956);comp21939_c0_seq2(K10956);comp21939_c1_seq1(K10956);comp22816_c0_seq1(K02155);comp22816_c1_seq1(K02155);comp22978_c0_seq1(K05692);comp24022_c0_seq1(K02150);comp24022_c0_seq2(K02150);comp25369_c0_seq1(K09481);comp26216_c0_seq1(K09481);comp26734…	ko05110.png
path:ko04540	Gap junction	86	comp1168_c0_seq1(K07375);comp15521_c0_seq1(K04371);comp179118_c0_seq1(K04368);comp18970_c0_seq1(K07374);comp19606_c0_seq1(K04371);comp21503_c0_seq1(K07374);comp21503_c1_seq1(K07374);comp24533_c0_seq1(K04371);comp25504_c0_seq1(K07374);comp25518_c1_seq1(K04368);comp26446_c1_seq1(K07374);comp26648_c0_seq1(K04368);comp28764_c0_seq1(K04371);comp29692_c3_seq1(K07375);comp33011_c0_seq1(K07374);comp33041…	ko04540.png
path:ko04910	Insulin signaling pathway	110	comp10212_c0_seq1(K02991);comp12274_c0_seq1(K00688);comp12354_c0_seq1(K00688);comp15521_c0_seq1(K04371);comp16326_c0_seq1(K00844);comp179118_c0_seq1(K04368);comp19606_c0_seq1(K04371);comp20614_c0_seq1(K02991);comp20865_c0_seq1(K03083);comp21673_c0_seq1(K02183);comp23439_c0_seq1(K07192);comp237925_c0_seq1(K07192);comp238304_c0_seq1(K07192);comp24533_c0_seq1(K04371);comp25110_c0_seq1(K07199);comp25…	ko04910.png
path:ko04742	Taste transduction	3	comp18824_c0_seq1(K04536);comp32669_c0_seq1(K04536);comp36724_c0_seq1(K04345);	ko04742.png
path:ko01051	Biosynthesis of ansamycins	23	comp18920_c0_seq1(K00615);comp252006_c0_seq1(K00615);comp32911_c0_seq1(K00615);comp355428_c0_seq1(K00615);comp38239_c1_seq1(K00615);comp38239_c1_seq11(K00615);comp38239_c1_seq13(K00615);comp38239_c1_seq14(K00615);comp38239_c1_seq19(K00615);comp38239_c1_seq20(K00615);comp38239_c1_seq21(K00615);comp38239_c1_seq22(K00615);comp38239_c1_seq23(K00615);comp38239_c1_seq24(K00615);comp38239_c1_seq27(K0061…	ko01051.png
path:ko00590	Arachidonic acid metabolism	18	comp15606_c0_seq1(K00432);comp17020_c1_seq1(K01047);comp19725_c0_seq1(K00432);comp213307_c0_seq1(K00681);comp25008_c0_seq1(K00681);comp29569_c0_seq1(K00432);comp34274_c0_seq1(K05309);comp35293_c0_seq1(K00681);comp36561_c0_seq1(K01254);comp36782_c0_seq1(K14674);comp36782_c0_seq2(K14674);comp37411_c0_seq1(K00681);comp37411_c0_seq2(K00681);comp37411_c0_seq3(K00681);comp38289_c0_seq1(K00681);comp3890…	ko00590.png
path:ko00603	Glycosphingolipid biosynthesis - globo series	39	comp25944_c0_seq1(K12373);comp25944_c0_seq2(K12373);comp26342_c0_seq1(K07407);comp26342_c0_seq2(K07407);comp28237_c0_seq1(K07407);comp28337_c0_seq1(K07407);comp28337_c1_seq1(K07407);comp28610_c0_seq1(K07407);comp30775_c0_seq1(K01988);comp34136_c0_seq1(K12373);comp34136_c0_seq2(K12373);comp34136_c0_seq3(K12373);comp34136_c0_seq4(K12373);comp34136_c0_seq5(K12373);comp34136_c0_seq6(K12373);comp36855…	ko00603.png
path:ko04110	Cell cycle	285	comp128497_c0_seq1(K06627);comp1292_c0_seq1(K02537);comp131831_c0_seq1(K06632);comp133396_c0_seq1(K04728);comp15207_c0_seq1(K02212);comp15897_c0_seq1(K03875);comp16135_c0_seq1(K06627);comp16214_c0_seq1(K03094);comp16409_c0_seq1(K03354);comp17296_c0_seq1(K06630);comp17409_c0_seq1(K05868);comp17409_c0_seq2(K05868);comp17925_c0_seq1(K06630);comp18004_c0_seq1(K06627);comp18126_c0_seq1(K03094);comp189…	ko04110.png
path:ko00623	Toluene degradation	2	comp16914_c0_seq1(K01061);comp40389_c0_seq1(K01061);	ko00623.png
path:ko04068	FoxO signaling pathway	120	comp133396_c0_seq1(K04728);comp14638_c0_seq1(K03781);comp15508_c0_seq1(K01110);comp15521_c0_seq1(K04371);comp15673_c1_seq1(K11838);comp15897_c0_seq1(K03875);comp17409_c0_seq1(K05868);comp17409_c0_seq2(K05868);comp179118_c0_seq1(K04368);comp18204_c0_seq1(K11838);comp19606_c0_seq1(K04371);comp217994_c0_seq1(K03781);comp218928_c0_seq1(K03781);comp23006_c0_seq1(K11838);comp23179_c0_seq1(K11838);comp2…	ko04068.png
path:ko03022	Basal transcription factors	68	comp15670_c0_seq1(K03136);comp15976_c0_seq1(K03137);comp18152_c0_seq1(K03142);comp19038_c0_seq1(K03132);comp19164_c0_seq1(K14535);comp19740_c0_seq1(K03135);comp23731_c0_seq1(K03120);comp23731_c0_seq2(K03120);comp23731_c1_seq1(K03120);comp24730_c0_seq1(K03122);comp25704_c0_seq1(K06634);comp26351_c0_seq1(K03123);comp27938_c0_seq1(K03135);comp27938_c0_seq2(K03135);comp28043_c0_seq1(K03124);comp28467…	ko03022.png
path:ko00965	Betalain biosynthesis	3	comp29242_c0_seq1(K15777);comp31571_c0_seq1(K15777);comp31571_c0_seq2(K15777);	ko00965.png
path:ko05217	Basal cell carcinoma	3	comp20865_c0_seq1(K03083);comp25041_c0_seq1(K06228);comp30177_c0_seq1(K06228);	ko05217.png
path:ko04142	Lysosome	145	comp1094_c0_seq1(K13289);comp1308_c0_seq1(K13289);comp1394_c0_seq1(K13289);comp1394_c1_seq1(K13289);comp15512_c0_seq1(K12386);comp15563_c0_seq1(K13289);comp15613_c0_seq1(K13289);comp15613_c0_seq2(K13289);comp15731_c0_seq1(K03661);comp16048_c0_seq1(K01074);comp16193_c0_seq1(K02146);comp18359_c0_seq1(K13289);comp20188_c0_seq1(K12398);comp218181_c0_seq1(K12385);comp22816_c0_seq1(K02155);comp22816_c1…	ko04142.png
path:ko00550	Peptidoglycan biosynthesis	7	comp24631_c0_seq1(K00075);comp24631_c0_seq2(K00075);comp37426_c0_seq1(K01924);comp37426_c0_seq2(K01924);comp37456_c0_seq1(K01000);comp37456_c0_seq3(K01000);comp37456_c0_seq4(K01000);	ko00550.png
path:ko05130	Pathogenic Escherichia coli infection	83	comp116386_c0_seq1(K05758);comp1168_c0_seq1(K07375);comp12705_c0_seq1(K05692);comp16277_c0_seq1(K05754);comp17892_c0_seq1(K05756);comp18970_c0_seq1(K07374);comp21503_c0_seq1(K07374);comp21503_c1_seq1(K07374);comp22978_c0_seq1(K05692);comp25504_c0_seq1(K07374);comp26446_c1_seq1(K07374);comp29254_c0_seq1(K05757);comp29276_c0_seq1(K05692);comp29692_c3_seq1(K07375);comp30219_c0_seq1(K05758);comp31435…	ko05130.png
path:ko00950	Isoquinoline alkaloid biosynthesis	21	comp235408_c0_seq1(K01592);comp26859_c0_seq1(K01592);comp32857_c0_seq1(K01592);comp33047_c0_seq1(K14455);comp33047_c0_seq2(K14455);comp332073_c0_seq1(K01592);comp36127_c0_seq1(K00276);comp36480_c0_seq1(K00815);comp36480_c0_seq2(K00815);comp36480_c0_seq3(K00815);comp36480_c0_seq4(K00815);comp36480_c0_seq5(K00815);comp36480_c0_seq6(K00815);comp37373_c0_seq1(K00422);comp38622_c0_seq1(K15849);comp386…	ko00950.png
path:ko03010	Ribosome	460	comp10212_c0_seq1(K02991);comp11267_c0_seq1(K02918);comp11876_c0_seq1(K02997);comp12128_c0_seq1(K02951);comp1312_c0_seq1(K02938);comp13830_c0_seq1(K02865);comp14030_c0_seq1(K02984);comp15114_c0_seq1(K02927);comp15514_c0_seq1(K02897);comp15525_c0_seq1(K02943);comp15525_c0_seq2(K02943);comp15813_c0_seq1(K02906);comp15856_c0_seq1(K02946);comp16138_c0_seq1(K02939);comp162819_c0_seq1(K02934);comp16294…	ko03010.png
path:ko00510	N-Glycan biosynthesis	56	comp15376_c0_seq1(K12670);comp15649_c0_seq1(K01001);comp17552_c0_seq1(K00736);comp20610_c0_seq1(K00902);comp21151_c0_seq1(K03842);comp21151_c0_seq2(K03842);comp21826_c0_seq1(K00737);comp23258_c0_seq1(K12669);comp24568_c0_seq1(K00726);comp24568_c0_seq2(K00726);comp24687_c0_seq1(K09658);comp26135_c0_seq1(K01230);comp26654_c0_seq1(K12668);comp27554_c0_seq1(K12666);comp28895_c1_seq1(K07432);comp29055…	ko00510.png
path:ko00750	Vitamin B6 metabolism	21	comp25030_c0_seq1(K08681);comp25580_c0_seq1(K06215);comp25736_c0_seq1(K13248);comp26538_c0_seq1(K13248);comp32718_c0_seq1(K13248);comp32718_c1_seq1(K13248);comp33562_c0_seq1(K06215);comp33562_c0_seq2(K06215);comp33562_c0_seq3(K06215);comp33562_c0_seq4(K06215);comp35252_c0_seq1(K01733);comp38350_c0_seq9(K00868);comp38687_c0_seq1(K00831);comp38687_c0_seq2(K00831);comp38687_c0_seq3(K00831);comp38687…	ko00750.png
path:ko05034	Alcoholism	183	comp1278_c1_seq1(K11251);comp15521_c0_seq1(K04371);comp17683_c0_seq1(K11251);comp179118_c0_seq1(K04368);comp18824_c0_seq1(K04536);comp19606_c0_seq1(K04371);comp20001_c0_seq1(K11253);comp21673_c0_seq1(K02183);comp22497_c0_seq1(K11253);comp22776_c0_seq1(K11254);comp24533_c0_seq1(K04371);comp24950_c1_seq1(K11251);comp250960_c0_seq1(K11251);comp25518_c1_seq1(K04368);comp25772_c0_seq1(K11251);comp2608…	ko05034.png
path:ko04013	MAPK signaling pathway - fly	19	comp15521_c0_seq1(K04371);comp179118_c0_seq1(K04368);comp19606_c0_seq1(K04371);comp24533_c0_seq1(K04371);comp25518_c1_seq1(K04368);comp26648_c0_seq1(K04368);comp28764_c0_seq1(K04371);comp34789_c0_seq7(K04371);comp38679_c1_seq1(K04371);comp38679_c1_seq11(K04371);comp38679_c1_seq12(K04371);comp38679_c1_seq14(K04371);comp38679_c1_seq15(K04371);comp38679_c1_seq3(K04371);comp38679_c1_seq5(K04371);comp…	ko04013.png
path:ko04310	Wnt signaling pathway	100	comp16214_c0_seq1(K03094);comp16744_c0_seq1(K04506);comp18126_c0_seq1(K03094);comp18180_c0_seq1(K06268);comp20330_c0_seq1(K03347);comp20865_c0_seq1(K03083);comp20977_c0_seq1(K04499);comp22727_c0_seq1(K03094);comp23338_c0_seq1(K04498);comp23584_c0_seq1(K03094);comp24668_c0_seq1(K04507);comp25734_c0_seq1(K03097);comp26793_c0_seq1(K03115);comp27293_c0_seq1(K03094);comp27454_c0_seq1(K03094);comp27454…	ko04310.png
path:ko00626	Naphthalene degradation	13	comp17060_c0_seq1(K00121);comp202283_c0_seq1(K00121);comp24028_c0_seq1(K00121);comp26388_c0_seq1(K00001);comp27104_c0_seq1(K00001);comp27904_c0_seq1(K13953);comp2795_c0_seq1(K00121);comp31600_c0_seq1(K00121);comp34888_c0_seq1(K13953);comp37515_c0_seq1(K00121);comp37515_c0_seq2(K00121);comp38439_c0_seq1(K00001);comp40316_c0_seq1(K00001);	ko00626.png
path:ko00540	Lipopolysaccharide biosynthesis	9	comp20285_c0_seq1(K01627);comp22883_c0_seq1(K02535);comp24854_c0_seq1(K02527);comp24854_c0_seq2(K02527);comp24854_c1_seq1(K02527);comp30946_c0_seq1(K00748);comp38249_c0_seq6(K00979);comp38772_c0_seq1(K00677);comp38772_c0_seq3(K00677);	ko00540.png
path:ko05142	Chagas disease (American trypanosomiasis)	36	comp154069_c0_seq1(K01354);comp15521_c0_seq1(K04371);comp17747_c0_seq1(K08057);comp19591_c0_seq1(K04354);comp19606_c0_seq1(K04371);comp21113_c0_seq1(K04382);comp21113_c1_seq1(K04382);comp22277_c0_seq1(K04382);comp24533_c0_seq1(K04371);comp27949_c0_seq1(K04354);comp28764_c0_seq1(K04371);comp29462_c0_seq1(K04382);comp31077_c0_seq1(K04733);comp31559_c0_seq1(K03456);comp31625_c0_seq1(K04354);comp3246…	ko05142.png
path:ko04930	Type II diabetes mellitus	47	comp15521_c0_seq1(K04371);comp16326_c0_seq1(K00844);comp18455_c0_seq1(K00873);comp19606_c0_seq1(K04371);comp22272_c0_seq1(K00873);comp23248_c0_seq1(K00873);comp23248_c0_seq2(K00873);comp24533_c0_seq1(K04371);comp25324_c0_seq1(K07203);comp25603_c0_seq1(K00873);comp25603_c1_seq1(K00873);comp27679_c0_seq1(K00844);comp27679_c0_seq2(K00844);comp27679_c1_seq1(K00844);comp28764_c0_seq1(K04371);comp29025…	ko04930.png
path:ko00340	Histidine metabolism	30	comp15865_c0_seq1(K01590);comp15865_c0_seq2(K01590);comp20944_c0_seq1(K00128);comp20944_c0_seq2(K00128);comp23787_c0_seq1(K00128);comp24507_c0_seq1(K00013);comp26186_c0_seq1(K11755);comp28113_c0_seq1(K14085);comp28188_c0_seq1(K00128);comp30733_c0_seq1(K00817);comp30733_c0_seq2(K00817);comp34483_c0_seq1(K01663);comp35871_c0_seq1(K01693);comp36241_c0_seq1(K00599);comp36465_c0_seq1(K00128);comp36705…	ko00340.png
path:ko00860	Porphyrin and chlorophyll metabolism	65	comp149_c0_seq1(K01885);comp17164_c0_seq1(K00522);comp20068_c0_seq1(K00510);comp20222_c0_seq1(K00228);comp24460_c0_seq1(K01772);comp25199_c0_seq1(K01599);comp26268_c0_seq1(K08101);comp27191_c0_seq1(K04040);comp27191_c0_seq2(K04040);comp27496_c0_seq1(K02492);comp27496_c1_seq1(K02492);comp27496_c2_seq1(K02492);comp28542_c0_seq1(K03428);comp28970_c0_seq1(K02257);comp28970_c0_seq2(K02257);comp29446_c…	ko00860.png
path:ko03018	RNA degradation	167	comp15405_c0_seq1(K03679);comp15507_c0_seq1(K12627);comp15905_c0_seq1(K01689);comp15905_c0_seq2(K01689);comp15914_c0_seq1(K12590);comp17242_c0_seq1(K12619);comp18696_c0_seq1(K12620);comp18745_c0_seq1(K03514);comp19494_c0_seq1(K13126);comp19715_c0_seq1(K03654);comp19715_c1_seq1(K03654);comp21152_c0_seq1(K12626);comp21152_c0_seq2(K12626);comp21152_c0_seq3(K12626);comp21152_c0_seq4(K12626);comp21307…	ko03018.png
path:ko04913	Ovarian steroidogenesis	2	comp36724_c0_seq1(K04345);comp9968_c0_seq1(K11987);	ko04913.png
path:ko04721	Synaptic vesicle cycle	68	comp15731_c0_seq1(K03661);comp16193_c0_seq1(K02146);comp19777_c0_seq1(K08486);comp20251_c0_seq1(K08486);comp20251_c0_seq2(K08486);comp22816_c0_seq1(K02155);comp22816_c1_seq1(K02155);comp24022_c0_seq1(K02150);comp24022_c0_seq2(K02150);comp24793_c0_seq1(K15015);comp24793_c0_seq2(K15015);comp24793_c0_seq3(K15015);comp24890_c0_seq1(K11827);comp24890_c0_seq2(K11827);comp25422_c0_seq1(K11826);comp25422…	ko04721.png
path:ko05206	MicroRNAs in cancer	118	comp13071_c0_seq1(K05658);comp131775_c0_seq1(K00558);comp133396_c0_seq1(K04728);comp1333_c0_seq1(K00558);comp14758_c0_seq1(K05658);comp15508_c0_seq1(K01110);comp15574_c0_seq1(K10577);comp16000_c0_seq1(K11430);comp161536_c0_seq1(K11430);comp170353_c0_seq1(K05658);comp179118_c0_seq1(K04368);comp179610_c0_seq1(K05658);comp179897_c0_seq1(K05658);comp19350_c0_seq1(K11592);comp20270_c0_seq1(K00558);com…	ko05206.png
path:ko04150	mTOR signaling pathway	51	comp10212_c0_seq1(K02991);comp15508_c0_seq1(K01110);comp15521_c0_seq1(K04371);comp19606_c0_seq1(K04371);comp20614_c0_seq1(K02991);comp23698_c0_seq1(K01110);comp24533_c0_seq1(K04371);comp25324_c0_seq1(K07203);comp25374_c0_seq1(K04688);comp25974_c0_seq1(K02991);comp25974_c1_seq1(K02991);comp26706_c0_seq1(K08272);comp28717_c0_seq1(K07198);comp28717_c1_seq1(K07198);comp28764_c0_seq1(K04371);comp29433…	ko04150.png
path:ko04964	Proximal tubule bicarbonate reclamation	5	comp24540_c0_seq1(K00025);comp32103_c0_seq1(K00261);comp32103_c0_seq2(K00261);comp35507_c0_seq1(K00261);comp35507_c0_seq2(K00261);	ko04964.png
path:ko04520	Adherens junction	42	comp12705_c0_seq1(K05692);comp15521_c0_seq1(K04371);comp19606_c0_seq1(K04371);comp22978_c0_seq1(K05692);comp23338_c0_seq1(K04498);comp24533_c0_seq1(K04371);comp25734_c0_seq1(K03097);comp26793_c0_seq1(K03115);comp28154_c0_seq1(K04392);comp28154_c0_seq2(K04392);comp28764_c0_seq1(K04371);comp29276_c0_seq1(K05692);comp29426_c0_seq1(K04392);comp29426_c1_seq1(K04392);comp30334_c0_seq1(K04392);comp30334…	ko04520.png
path:ko05213	Endometrial cancer	29	comp15508_c0_seq1(K01110);comp15521_c0_seq1(K04371);comp179118_c0_seq1(K04368);comp19606_c0_seq1(K04371);comp20865_c0_seq1(K03083);comp23698_c0_seq1(K01110);comp24533_c0_seq1(K04371);comp25518_c1_seq1(K04368);comp26648_c0_seq1(K04368);comp28764_c0_seq1(K04371);comp31948_c0_seq2(K06276);comp34764_c0_seq1(K01110);comp34764_c0_seq2(K01110);comp34764_c1_seq1(K01110);comp34764_c1_seq2(K01110);comp3476…	ko05213.png
path:ko04670	Leukocyte transendothelial migration	17	comp12705_c0_seq1(K05692);comp22978_c0_seq1(K05692);comp28154_c0_seq1(K04392);comp28154_c0_seq2(K04392);comp29276_c0_seq1(K05692);comp29426_c0_seq1(K04392);comp29426_c1_seq1(K04392);comp30334_c0_seq1(K04392);comp30334_c1_seq1(K04392);comp30626_c0_seq1(K04392);comp31744_c0_seq1(K05692);comp31744_c0_seq2(K05692);comp31744_c0_seq3(K05692);comp361518_c0_seq1(K04441);comp49455_c0_seq1(K04392);comp7920…	ko04670.png
path:ko01212	Fatty acid metabolism	108	comp15711_c0_seq1(K01692);comp15794_c0_seq1(K00059);comp15794_c0_seq2(K00059);comp15805_c0_seq1(K01692);comp15986_c0_seq1(K01961);comp16048_c0_seq1(K01074);comp16178_c0_seq1(K00507);comp16178_c0_seq2(K00507);comp17221_c0_seq1(K03921);comp18406_c0_seq1(K10527);comp19124_c0_seq1(K10258);comp19197_c0_seq1(K00507);comp20187_c0_seq1(K09458);comp20219_c0_seq1(K09458);comp22086_c0_seq1(K10256);comp22739…	ko01212.png
path:ko03008	Ribosome biogenesis in eukaryotes	188	comp13129_c0_seq1(K07936);comp15665_c0_seq1(K12845);comp15873_c0_seq1(K14525);comp16209_c0_seq1(K11129);comp17242_c0_seq1(K12619);comp18469_c0_seq1(K14553);comp18469_c1_seq1(K14553);comp18864_c0_seq1(K14572);comp18864_c1_seq1(K14572);comp19164_c0_seq1(K14535);comp19487_c0_seq1(K14290);comp19626_c0_seq1(K07936);comp21168_c0_seq1(K14566);comp21650_c0_seq1(K14570);comp21650_c0_seq2(K14570);comp22625…	ko03008.png
path:ko00680	Methane metabolism	92	comp15758_c0_seq1(K00058);comp15905_c0_seq1(K01689);comp15905_c0_seq2(K01689);comp16560_c0_seq1(K00122);comp16560_c0_seq2(K00122);comp17031_c0_seq1(K01070);comp17060_c0_seq1(K00121);comp17945_c0_seq1(K01623);comp202283_c0_seq1(K00121);comp22731_c0_seq1(K01624);comp23011_c0_seq1(K15634);comp23770_c0_seq1(K00850);comp24028_c0_seq1(K00121);comp24331_c0_seq1(K01623);comp24331_c0_seq2(K01623);comp2453…	ko00680.png
path:ko00561	Glycerolipid metabolism	93	comp10726_c0_seq1(K00002);comp16109_c0_seq1(K13508);comp16121_c0_seq1(K13513);comp172807_c0_seq1(K13508);comp18701_c0_seq1(K13523);comp20944_c0_seq1(K00128);comp20944_c0_seq2(K00128);comp21393_c0_seq1(K00901);comp22302_c0_seq1(K13508);comp23787_c0_seq1(K00128);comp25145_c0_seq1(K00901);comp25145_c0_seq2(K00901);comp25159_c0_seq1(K13508);comp25159_c0_seq2(K13508);comp26342_c0_seq1(K07407);comp2634…	ko00561.png
path:ko04810	Regulation of actin cytoskeleton	95	comp116386_c0_seq1(K05758);comp12705_c0_seq1(K05692);comp15521_c0_seq1(K04371);comp16277_c0_seq1(K05754);comp17892_c0_seq1(K05756);comp179118_c0_seq1(K04368);comp19606_c0_seq1(K04371);comp20569_c0_seq1(K00889);comp20569_c0_seq2(K00889);comp20569_c0_seq3(K00889);comp22394_c0_seq1(K05765);comp22978_c0_seq1(K05692);comp24259_c0_seq1(K05759);comp24259_c0_seq2(K05759);comp24533_c0_seq1(K04371);comp245…	ko04810.png
path:ko00982	Drug metabolism - cytochrome P450	45	comp1525_c0_seq1(K00799);comp17060_c0_seq1(K00121);comp17988_c0_seq1(K00799);comp18239_c0_seq1(K00799);comp19094_c0_seq1(K00799);comp202283_c0_seq1(K00121);comp20460_c0_seq1(K00799);comp20460_c1_seq1(K00799);comp21911_c0_seq1(K00799);comp21934_c0_seq1(K00799);comp22752_c0_seq1(K00799);comp24028_c0_seq1(K00121);comp24621_c0_seq1(K00799);comp24790_c0_seq1(K00799);comp24820_c0_seq1(K00799);comp25299…	ko00982.png
path:ko04064	NF-kappa B signaling pathway	16	comp133396_c0_seq1(K04728);comp15574_c0_seq1(K10577);comp25734_c0_seq1(K03097);comp26793_c0_seq1(K03115);comp31077_c0_seq1(K04733);comp3213_c0_seq1(K04728);comp33084_c0_seq1(K03115);comp33084_c1_seq1(K03115);comp33744_c0_seq1(K04728);comp33744_c1_seq1(K04728);comp33744_c2_seq1(K04728);comp33744_c2_seq2(K04728);comp33794_c0_seq1(K03097);comp37050_c0_seq1(K03115);comp40769_c0_seq1(K10577);comp9968_…	ko04064.png
path:ko04726	Serotonergic synapse	23	comp15521_c0_seq1(K04371);comp179118_c0_seq1(K04368);comp18824_c0_seq1(K04536);comp19606_c0_seq1(K04371);comp24533_c0_seq1(K04371);comp25518_c1_seq1(K04368);comp26648_c0_seq1(K04368);comp28764_c0_seq1(K04371);comp32669_c0_seq1(K04536);comp34789_c0_seq7(K04371);comp36724_c0_seq1(K04345);comp38679_c1_seq1(K04371);comp38679_c1_seq11(K04371);comp38679_c1_seq12(K04371);comp38679_c1_seq14(K04371);comp3…	ko04726.png
path:ko00410	beta-Alanine metabolism	88	comp15252_c0_seq1(K01580);comp15711_c0_seq1(K01692);comp15805_c0_seq1(K01692);comp20944_c0_seq1(K00128);comp20944_c0_seq2(K00128);comp20963_c0_seq1(K01580);comp22531_c0_seq1(K13366);comp23787_c0_seq1(K00128);comp24942_c0_seq1(K05605);comp25867_c0_seq1(K01580);comp26371_c0_seq1(K13366);comp27678_c0_seq1(K00140);comp27828_c0_seq1(K01692);comp27923_c0_seq1(K13366);comp27923_c0_seq2(K13366);comp27923…	ko00410.png
path:ko00250	Alanine, aspartate and glutamate metabolism	75	comp15252_c0_seq1(K01580);comp15337_c0_seq1(K01955);comp15337_c0_seq2(K01955);comp16660_c0_seq1(K01915);comp175158_c0_seq1(K01915);comp18997_c0_seq1(K01915);comp20812_c0_seq1(K00609);comp20812_c0_seq2(K00609);comp20963_c0_seq1(K01580);comp21801_c0_seq1(K00827);comp22133_c0_seq1(K00820);comp22133_c0_seq2(K00820);comp22133_c1_seq1(K00820);comp22133_c2_seq1(K00820);comp23320_c0_seq1(K00262);comp2346…	ko00250.png
path:ko01040	Biosynthesis of unsaturated fatty acids	54	comp15794_c0_seq1(K00059);comp15794_c0_seq2(K00059);comp16178_c0_seq1(K00507);comp16178_c0_seq2(K00507);comp17221_c0_seq1(K03921);comp19124_c0_seq1(K10258);comp19197_c0_seq1(K00507);comp22086_c0_seq1(K10256);comp22739_c0_seq1(K10255);comp23840_c0_seq1(K00507);comp23915_c0_seq1(K00059);comp23915_c1_seq1(K00059);comp2523_c0_seq1(K10256);comp259758_c0_seq1(K00507);comp26420_c0_seq1(K00507);comp29010…	ko01040.png
path:ko04712	Circadian rhythm - plant	62	comp25734_c0_seq1(K03097);comp25981_c0_seq1(K10143);comp25981_c0_seq2(K10143);comp25981_c0_seq3(K10143);comp25981_c0_seq4(K10143);comp26793_c0_seq1(K03115);comp27110_c0_seq3(K12121);comp27110_c0_seq4(K12121);comp27643_c0_seq1(K00660);comp29223_c0_seq2(K12121);comp29318_c0_seq1(K12127);comp30879_c0_seq1(K10143);comp30879_c0_seq10(K10143);comp30879_c0_seq11(K10143);comp30879_c0_seq12(K10143);comp30…	ko04712.png
path:ko04662	B cell receptor signaling pathway	36	comp15521_c0_seq1(K04371);comp179118_c0_seq1(K04368);comp18180_c0_seq1(K06268);comp19606_c0_seq1(K04371);comp20865_c0_seq1(K03083);comp24533_c0_seq1(K04371);comp25518_c1_seq1(K04368);comp26648_c0_seq1(K04368);comp28154_c0_seq1(K04392);comp28154_c0_seq2(K04392);comp28704_c0_seq1(K06268);comp28704_c0_seq3(K06268);comp28704_c0_seq4(K06268);comp28704_c0_seq5(K06268);comp28764_c0_seq1(K04371);comp2942…	ko04662.png
path:ko05014	Amyotrophic lateral sclerosis (ALS)	40	comp111259_c0_seq1(K08738);comp14638_c0_seq1(K03781);comp18180_c0_seq1(K06268);comp217994_c0_seq1(K03781);comp218928_c0_seq1(K03781);comp24405_c0_seq1(K04569);comp24405_c0_seq2(K04569);comp24848_c0_seq1(K04565);comp24848_c0_seq2(K04565);comp28154_c0_seq1(K04392);comp28154_c0_seq2(K04392);comp28363_c0_seq1(K03781);comp28704_c0_seq1(K06268);comp28704_c0_seq3(K06268);comp28704_c0_seq4(K06268);comp28…	ko05014.png
path:ko04062	Chemokine signaling pathway	31	comp15521_c0_seq1(K04371);comp179118_c0_seq1(K04368);comp18824_c0_seq1(K04536);comp19606_c0_seq1(K04371);comp20865_c0_seq1(K03083);comp24533_c0_seq1(K04371);comp25518_c1_seq1(K04368);comp26648_c0_seq1(K04368);comp28154_c0_seq1(K04392);comp28154_c0_seq2(K04392);comp28764_c0_seq1(K04371);comp29426_c0_seq1(K04392);comp29426_c1_seq1(K04392);comp30334_c0_seq1(K04392);comp30334_c1_seq1(K04392);comp3062…	ko04062.png
path:ko00440	Phosphonate and phosphinate metabolism	7	comp16220_c0_seq1(K00993);comp31751_c0_seq1(K00968);comp31751_c0_seq2(K00968);comp32914_c0_seq1(K00967);comp34920_c0_seq1(K00993);comp34920_c1_seq1(K00993);comp36448_c0_seq1(K00967);	ko00440.png
path:ko03450	Non-homologous end-joining	16	comp16051_c0_seq1(K10865);comp19001_c0_seq1(K10885);comp25439_c0_seq1(K03512);comp25699_c0_seq1(K10886);comp25699_c0_seq2(K10886);comp26460_c0_seq1(K10866);comp30826_c0_seq1(K10884);comp35258_c0_seq13(K04799);comp35258_c0_seq5(K04799);comp35258_c0_seq6(K04799);comp35258_c0_seq7(K04799);comp35258_c0_seq9(K04799);comp38542_c0_seq2(K10885);comp38542_c0_seq4(K10885);comp38542_c0_seq5(K10885);comp3865…	ko03450.png
path:ko04626	Plant-pathogen interaction	232	comp1172_c0_seq1(K05391);comp13509_c0_seq1(K13420);comp155_c0_seq1(K04079);comp15889_c0_seq1(K05391);comp15940_c0_seq1(K13412);comp16044_c0_seq1(K13449);comp16125_c0_seq1(K13448);comp161977_c0_seq1(K13448);comp16262_c0_seq1(K12795);comp178692_c0_seq1(K04079);comp179118_c0_seq1(K04368);comp18187_c0_seq1(K13448);comp18452_c0_seq1(K13449);comp19813_c0_seq1(K13458);comp19882_c0_seq1(K13414);comp19882…	ko04626.png
path:ko04972	Pancreatic secretion	14	comp17020_c1_seq1(K01047);comp21666_c0_seq1(K07901);comp26631_c0_seq1(K01312);comp26631_c0_seq2(K01312);comp28154_c0_seq1(K04392);comp28154_c0_seq2(K04392);comp29426_c0_seq1(K04392);comp29426_c1_seq1(K04392);comp30334_c0_seq1(K04392);comp30334_c1_seq1(K04392);comp30626_c0_seq1(K04392);comp33295_c0_seq3(K05853);comp39756_c0_seq1(K07901);comp49455_c0_seq1(K04392);	ko04972.png
path:ko00780	Biotin metabolism	22	comp116338_c0_seq1(K00652);comp15794_c0_seq1(K00059);comp15794_c0_seq2(K00059);comp157962_c0_seq1(K00833);comp20187_c0_seq1(K09458);comp20219_c0_seq1(K09458);comp23915_c0_seq1(K00059);comp23915_c1_seq1(K00059);comp27838_c0_seq1(K01012);comp29010_c0_seq1(K00059);comp31519_c0_seq1(K00059);comp32138_c0_seq1(K02372);comp32138_c0_seq2(K02372);comp32281_c0_seq1(K00208);comp32281_c0_seq2(K00208);comp322…	ko00780.png
path:ko05210	Colorectal cancer	44	comp111259_c0_seq1(K08738);comp15521_c0_seq1(K04371);comp179118_c0_seq1(K04368);comp19606_c0_seq1(K04371);comp20865_c0_seq1(K03083);comp24533_c0_seq1(K04371);comp25518_c1_seq1(K04368);comp26648_c0_seq1(K04368);comp28154_c0_seq1(K04392);comp28154_c0_seq2(K04392);comp28764_c0_seq1(K04371);comp29426_c0_seq1(K04392);comp29426_c1_seq1(K04392);comp30334_c0_seq1(K04392);comp30334_c1_seq1(K04392);comp306…	ko05210.png
path:ko05410	Hypertrophic cardiomyopathy (HCM)	15	comp12705_c0_seq1(K05692);comp22978_c0_seq1(K05692);comp25110_c0_seq1(K07199);comp25110_c0_seq2(K07199);comp28717_c0_seq1(K07198);comp28717_c1_seq1(K07198);comp29276_c0_seq1(K05692);comp31744_c0_seq1(K05692);comp31744_c0_seq2(K05692);comp31744_c0_seq3(K05692);comp31902_c0_seq1(K07198);comp32884_c0_seq1(K07198);comp32884_c0_seq2(K07198);comp79206_c0_seq1(K05692);comp8330_c0_seq1(K05692);	ko05410.png
path:ko04668	TNF signaling pathway	21	comp15521_c0_seq1(K04371);comp179118_c0_seq1(K04368);comp19606_c0_seq1(K04371);comp24533_c0_seq1(K04371);comp25518_c1_seq1(K04368);comp26648_c0_seq1(K04368);comp28764_c0_seq1(K04371);comp34789_c0_seq7(K04371);comp361518_c0_seq1(K04441);comp38679_c1_seq1(K04371);comp38679_c1_seq11(K04371);comp38679_c1_seq12(K04371);comp38679_c1_seq14(K04371);comp38679_c1_seq15(K04371);comp38679_c1_seq3(K04371);com…	ko04668.png
path:ko05010	Alzheimer's disease	156	comp10323_c0_seq1(K02256);comp111259_c0_seq1(K08738);comp15521_c0_seq1(K04371);comp16860_c0_seq1(K02136);comp16939_c0_seq1(K00416);comp17842_c0_seq1(K02261);comp17864_c0_seq1(K03966);comp18180_c0_seq1(K06268);comp18200_c0_seq1(K11353);comp19438_c0_seq1(K00413);comp19606_c0_seq1(K04371);comp2001_c0_seq1(K02262);comp20201_c0_seq1(K04532);comp20201_c0_seq2(K04532);comp20639_c0_seq1(K02256);comp20865…	ko05010.png
path:ko05216	Thyroid cancer	24	comp15521_c0_seq1(K04371);comp179118_c0_seq1(K04368);comp19606_c0_seq1(K04371);comp24533_c0_seq1(K04371);comp25518_c1_seq1(K04368);comp26648_c0_seq1(K04368);comp28764_c0_seq1(K04371);comp34789_c0_seq7(K04371);comp38679_c1_seq1(K04371);comp38679_c1_seq11(K04371);comp38679_c1_seq12(K04371);comp38679_c1_seq14(K04371);comp38679_c1_seq15(K04371);comp38679_c1_seq3(K04371);comp38679_c1_seq5(K04371);comp…	ko05216.png
path:ko05162	Measles	58	comp18967_c0_seq1(K10144);comp202453_c0_seq1(K10144);comp20865_c0_seq1(K03083);comp22112_c0_seq2(K03283);comp24356_c0_seq1(K02206);comp24468_c0_seq1(K14753);comp2484_c0_seq1(K10144);comp25112_c0_seq1(K03283);comp25505_c0_seq1(K03283);comp25505_c1_seq1(K03283);comp25734_c0_seq1(K03097);comp26793_c0_seq1(K03115);comp28217_c0_seq1(K10144);comp28653_c0_seq1(K03247);comp293157_c0_seq1(K03283);comp2942…	ko05162.png
path:ko04723	Retrograde endocannabinoid signaling	31	comp15521_c0_seq1(K04371);comp18824_c0_seq1(K04536);comp19606_c0_seq1(K04371);comp24533_c0_seq1(K04371);comp24793_c0_seq1(K15015);comp24793_c0_seq2(K15015);comp24793_c0_seq3(K15015);comp28764_c0_seq1(K04371);comp32669_c0_seq1(K04536);comp33684_c0_seq1(K15015);comp34350_c0_seq1(K15015);comp34789_c0_seq7(K04371);comp361518_c0_seq1(K04441);comp36717_c0_seq1(K15015);comp36724_c0_seq1(K04345);comp3867…	ko04723.png
path:ko04917	Prolactin signaling pathway	22	comp15521_c0_seq1(K04371);comp179118_c0_seq1(K04368);comp19066_c0_seq1(K00965);comp19606_c0_seq1(K04371);comp20865_c0_seq1(K03083);comp24533_c0_seq1(K04371);comp25518_c1_seq1(K04368);comp26648_c0_seq1(K04368);comp28764_c0_seq1(K04371);comp34789_c0_seq7(K04371);comp361518_c0_seq1(K04441);comp38679_c1_seq1(K04371);comp38679_c1_seq11(K04371);comp38679_c1_seq12(K04371);comp38679_c1_seq14(K04371);comp…	ko04917.png
path:ko04014	Ras signaling pathway	52	comp15521_c0_seq1(K04371);comp17020_c1_seq1(K01047);comp179118_c0_seq1(K04368);comp18824_c0_seq1(K04536);comp19606_c0_seq1(K04371);comp21673_c0_seq1(K02183);comp24533_c0_seq1(K04371);comp25518_c1_seq1(K04368);comp25971_c0_seq1(K01115);comp26484_c1_seq1(K02183);comp26648_c0_seq1(K04368);comp28154_c0_seq1(K04392);comp28154_c0_seq2(K04392);comp28742_c0_seq1(K01115);comp28764_c0_seq1(K04371);comp2913…	ko04014.png
path:ko00253	Tetracycline biosynthesis	5	comp15986_c0_seq1(K01961);comp26692_c0_seq1(K01963);comp26692_c0_seq2(K01963);comp29489_c0_seq1(K02160);comp36413_c0_seq1(K01962);	ko00253.png
path:ko00471	D-Glutamine and D-glutamate metabolism	6	comp32103_c0_seq1(K00261);comp32103_c0_seq2(K00261);comp35507_c0_seq1(K00261);comp35507_c0_seq2(K00261);comp37426_c0_seq1(K01924);comp37426_c0_seq2(K01924);	ko00471.png
path:ko04144	Endocytosis	127	comp15568_c0_seq1(K12199);comp15968_c0_seq1(K12184);comp18099_c0_seq1(K12194);comp18494_c0_seq1(K15053);comp19043_c0_seq1(K12493);comp20569_c0_seq1(K00889);comp20569_c0_seq2(K00889);comp20569_c0_seq3(K00889);comp22112_c0_seq2(K03283);comp23009_c0_seq1(K12199);comp24304_c0_seq1(K11866);comp24502_c0_seq1(K12486);comp24502_c0_seq2(K12486);comp24890_c0_seq1(K11827);comp24890_c0_seq2(K11827);comp25112…	ko04144.png
path:ko04260	Cardiac muscle contraction	47	comp10323_c0_seq1(K02256);comp16939_c0_seq1(K00416);comp17842_c0_seq1(K02261);comp19438_c0_seq1(K00413);comp2001_c0_seq1(K02262);comp20639_c0_seq1(K02256);comp27508_c0_seq1(K02265);comp27508_c0_seq2(K02265);comp27534_c0_seq1(K02267);comp28189_c0_seq1(K02266);comp29683_c0_seq1(K00416);comp312327_c0_seq1(K02261);comp315901_c0_seq1(K02262);comp32828_c0_seq1(K00411);comp34310_c1_seq1(K02262);comp3468…	ko04260.png
path:ko00740	Riboflavin metabolism	13	comp23995_c0_seq2(K11752);comp26560_c0_seq1(K00861);comp26560_c0_seq2(K00861);comp26767_c0_seq1(K14652);comp29627_c0_seq1(K00793);comp29627_c0_seq2(K00793);comp32417_c0_seq1(K00794);comp32686_c0_seq1(K14652);comp32918_c0_seq1(K00861);comp32918_c0_seq2(K00861);comp35754_c0_seq1(K14652);comp37790_c0_seq1(K14652);comp38586_c0_seq2(K01078);	ko00740.png
path:ko00401	Novobiocin biosynthesis	8	comp30733_c0_seq1(K00817);comp30733_c0_seq2(K00817);comp36480_c0_seq1(K00815);comp36480_c0_seq2(K00815);comp36480_c0_seq3(K00815);comp36480_c0_seq4(K00815);comp36480_c0_seq5(K00815);comp36480_c0_seq6(K00815);	ko00401.png
path:ko04623	Cytosolic DNA-sensing pathway	39	comp115919_c0_seq1(K03018);comp21043_c0_seq1(K03023);comp22282_c0_seq1(K03024);comp24511_c0_seq1(K03013);comp25039_c0_seq1(K03019);comp25272_c0_seq1(K03007);comp25404_c0_seq1(K14721);comp26047_c0_seq1(K03014);comp28193_c0_seq1(K03024);comp31082_c0_seq1(K03013);comp31570_c0_seq1(K03023);comp31570_c1_seq2(K03023);comp31686_c0_seq1(K03016);comp31686_c0_seq2(K03016);comp31713_c0_seq1(K03021);comp3247…	ko04623.png
path:ko00908	Zeatin biosynthesis	19	comp16036_c0_seq1(K00279);comp18496_c0_seq1(K10760);comp26507_c0_seq1(K00279);comp28848_c0_seq1(K00279);comp28848_c1_seq1(K00279);comp32409_c0_seq1(K13495);comp32409_c0_seq2(K13495);comp32409_c0_seq3(K13495);comp36570_c0_seq1(K00791);comp37514_c0_seq1(K00791);comp38205_c0_seq2(K13495);comp38248_c0_seq1(K13495);comp38651_c0_seq1(K10717);comp39035_c0_seq1(K00279);comp39035_c0_seq2(K00279);comp39035…	ko00908.png
path:ko05120	Epithelial cell signaling in Helicobacter pylori infection	41	comp15731_c0_seq1(K03661);comp16193_c0_seq1(K02146);comp22816_c0_seq1(K02155);comp22816_c1_seq1(K02155);comp24022_c0_seq1(K02150);comp24022_c0_seq2(K02150);comp26734_c0_seq1(K02147);comp26734_c1_seq1(K02147);comp26734_c1_seq2(K02147);comp28154_c0_seq1(K04392);comp28154_c0_seq2(K04392);comp28668_c0_seq1(K02152);comp28668_c0_seq2(K02152);comp28673_c0_seq1(K02155);comp28673_c0_seq2(K02155);comp28700…	ko05120.png
path:ko00604	Glycosphingolipid biosynthesis - ganglio series	12	comp25944_c0_seq1(K12373);comp25944_c0_seq2(K12373);comp34136_c0_seq1(K12373);comp34136_c0_seq2(K12373);comp34136_c0_seq3(K12373);comp34136_c0_seq4(K12373);comp34136_c0_seq5(K12373);comp34136_c0_seq6(K12373);comp35061_c0_seq1(K12309);comp35061_c0_seq2(K12309);comp37629_c0_seq3(K12373);comp37629_c0_seq7(K12373);	ko00604.png
path:ko04360	Axon guidance	36	comp15521_c0_seq1(K04371);comp18180_c0_seq1(K06268);comp19606_c0_seq1(K04371);comp20865_c0_seq1(K03083);comp22394_c0_seq1(K05765);comp24533_c0_seq1(K04371);comp24583_c0_seq1(K05765);comp28154_c0_seq1(K04392);comp28154_c0_seq2(K04392);comp28704_c0_seq1(K06268);comp28704_c0_seq3(K06268);comp28704_c0_seq4(K06268);comp28704_c0_seq5(K06268);comp28764_c0_seq1(K04371);comp29426_c0_seq1(K04392);comp29426…	ko04360.png
path:ko04530	Tight junction	38	comp12705_c0_seq1(K05692);comp15508_c0_seq1(K01110);comp19591_c0_seq1(K04354);comp21113_c0_seq1(K04382);comp21113_c1_seq1(K04382);comp22277_c0_seq1(K04382);comp22978_c0_seq1(K05692);comp23698_c0_seq1(K01110);comp25734_c0_seq1(K03097);comp26793_c0_seq1(K03115);comp27949_c0_seq1(K04354);comp29276_c0_seq1(K05692);comp29462_c0_seq1(K04382);comp29911_c0_seq1(K06111);comp31559_c0_seq1(K03456);comp31625…	ko04530.png
path:ko00730	Thiamine metabolism	10	comp17576_c0_seq1(K03147);comp23416_c0_seq1(K00949);comp30785_c0_seq1(K01662);comp32667_c0_seq1(K00878);comp34413_c0_seq1(K14153);comp36654_c0_seq1(K01662);comp38122_c0_seq1(K11717);comp38136_c0_seq1(K04487);comp38136_c0_seq2(K04487);comp39787_c0_seq1(K01662);	ko00730.png
path:ko04320	Dorso-ventral axis formation	19	comp15521_c0_seq1(K04371);comp179118_c0_seq1(K04368);comp19606_c0_seq1(K04371);comp24533_c0_seq1(K04371);comp25518_c1_seq1(K04368);comp26648_c0_seq1(K04368);comp28764_c0_seq1(K04371);comp34789_c0_seq7(K04371);comp38679_c1_seq1(K04371);comp38679_c1_seq11(K04371);comp38679_c1_seq12(K04371);comp38679_c1_seq14(K04371);comp38679_c1_seq15(K04371);comp38679_c1_seq3(K04371);comp38679_c1_seq5(K04371);comp…	ko04320.png
path:ko00254	Aflatoxin biosynthesis	2	comp38953_c1_seq1(K11262);comp38953_c1_seq2(K11262);	ko00254.png
path:ko04630	Jak-STAT signaling pathway	4	comp23338_c0_seq1(K04498);comp35996_c0_seq1(K04498);comp35996_c0_seq2(K04498);comp35996_c0_seq3(K04498);	ko04630.png
path:ko00940	Phenylpropanoid biosynthesis	141	comp11343_c0_seq1(K00430);comp15645_c0_seq1(K12355);comp17076_c0_seq1(K01188);comp17439_c0_seq1(K09755);comp19089_c0_seq1(K12356);comp19451_c0_seq1(K12356);comp20136_c0_seq1(K01904);comp20498_c0_seq1(K00430);comp20514_c0_seq1(K01904);comp21236_c0_seq1(K01188);comp23215_c0_seq1(K00430);comp23835_c0_seq1(K00430);comp24684_c0_seq1(K00430);comp25636_c0_seq1(K00083);comp25905_c0_seq1(K00430);comp25905…	ko00940.png
path:ko04915	Estrogen signaling pathway	84	comp15521_c0_seq1(K04371);comp155_c0_seq1(K04079);comp178692_c0_seq1(K04079);comp179118_c0_seq1(K04368);comp19606_c0_seq1(K04371);comp19921_c1_seq1(K04079);comp21673_c0_seq1(K02183);comp22112_c0_seq2(K03283);comp24533_c0_seq1(K04371);comp25112_c0_seq1(K03283);comp25505_c0_seq1(K03283);comp25505_c1_seq1(K03283);comp25518_c1_seq1(K04368);comp26484_c1_seq1(K02183);comp26648_c0_seq1(K04368);comp27335…	ko04915.png
path:ko00627	Aminobenzoate degradation	20	comp15711_c0_seq1(K01692);comp15779_c0_seq1(K01512);comp15779_c0_seq2(K01512);comp15805_c0_seq1(K01692);comp21240_c0_seq1(K00517);comp21240_c0_seq2(K00517);comp22762_c1_seq1(K00517);comp27828_c0_seq1(K01692);comp31126_c0_seq1(K01501);comp32213_c0_seq1(K00517);comp32213_c0_seq2(K00517);comp32723_c0_seq1(K01692);comp32999_c0_seq1(K01426);comp32999_c0_seq3(K01426);comp33219_c0_seq1(K00517);comp35888…	ko00627.png
path:ko00364	Fluorobenzoate degradation	2	comp16914_c0_seq1(K01061);comp40389_c0_seq1(K01061);	ko00364.png
path:ko00910	Nitrogen metabolism	39	comp10163_c0_seq1(K01674);comp16660_c0_seq1(K01915);comp175158_c0_seq1(K01915);comp18997_c0_seq1(K01915);comp21917_c0_seq1(K01725);comp22014_c0_seq1(K01673);comp22014_c0_seq2(K01673);comp23320_c0_seq1(K00262);comp254955_c0_seq1(K01674);comp26114_c0_seq1(K00360);comp26521_c0_seq1(K01725);comp26723_c0_seq1(K01674);comp27331_c0_seq1(K00360);comp281172_c0_seq1(K02575);comp28203_c0_seq1(K00360);comp29…	ko00910.png
path:ko00902	Monoterpenoid biosynthesis	13	comp20295_c0_seq1(K15095);comp29132_c0_seq1(K15086);comp31198_c0_seq1(K15095);comp31198_c0_seq3(K15095);comp31426_c1_seq2(K15095);comp35235_c0_seq1(K15095);comp37540_c0_seq1(K15095);comp38246_c1_seq1(K15086);comp38395_c0_seq1(K15086);comp38395_c0_seq2(K15086);comp38395_c0_seq3(K15086);comp38395_c0_seq4(K15086);comp38475_c1_seq1(K15095);	ko00902.png
path:ko00062	Fatty acid elongation	18	comp16048_c0_seq1(K01074);comp18762_c0_seq1(K15397);comp19124_c0_seq1(K10258);comp24485_c0_seq1(K15397);comp29235_c0_seq1(K10251);comp29442_c0_seq1(K15397);comp30194_c0_seq1(K10251);comp30194_c0_seq2(K10251);comp30338_c0_seq1(K07512);comp30338_c0_seq2(K07512);comp30994_c0_seq1(K15397);comp31961_c0_seq1(K15397);comp34187_c0_seq1(K10251);comp38161_c0_seq1(K15397);comp38161_c0_seq2(K15397);comp42296…	ko00062.png
path:ko00195	Photosynthesis	60	comp15732_c0_seq1(K02639);comp16771_c0_seq1(K02694);comp17704_c0_seq1(K02701);comp17732_c0_seq1(K02723);comp17953_c0_seq1(K02717);comp18372_c0_seq1(K02716);comp18412_c0_seq1(K02723);comp18520_c0_seq1(K08903);comp19314_c0_seq1(K02634);comp19812_c0_seq1(K03541);comp20697_c0_seq1(K02113);comp21526_c0_seq1(K02692);comp22235_c0_seq1(K08905);comp22577_c0_seq1(K02693);comp23854_c0_seq1(K02109);comp24194…	ko00195.png
path:ko05414	Dilated cardiomyopathy	9	comp12705_c0_seq1(K05692);comp22978_c0_seq1(K05692);comp29276_c0_seq1(K05692);comp31744_c0_seq1(K05692);comp31744_c0_seq2(K05692);comp31744_c0_seq3(K05692);comp36724_c0_seq1(K04345);comp79206_c0_seq1(K05692);comp8330_c0_seq1(K05692);	ko05414.png
path:ko04722	Neurotrophin signaling pathway	51	comp15521_c0_seq1(K04371);comp17296_c0_seq1(K06630);comp179118_c0_seq1(K04368);comp17925_c0_seq1(K06630);comp19606_c0_seq1(K04371);comp20865_c0_seq1(K03083);comp21673_c0_seq1(K02183);comp22718_c0_seq1(K12462);comp24103_c0_seq1(K06630);comp24235_c0_seq1(K06630);comp24533_c0_seq1(K04371);comp25518_c1_seq1(K04368);comp26484_c1_seq1(K02183);comp26648_c0_seq1(K04368);comp28154_c0_seq1(K04392);comp2815…	ko04722.png
path:ko00960	Tropane, piperidine and pyridine alkaloid biosynthesis	22	comp26197_c0_seq1(K08081);comp26197_c0_seq2(K08081);comp30733_c0_seq1(K00817);comp30733_c0_seq2(K00817);comp31137_c0_seq1(K08081);comp33047_c0_seq1(K14455);comp33047_c0_seq2(K14455);comp35311_c0_seq1(K08081);comp36127_c0_seq1(K00276);comp36480_c0_seq1(K00815);comp36480_c0_seq2(K00815);comp36480_c0_seq3(K00815);comp36480_c0_seq4(K00815);comp36480_c0_seq5(K00815);comp36480_c0_seq6(K00815);comp38622…	ko00960.png
path:ko05133	Pertussis	30	comp15521_c0_seq1(K04371);comp19606_c0_seq1(K04371);comp21673_c0_seq1(K02183);comp22394_c0_seq1(K05765);comp24533_c0_seq1(K04371);comp24583_c0_seq1(K05765);comp26484_c1_seq1(K02183);comp28764_c0_seq1(K04371);comp29689_c0_seq1(K02183);comp29689_c0_seq2(K02183);comp31077_c0_seq1(K04733);comp313921_c0_seq1(K05765);comp33217_c0_seq2(K02183);comp34282_c0_seq1(K02183);comp34789_c0_seq7(K04371);comp3581…	ko05133.png
path:ko05033	Nicotine addiction	10	comp24793_c0_seq1(K15015);comp24793_c0_seq2(K15015);comp24793_c0_seq3(K15015);comp33684_c0_seq1(K15015);comp34350_c0_seq1(K15015);comp36717_c0_seq1(K15015);comp38967_c0_seq1(K15015);comp38967_c0_seq2(K15015);comp38967_c0_seq3(K15015);comp38967_c0_seq4(K15015);	ko05033.png
path:ko00511	Other glycan degradation	26	comp21083_c0_seq1(K01227);comp25944_c0_seq1(K12373);comp25944_c0_seq2(K12373);comp26064_c0_seq1(K12311);comp30324_c0_seq1(K01191);comp30324_c1_seq1(K12311);comp30324_c2_seq1(K12311);comp32088_c0_seq1(K01191);comp34136_c0_seq1(K12373);comp34136_c0_seq2(K12373);comp34136_c0_seq3(K12373);comp34136_c0_seq4(K12373);comp34136_c0_seq5(K12373);comp34136_c0_seq6(K12373);comp35061_c0_seq1(K12309);comp35061…	ko00511.png
path:ko04614	Renin-angiotensin system	59	comp1094_c0_seq1(K13289);comp1308_c0_seq1(K13289);comp1394_c0_seq1(K13289);comp1394_c1_seq1(K13289);comp15563_c0_seq1(K13289);comp15613_c0_seq1(K13289);comp15613_c0_seq2(K13289);comp18359_c0_seq1(K13289);comp22134_c0_seq1(K01392);comp22134_c0_seq2(K01392);comp24571_c0_seq3(K13289);comp25056_c0_seq1(K13289);comp27705_c0_seq1(K13289);comp27705_c1_seq1(K13289);comp30665_c0_seq1(K13289);comp32700_c0_…	ko04614.png
path:ko04141	Protein processing in endoplasmic reticulum	316	comp113189_c0_seq1(K14016);comp14982_c0_seq1(K06689);comp15376_c0_seq1(K12670);comp155_c0_seq1(K04079);comp15943_c0_seq1(K06689);comp16214_c0_seq1(K03094);comp16229_c0_seq1(K14016);comp16634_c0_seq1(K09584);comp170397_c0_seq1(K09490);comp17047_c0_seq1(K09580);comp17282_c0_seq1(K13993);comp17747_c0_seq1(K08057);comp178692_c0_seq1(K04079);comp18126_c0_seq1(K03094);comp18234_c0_seq1(K13719);comp1992…	ko04141.png
path:ko03015	mRNA surveillance pathway	139	comp10331_c0_seq1(K14327);comp15510_c0_seq1(K12882);comp15511_c0_seq1(K14397);comp16302_c0_seq1(K14402);comp183583_c0_seq1(K14396);comp19246_c0_seq1(K11584);comp19494_c0_seq1(K13126);comp19591_c0_seq1(K04354);comp19610_c0_seq1(K14324);comp19834_c0_seq1(K14294);comp20062_c0_seq1(K13171);comp21113_c0_seq1(K04382);comp21113_c1_seq1(K04382);comp21512_c0_seq1(K13126);comp22277_c0_seq1(K04382);comp2314…	ko03015.png
path:ko00524	Butirosin and neomycin biosynthesis	13	comp16326_c0_seq1(K00844);comp27679_c0_seq1(K00844);comp27679_c0_seq2(K00844);comp27679_c1_seq1(K00844);comp31266_c0_seq1(K00844);comp31266_c0_seq2(K00844);comp38691_c0_seq11(K00844);comp38691_c0_seq14(K00844);comp38691_c0_seq15(K00844);comp38691_c0_seq16(K00844);comp38691_c0_seq17(K00844);comp38691_c0_seq7(K00844);comp38691_c0_seq9(K00844);	ko00524.png
path:ko00906	Carotenoid biosynthesis	32	comp17510_c0_seq1(K09838);comp18869_c0_seq1(K09843);comp19886_c0_seq1(K06443);comp22318_c0_seq1(K09839);comp22318_c0_seq2(K09839);comp22432_c0_seq1(K09843);comp240185_c0_seq1(K09843);comp24063_c0_seq1(K00514);comp24205_c0_seq1(K02291);comp25383_c0_seq1(K02291);comp27235_c0_seq1(K09840);comp28075_c0_seq1(K09837);comp28075_c0_seq2(K09837);comp29258_c0_seq1(K15746);comp30664_c0_seq1(K09840);comp3066…	ko00906.png
path:ko05340	Primary immunodeficiency	3	comp15549_c0_seq1(K01488);comp429415_c0_seq1(K03648);comp7060_c0_seq1(K03648);	ko05340.png
path:ko00480	Glutathione metabolism	110	comp13942_c0_seq1(K01256);comp1525_c0_seq1(K00799);comp15606_c0_seq1(K00432);comp15894_c0_seq1(K00036);comp16610_c0_seq1(K00036);comp17988_c0_seq1(K00799);comp182033_c0_seq1(K01581);comp18239_c0_seq1(K00799);comp18993_c0_seq1(K01920);comp19094_c0_seq1(K00799);comp19725_c0_seq1(K00432);comp20143_c0_seq1(K00434);comp20460_c0_seq1(K00799);comp20460_c1_seq1(K00799);comp213307_c0_seq1(K00681);comp2191…	ko00480.png
path:ko04730	Long-term depression	27	comp15521_c0_seq1(K04371);comp179118_c0_seq1(K04368);comp19606_c0_seq1(K04371);comp21113_c0_seq1(K04382);comp21113_c1_seq1(K04382);comp22277_c0_seq1(K04382);comp24533_c0_seq1(K04371);comp25518_c1_seq1(K04368);comp26648_c0_seq1(K04368);comp28764_c0_seq1(K04371);comp29462_c0_seq1(K04382);comp31559_c0_seq1(K03456);comp32463_c1_seq1(K04382);comp34789_c0_seq7(K04371);comp36400_c0_seq1(K03456);comp3640…	ko04730.png
path:ko04710	Circadian rhythm	66	comp16214_c0_seq1(K03094);comp18126_c0_seq1(K03094);comp20330_c0_seq1(K03347);comp22727_c0_seq1(K03094);comp23584_c0_seq1(K03094);comp25110_c0_seq1(K07199);comp25110_c0_seq2(K07199);comp27237_c0_seq1(K02295);comp27293_c0_seq1(K03094);comp27454_c0_seq1(K03094);comp27454_c0_seq2(K03094);comp28717_c0_seq1(K07198);comp28717_c1_seq1(K07198);comp28933_c0_seq1(K03094);comp28933_c0_seq2(K03094);comp29501…	ko04710.png
path:ko00030	Pentose phosphate pathway	99	comp122416_c0_seq1(K00616);comp15771_c0_seq1(K01810);comp15894_c0_seq1(K00036);comp16610_c0_seq1(K00036);comp17908_c0_seq1(K01057);comp17908_c0_seq2(K01057);comp17945_c0_seq1(K01623);comp18826_c0_seq1(K00131);comp18826_c0_seq2(K00131);comp18920_c0_seq1(K00615);comp190636_c0_seq1(K01057);comp19405_c0_seq1(K00616);comp207102_c0_seq1(K01835);comp22731_c0_seq1(K01624);comp23149_c0_seq1(K00036);comp23…	ko00030.png
path:ko00361	Chlorocyclohexane and chlorobenzene degradation	2	comp16914_c0_seq1(K01061);comp40389_c0_seq1(K01061);	ko00361.png
path:ko04114	Oocyte meiosis	182	comp1292_c0_seq1(K02537);comp15521_c0_seq1(K04371);comp16214_c0_seq1(K03094);comp16409_c0_seq1(K03354);comp17296_c0_seq1(K06630);comp179118_c0_seq1(K04368);comp17925_c0_seq1(K06630);comp18126_c0_seq1(K03094);comp18180_c0_seq1(K06268);comp19246_c0_seq1(K11584);comp19606_c0_seq1(K04371);comp20330_c0_seq1(K03347);comp21113_c0_seq1(K04382);comp21113_c1_seq1(K04382);comp21673_c0_seq1(K02183);comp22277…	ko04114.png
path:ko05164	Influenza A	115	comp111259_c0_seq1(K08738);comp12705_c0_seq1(K05692);comp15521_c0_seq1(K04371);comp179118_c0_seq1(K04368);comp183583_c0_seq1(K14396);comp19487_c0_seq1(K14290);comp19606_c0_seq1(K04371);comp20865_c0_seq1(K03083);comp21077_c0_seq1(K14298);comp22112_c0_seq2(K03283);comp22978_c0_seq1(K05692);comp23338_c0_seq1(K04498);comp24533_c0_seq1(K04371);comp25112_c0_seq1(K03283);comp25505_c0_seq1(K03283);comp25…	ko05164.png
path:ko05166	HTLV-I infection	165	comp11666_c0_seq1(K05863);comp12790_c0_seq1(K11126);comp1292_c0_seq1(K02537);comp13129_c0_seq1(K07936);comp133396_c0_seq1(K04728);comp15765_c0_seq1(K15040);comp16409_c0_seq1(K03354);comp17747_c0_seq1(K08057);comp18180_c0_seq1(K06268);comp18908_c0_seq1(K06640);comp19071_c0_seq1(K15040);comp19487_c0_seq1(K14290);comp19626_c0_seq1(K07936);comp20723_c0_seq1(K05863);comp20865_c0_seq1(K03083);comp20890…	ko05166.png
path:ko05100	Bacterial invasion of epithelial cells	37	comp116386_c0_seq1(K05758);comp12705_c0_seq1(K05692);comp16277_c0_seq1(K05754);comp17892_c0_seq1(K05756);comp22978_c0_seq1(K05692);comp24660_c0_seq1(K13728);comp28154_c0_seq1(K04392);comp28154_c0_seq2(K04392);comp29254_c0_seq1(K05757);comp29276_c0_seq1(K05692);comp29426_c0_seq1(K04392);comp29426_c1_seq1(K04392);comp30219_c0_seq1(K05758);comp30334_c0_seq1(K04392);comp30334_c1_seq1(K04392);comp3062…	ko05100.png
path:ko04390	Hippo signaling pathway	39	comp12705_c0_seq1(K05692);comp17296_c0_seq1(K06630);comp17925_c0_seq1(K06630);comp19591_c0_seq1(K04354);comp20865_c0_seq1(K03083);comp21113_c0_seq1(K04382);comp21113_c1_seq1(K04382);comp22277_c0_seq1(K04382);comp22978_c0_seq1(K05692);comp24103_c0_seq1(K06630);comp24235_c0_seq1(K06630);comp25495_c0_seq1(K06685);comp27949_c0_seq1(K04354);comp28931_c0_seq1(K06269);comp28931_c0_seq2(K06269);comp29276…	ko04390.png
path:ko04350	TGF-beta signaling pathway	86	comp15521_c0_seq1(K04371);comp16214_c0_seq1(K03094);comp18126_c0_seq1(K03094);comp19606_c0_seq1(K04371);comp20330_c0_seq1(K03347);comp21113_c0_seq1(K04382);comp21113_c1_seq1(K04382);comp22277_c0_seq1(K04382);comp22727_c0_seq1(K03094);comp23338_c0_seq1(K04498);comp23584_c0_seq1(K03094);comp24533_c0_seq1(K04371);comp25374_c0_seq1(K04688);comp27293_c0_seq1(K03094);comp27454_c0_seq1(K03094);comp27454…	ko04350.png
path:ko05416	Viral myocarditis	28	comp111259_c0_seq1(K08738);comp12705_c0_seq1(K05692);comp22978_c0_seq1(K05692);comp24650_c0_seq1(K03260);comp28154_c0_seq1(K04392);comp28154_c0_seq2(K04392);comp29276_c0_seq1(K05692);comp29426_c0_seq1(K04392);comp29426_c1_seq1(K04392);comp29636_c0_seq1(K03260);comp29636_c0_seq2(K03260);comp29636_c0_seq3(K03260);comp29636_c0_seq4(K03260);comp30334_c0_seq1(K04392);comp30334_c1_seq1(K04392);comp3062…	ko05416.png
path:ko05146	Amoebiasis	10	comp21343_c0_seq1(K13963);comp26349_c0_seq1(K13963);comp26886_c1_seq1(K13963);comp29595_c0_seq1(K01476);comp29860_c0_seq1(K13963);comp29860_c0_seq3(K13963);comp33329_c0_seq1(K13963);comp34507_c0_seq2(K07897);comp365994_c0_seq1(K13963);comp36724_c0_seq1(K04345);	ko05146.png
path:ko04960	Aldosterone-regulated sodium reabsorption	17	comp15521_c0_seq1(K04371);comp19606_c0_seq1(K04371);comp24533_c0_seq1(K04371);comp28764_c0_seq1(K04371);comp31948_c0_seq2(K06276);comp34789_c0_seq7(K04371);comp38679_c1_seq1(K04371);comp38679_c1_seq11(K04371);comp38679_c1_seq12(K04371);comp38679_c1_seq14(K04371);comp38679_c1_seq15(K04371);comp38679_c1_seq3(K04371);comp38679_c1_seq5(K04371);comp38679_c1_seq6(K04371);comp38679_c1_seq8(K04371);comp3…	ko04960.png
path:ko00281	Geraniol degradation	5	comp15711_c0_seq1(K01692);comp15805_c0_seq1(K01692);comp27828_c0_seq1(K01692);comp32723_c0_seq1(K01692);comp34043_c0_seq1(K01640);	ko00281.png
path:ko05205	Proteoglycans in cancer	79	comp10212_c0_seq1(K02991);comp12705_c0_seq1(K05692);comp13606_c0_seq1(K12823);comp15521_c0_seq1(K04371);comp179118_c0_seq1(K04368);comp19606_c0_seq1(K04371);comp20614_c0_seq1(K02991);comp22978_c0_seq1(K05692);comp23442_c0_seq1(K01365);comp24533_c0_seq1(K04371);comp25324_c0_seq1(K07203);comp25374_c0_seq1(K04688);comp25518_c1_seq1(K04368);comp259083_c0_seq1(K01365);comp25974_c0_seq1(K02991);comp259…	ko05205.png
path:ko00140	Steroid hormone biosynthesis	8	comp27744_c0_seq1(K12345);comp27744_c0_seq2(K12345);comp29235_c0_seq1(K10251);comp30194_c0_seq1(K10251);comp30194_c0_seq2(K10251);comp34187_c0_seq1(K10251);comp35119_c0_seq1(K12345);comp8903_c0_seq1(K10251);	ko00140.png
path:ko04330	Notch signaling pathway	19	comp23338_c0_seq1(K04498);comp28379_c0_seq1(K04505);comp29504_c0_seq1(K06063);comp31928_c0_seq1(K06067);comp32445_c0_seq1(K06062);comp32666_c0_seq1(K06171);comp35996_c0_seq1(K04498);comp35996_c0_seq2(K04498);comp35996_c0_seq3(K04498);comp36415_c0_seq1(K06067);comp36487_c0_seq1(K06067);comp37004_c0_seq1(K04505);comp37060_c0_seq1(K06067);comp37060_c2_seq3(K06067);comp37060_c2_seq9(K06067);comp37162…	ko04330.png
path:ko04510	Focal adhesion	51	comp12705_c0_seq1(K05692);comp15508_c0_seq1(K01110);comp15521_c0_seq1(K04371);comp179118_c0_seq1(K04368);comp19606_c0_seq1(K04371);comp20865_c0_seq1(K03083);comp22978_c0_seq1(K05692);comp23698_c0_seq1(K01110);comp24533_c0_seq1(K04371);comp25518_c1_seq1(K04368);comp26648_c0_seq1(K04368);comp28154_c0_seq1(K04392);comp28154_c0_seq2(K04392);comp28764_c0_seq1(K04371);comp28931_c0_seq1(K06269);comp2893…	ko04510.png
path:ko05161	Hepatitis B	88	comp111259_c0_seq1(K08738);comp128497_c0_seq1(K06627);comp15508_c0_seq1(K01110);comp15521_c0_seq1(K04371);comp16135_c0_seq1(K06627);comp179118_c0_seq1(K04368);comp18004_c0_seq1(K06627);comp19456_c0_seq1(K06627);comp19606_c0_seq1(K04371);comp23338_c0_seq1(K04498);comp23698_c0_seq1(K01110);comp24356_c0_seq1(K02206);comp24533_c0_seq1(K04371);comp25518_c1_seq1(K04368);comp26403_c0_seq1(K11594);comp26…	ko05161.png
path:ko00770	Pantothenate and CoA biosynthesis	53	comp21748_c0_seq1(K00826);comp24784_c0_seq1(K06133);comp25693_c0_seq1(K00826);comp29740_c0_seq1(K00826);comp297937_c0_seq1(K09680);comp31253_c0_seq1(K00826);comp31510_c0_seq1(K00826);comp31510_c0_seq2(K00826);comp32136_c0_seq1(K00053);comp32221_c0_seq1(K09680);comp32221_c0_seq2(K09680);comp32317_c0_seq1(K00053);comp32986_c0_seq1(K00826);comp34054_c0_seq1(K00207);comp34054_c0_seq3(K00207);comp3446…	ko00770.png
path:ko05204	Chemical carcinogenesis	40	comp1525_c0_seq1(K00799);comp17060_c0_seq1(K00121);comp17988_c0_seq1(K00799);comp18239_c0_seq1(K00799);comp19094_c0_seq1(K00799);comp202283_c0_seq1(K00121);comp20460_c0_seq1(K00799);comp20460_c1_seq1(K00799);comp21911_c0_seq1(K00799);comp21934_c0_seq1(K00799);comp22752_c0_seq1(K00799);comp24028_c0_seq1(K00121);comp24621_c0_seq1(K00799);comp24790_c0_seq1(K00799);comp24820_c0_seq1(K00799);comp25299…	ko05204.png
path:ko00565	Ether lipid metabolism	25	comp16220_c0_seq1(K00993);comp17020_c1_seq1(K01047);comp24232_c0_seq1(K01114);comp24232_c1_seq1(K01114);comp25971_c0_seq1(K01115);comp26444_c0_seq1(K13510);comp26444_c0_seq2(K13510);comp28742_c0_seq1(K01115);comp29130_c0_seq1(K01115);comp29130_c1_seq1(K01115);comp29713_c0_seq1(K13519);comp29713_c0_seq2(K13519);comp31052_c0_seq1(K13510);comp32003_c0_seq1(K01115);comp32003_c0_seq2(K01115);comp33010…	ko00565.png
path:ko04727	GABAergic synapse	58	comp15252_c0_seq1(K01580);comp16660_c0_seq1(K01915);comp175158_c0_seq1(K01915);comp18824_c0_seq1(K04536);comp18997_c0_seq1(K01915);comp20963_c0_seq1(K01580);comp24793_c0_seq1(K15015);comp24793_c0_seq2(K15015);comp24793_c0_seq3(K15015);comp25867_c0_seq1(K01580);comp26808_c0_seq1(K08341);comp28194_c0_seq1(K08341);comp29658_c0_seq1(K08341);comp29701_c0_seq1(K06027);comp30978_c0_seq1(K01580);comp3101…	ko04727.png
path:ko04724	Glutamatergic synapse	56	comp15521_c0_seq1(K04371);comp16660_c0_seq1(K01915);comp175158_c0_seq1(K01915);comp18180_c0_seq1(K06268);comp18824_c0_seq1(K04536);comp18997_c0_seq1(K01915);comp19606_c0_seq1(K04371);comp24533_c0_seq1(K04371);comp25971_c0_seq1(K01115);comp28704_c0_seq1(K06268);comp28704_c0_seq3(K06268);comp28704_c0_seq4(K06268);comp28704_c0_seq5(K06268);comp28742_c0_seq1(K01115);comp28764_c0_seq1(K04371);comp2913…	ko04724.png
path:ko05221	Acute myeloid leukemia	24	comp15521_c0_seq1(K04371);comp179118_c0_seq1(K04368);comp19606_c0_seq1(K04371);comp24533_c0_seq1(K04371);comp25324_c0_seq1(K07203);comp25374_c0_seq1(K04688);comp25518_c1_seq1(K04368);comp26648_c0_seq1(K04368);comp28764_c0_seq1(K04371);comp34789_c0_seq7(K04371);comp38200_c0_seq1(K04688);comp38200_c0_seq2(K04688);comp38679_c1_seq1(K04371);comp38679_c1_seq11(K04371);comp38679_c1_seq12(K04371);comp38…	ko05221.png
path:ko05200	Pathways in cancer	110	comp111259_c0_seq1(K08738);comp15508_c0_seq1(K01110);comp15521_c0_seq1(K04371);comp155_c0_seq1(K04079);comp15897_c0_seq1(K03875);comp15950_c0_seq1(K01679);comp17446_c0_seq1(K08775);comp178692_c0_seq1(K04079);comp179118_c0_seq1(K04368);comp19606_c0_seq1(K04371);comp19668_c0_seq1(K08775);comp19921_c1_seq1(K04079);comp20865_c0_seq1(K03083);comp21976_c0_seq1(K08775);comp23338_c0_seq1(K04498);comp2369…	ko05200.png
path:ko04075	Plant hormone signal transduction	182	comp103443_c0_seq1(K14488);comp15883_c0_seq1(K14432);comp15902_c0_seq1(K14500);comp16044_c0_seq1(K13449);comp16120_c0_seq1(K14496);comp16156_c0_seq1(K14503);comp16266_c0_seq1(K14488);comp16266_c0_seq2(K14488);comp16285_c0_seq1(K14492);comp165595_c0_seq1(K14488);comp16947_c0_seq1(K14500);comp17488_c0_seq1(K14499);comp18452_c0_seq1(K13449);comp18462_c0_seq1(K14488);comp19171_c0_seq1(K14431);comp191…	ko04075.png
path:ko04912	GnRH signaling pathway	38	comp15521_c0_seq1(K04371);comp179118_c0_seq1(K04368);comp19606_c0_seq1(K04371);comp21673_c0_seq1(K02183);comp24533_c0_seq1(K04371);comp25518_c1_seq1(K04368);comp25971_c0_seq1(K01115);comp26484_c1_seq1(K02183);comp26648_c0_seq1(K04368);comp28742_c0_seq1(K01115);comp28764_c0_seq1(K04371);comp29130_c0_seq1(K01115);comp29130_c1_seq1(K01115);comp29689_c0_seq1(K02183);comp29689_c0_seq2(K02183);comp3200…	ko04912.png
path:ko00785	Lipoic acid metabolism	19	comp18777_c0_seq1(K03644);comp19069_c0_seq1(K03644);comp24130_c0_seq1(K03644);comp32790_c0_seq1(K03801);comp35957_c0_seq1(K03801);comp35957_c0_seq10(K03801);comp35957_c0_seq11(K03801);comp35957_c0_seq12(K03801);comp35957_c0_seq13(K03801);comp35957_c0_seq14(K03801);comp35957_c0_seq15(K03801);comp35957_c0_seq2(K03801);comp35957_c0_seq3(K03801);comp35957_c0_seq4(K03801);comp35957_c0_seq5(K03801);com…	ko00785.png
path:ko00400	Phenylalanine, tyrosine and tryptophan biosynthesis	75	comp19410_c1_seq1(K15227);comp20164_c0_seq1(K15227);comp21079_c0_seq1(K05359);comp21079_c0_seq2(K05359);comp24059_c0_seq1(K01657);comp28156_c0_seq1(K01609);comp28156_c0_seq2(K01609);comp28543_c0_seq1(K01695);comp28708_c0_seq1(K05359);comp28741_c0_seq1(K01736);comp28924_c0_seq1(K05359);comp29728_c0_seq1(K01695);comp29728_c0_seq2(K01695);comp30733_c0_seq1(K00817);comp30733_c0_seq2(K00817);comp31314…	ko00400.png
path:ko00460	Cyanoamino acid metabolism	73	comp141101_c0_seq1(K13027);comp17076_c0_seq1(K01188);comp21236_c0_seq1(K01188);comp213307_c0_seq1(K00681);comp22966_c0_seq1(K12153);comp25008_c0_seq1(K00681);comp25498_c0_seq1(K13034);comp26396_c0_seq1(K05350);comp26396_c0_seq2(K05350);comp283325_c0_seq1(K05349);comp28877_c0_seq1(K05350);comp28877_c2_seq1(K05350);comp31035_c0_seq1(K08248);comp31035_c0_seq2(K08248);comp31035_c0_seq3(K08248);comp31…	ko00460.png
path:ko04146	Peroxisome	104	comp1347_c0_seq1(K13356);comp14638_c0_seq1(K03781);comp15987_c0_seq1(K11147);comp16597_c0_seq1(K11147);comp18700_c0_seq1(K13356);comp18700_c0_seq2(K13356);comp18791_c0_seq1(K03426);comp19837_c0_seq1(K13336);comp20004_c0_seq1(K13237);comp20217_c0_seq1(K13343);comp20633_c1_seq1(K13347);comp20803_c0_seq1(K11517);comp217994_c0_seq1(K03781);comp218928_c0_seq1(K03781);comp22582_c0_seq1(K11517);comp2258…	ko04146.png
path:ko04713	Circadian entrainment	28	comp15521_c0_seq1(K04371);comp18824_c0_seq1(K04536);comp19606_c0_seq1(K04371);comp21673_c0_seq1(K02183);comp24533_c0_seq1(K04371);comp26484_c1_seq1(K02183);comp28764_c0_seq1(K04371);comp29689_c0_seq1(K02183);comp29689_c0_seq2(K02183);comp32669_c0_seq1(K04536);comp33217_c0_seq2(K02183);comp34282_c0_seq1(K02183);comp34789_c0_seq7(K04371);comp35814_c0_seq3(K02183);comp36724_c0_seq1(K04345);comp36830…	ko04713.png
path:ko00280	Valine, leucine and isoleucine degradation	67	comp15711_c0_seq1(K01692);comp15805_c0_seq1(K01692);comp18952_c0_seq1(K01027);comp20343_c0_seq1(K00166);comp20944_c0_seq1(K00128);comp20944_c0_seq2(K00128);comp21748_c0_seq1(K00826);comp23787_c0_seq1(K00128);comp24768_c0_seq1(K01969);comp24942_c0_seq1(K05605);comp25693_c0_seq1(K00826);comp26809_c0_seq1(K09699);comp27048_c0_seq1(K00382);comp27678_c0_seq1(K00140);comp27828_c0_seq1(K01692);comp28113…	ko00280.png
path:ko00625	Chloroalkane and chloroalkene degradation	28	comp17060_c0_seq1(K00121);comp202283_c0_seq1(K00121);comp20944_c0_seq1(K00128);comp20944_c0_seq2(K00128);comp23787_c0_seq1(K00128);comp24028_c0_seq1(K00121);comp26388_c0_seq1(K00001);comp27104_c0_seq1(K00001);comp27904_c0_seq1(K13953);comp2795_c0_seq1(K00121);comp28188_c0_seq1(K00128);comp31600_c0_seq1(K00121);comp34888_c0_seq1(K13953);comp353481_c0_seq1(K00100);comp36465_c0_seq1(K00128);comp3670…	ko00625.png
path:ko00290	Valine, leucine and isoleucine biosynthesis	51	comp19859_c0_seq1(K00052);comp19859_c0_seq2(K00052);comp21748_c0_seq1(K00826);comp25693_c0_seq1(K00826);comp27810_c0_seq1(K01704);comp29740_c0_seq1(K00826);comp31197_c0_seq1(K01703);comp31253_c0_seq1(K00826);comp31510_c0_seq1(K00826);comp31510_c0_seq2(K00826);comp32136_c0_seq1(K00053);comp32317_c0_seq1(K00053);comp32986_c0_seq1(K00826);comp34708_c0_seq1(K00052);comp34708_c1_seq1(K00052);comp34708…	ko00290.png
path:ko05202	Transcriptional misregulation in cancer	84	comp133396_c0_seq1(K04728);comp13606_c0_seq1(K12823);comp19039_c0_seq1(K15627);comp20001_c0_seq1(K11253);comp22241_c0_seq1(K11449);comp22497_c0_seq1(K11253);comp267338_c0_seq1(K11449);comp27345_c0_seq1(K11253);comp27345_c0_seq2(K11253);comp27345_c0_seq3(K11253);comp27506_c0_seq1(K11644);comp28462_c0_seq1(K12823);comp28462_c0_seq2(K12823);comp28671_c0_seq1(K11449);comp29623_c0_seq1(K12823);comp312…	ko05202.png
path:ko03420	Nucleotide excision repair	98	comp15704_c0_seq1(K07466);comp18152_c0_seq1(K03142);comp18255_c0_seq1(K10848);comp18622_c0_seq1(K10740);comp20649_c0_seq1(K10755);comp23180_c0_seq1(K10839);comp240751_c0_seq1(K02324);comp25222_c0_seq1(K10755);comp25704_c0_seq1(K06634);comp27557_c0_seq1(K07466);comp28202_c0_seq1(K10739);comp29105_c0_seq1(K10839);comp29183_c0_seq1(K03144);comp29183_c0_seq2(K03144);comp30186_c0_seq1(K10570);comp3018…	ko03420.png
path:ko00564	Glycerophospholipid metabolism	115	comp128466_c0_seq1(K01613);comp1294_c0_seq1(K01517);comp1294_c1_seq1(K01517);comp15527_c0_seq1(K06130);comp16109_c0_seq1(K13508);comp16121_c0_seq1(K13513);comp16220_c0_seq1(K00993);comp17020_c1_seq1(K01047);comp172807_c0_seq1(K13508);comp18701_c0_seq1(K13523);comp21393_c0_seq1(K00901);comp22302_c0_seq1(K13508);comp22848_c0_seq1(K01613);comp22848_c0_seq2(K01613);comp24232_c0_seq1(K01114);comp24232…	ko00564.png
path:ko03040	Spliceosome	371	comp13606_c0_seq1(K12823);comp14150_c0_seq1(K12830);comp15507_c0_seq1(K12627);comp15510_c0_seq1(K12882);comp15665_c0_seq1(K12845);comp15690_c0_seq1(K09567);comp15720_c0_seq1(K11098);comp15866_c0_seq1(K12878);comp15958_c0_seq1(K11096);comp15975_c0_seq1(K11092);comp16023_c0_seq1(K12896);comp16147_c0_seq1(K12860);comp18385_c0_seq1(K12859);comp19055_c0_seq1(K12872);comp19194_c0_seq1(K12741);comp19816…	ko03040.png
path:ko00073	Cutin, suberine and wax biosynthesis	30	comp1347_c0_seq1(K13356);comp180783_c0_seq1(K15400);comp18700_c0_seq1(K13356);comp18700_c0_seq2(K13356);comp23067_c0_seq1(K13356);comp23067_c1_seq1(K13356);comp234405_c0_seq1(K13356);comp24705_c0_seq2(K15404);comp25838_c0_seq1(K15398);comp28260_c0_seq1(K15404);comp28706_c0_seq1(K15400);comp28840_c0_seq1(K13356);comp31071_c0_seq1(K15403);comp38374_c0_seq1(K13356);comp38374_c0_seq2(K13356);comp3837…	ko00073.png
path:ko00500	Starch and sucrose metabolism	197	comp12274_c0_seq1(K00688);comp12354_c0_seq1(K00688);comp15771_c0_seq1(K01810);comp15871_c0_seq1(K00697);comp161599_c0_seq1(K01051);comp16326_c0_seq1(K00844);comp17076_c0_seq1(K01188);comp1863_c0_seq1(K01184);comp19232_c0_seq1(K01177);comp19773_c0_seq1(K02438);comp19828_c0_seq1(K00695);comp20339_c0_seq1(K00975);comp20532_c0_seq1(K00770);comp20613_c0_seq1(K13648);comp207102_c0_seq1(K01835);comp2123…	ko00500.png
path:ko00944	Flavone and flavonol biosynthesis	10	comp204109_c0_seq1(K05279);comp21275_c0_seq1(K05279);comp235086_c0_seq1(K05279);comp261702_c0_seq1(K05279);comp26274_c0_seq1(K05279);comp29175_c0_seq1(K05279);comp32522_c0_seq1(K05279);comp32533_c0_seq1(K05279);comp36213_c2_seq1(K05279);comp37672_c0_seq1(K05280);	ko00944.png
path:ko04015	Rap1 signaling pathway	49	comp12705_c0_seq1(K05692);comp15521_c0_seq1(K04371);comp179118_c0_seq1(K04368);comp19606_c0_seq1(K04371);comp21673_c0_seq1(K02183);comp22978_c0_seq1(K05692);comp24259_c0_seq1(K05759);comp24259_c0_seq2(K05759);comp24533_c0_seq1(K04371);comp25518_c1_seq1(K04368);comp26484_c1_seq1(K02183);comp26648_c0_seq1(K04368);comp28154_c0_seq1(K04392);comp28154_c0_seq2(K04392);comp28764_c0_seq1(K04371);comp2918…	ko04015.png
path:ko05219	Bladder cancer	19	comp15521_c0_seq1(K04371);comp179118_c0_seq1(K04368);comp19606_c0_seq1(K04371);comp24533_c0_seq1(K04371);comp25518_c1_seq1(K04368);comp26648_c0_seq1(K04368);comp28764_c0_seq1(K04371);comp34789_c0_seq7(K04371);comp38679_c1_seq1(K04371);comp38679_c1_seq11(K04371);comp38679_c1_seq12(K04371);comp38679_c1_seq14(K04371);comp38679_c1_seq15(K04371);comp38679_c1_seq3(K04371);comp38679_c1_seq5(K04371);comp…	ko05219.png
path:ko00941	Flavonoid biosynthesis	33	comp142922_c0_seq1(K00475);comp15814_c0_seq1(K05278);comp18522_c0_seq1(K08695);comp20192_c0_seq1(K13081);comp26450_c0_seq1(K01859);comp27643_c0_seq1(K00660);comp28442_c0_seq1(K00588);comp28483_c0_seq1(K00588);comp29509_c0_seq1(K13065);comp29950_c0_seq1(K13082);comp33501_c0_seq1(K00588);comp35266_c0_seq1(K00487);comp35628_c3_seq4(K13065);comp36844_c0_seq1(K09754);comp37362_c0_seq1(K00660);comp3736…	ko00941.png
path:ko00190	Oxidative phosphorylation	228	comp10323_c0_seq1(K02256);comp131313_c0_seq1(K05581);comp1386_c0_seq1(K03878);comp1386_c1_seq1(K03878);comp15731_c0_seq1(K03661);comp16193_c0_seq1(K02146);comp16860_c0_seq1(K02136);comp16939_c0_seq1(K00416);comp17842_c0_seq1(K02261);comp17864_c0_seq1(K03966);comp18200_c0_seq1(K11353);comp19438_c0_seq1(K00413);comp2001_c0_seq1(K02262);comp206323_c0_seq1(K05582);comp20639_c0_seq1(K02256);comp20697_…	ko00190.png
path:ko05211	Renal cell carcinoma	38	comp15521_c0_seq1(K04371);comp15950_c0_seq1(K01679);comp179118_c0_seq1(K04368);comp19606_c0_seq1(K04371);comp23338_c0_seq1(K04498);comp24533_c0_seq1(K04371);comp25518_c1_seq1(K04368);comp26316_c1_seq1(K03872);comp26648_c0_seq1(K04368);comp28154_c0_seq1(K04392);comp28154_c0_seq2(K04392);comp28764_c0_seq1(K04371);comp29426_c0_seq1(K04392);comp29426_c1_seq1(K04392);comp30134_c0_seq1(K03873);comp3033…	ko05211.png
path:ko04140	Regulation of autophagy	32	comp21784_c0_seq1(K08343);comp26808_c0_seq1(K08341);comp28194_c0_seq1(K08341);comp28288_c0_seq1(K08336);comp28717_c0_seq1(K07198);comp28717_c1_seq1(K07198);comp29193_c0_seq1(K08334);comp29658_c0_seq1(K08341);comp31902_c0_seq1(K07198);comp32428_c0_seq1(K08334);comp32428_c0_seq2(K08334);comp32428_c0_seq3(K08334);comp32627_c0_seq1(K08339);comp32884_c0_seq1(K07198);comp32884_c0_seq2(K07198);comp34493…	ko04140.png
path:ko04971	Gastric acid secretion	10	comp21673_c0_seq1(K02183);comp26484_c1_seq1(K02183);comp29689_c0_seq1(K02183);comp29689_c0_seq2(K02183);comp33217_c0_seq2(K02183);comp34282_c0_seq1(K02183);comp35814_c0_seq3(K02183);comp36724_c0_seq1(K04345);comp36830_c0_seq1(K02183);comp36830_c0_seq2(K02183);	ko04971.png
path:ko00061	Fatty acid biosynthesis	32	comp15794_c0_seq1(K00059);comp15794_c0_seq2(K00059);comp15986_c0_seq1(K01961);comp17221_c0_seq1(K03921);comp20187_c0_seq1(K09458);comp20219_c0_seq1(K09458);comp23915_c0_seq1(K00059);comp23915_c1_seq1(K00059);comp26692_c0_seq1(K01963);comp26692_c0_seq2(K01963);comp29010_c0_seq1(K00059);comp29489_c0_seq1(K02160);comp31519_c0_seq1(K00059);comp32138_c0_seq1(K02372);comp32138_c0_seq2(K02372);comp32281…	ko00061.png
path:ko04975	Fat digestion and absorption	5	comp17020_c1_seq1(K01047);comp33047_c0_seq1(K14455);comp33047_c0_seq2(K14455);comp34416_c0_seq1(K14457);comp36788_c0_seq1(K11155);	ko04975.png
path:ko04115	p53 signaling pathway	82	comp111259_c0_seq1(K08738);comp133396_c0_seq1(K04728);comp15508_c0_seq1(K01110);comp16744_c0_seq1(K04506);comp17409_c0_seq1(K05868);comp17409_c0_seq2(K05868);comp18908_c0_seq1(K06640);comp18967_c0_seq1(K10144);comp202453_c0_seq1(K10144);comp23698_c0_seq1(K01110);comp24356_c0_seq1(K02206);comp2484_c0_seq1(K10144);comp25241_c0_seq1(K10808);comp25348_c0_seq1(K05868);comp25981_c0_seq1(K10143);comp259…	ko04115.png
path:ko00330	Arginine and proline metabolism	139	comp15609_c0_seq1(K00472);comp162280_c0_seq1(K01611);comp16660_c0_seq1(K01915);comp170116_c0_seq1(K00286);comp175158_c0_seq1(K01915);comp182033_c0_seq1(K01581);comp18997_c0_seq1(K01915);comp20002_c0_seq1(K00620);comp20944_c0_seq1(K00128);comp20944_c0_seq2(K00128);comp21477_c0_seq1(K00472);comp218560_c0_seq1(K00286);comp22531_c0_seq1(K13366);comp23320_c0_seq1(K00262);comp23787_c0_seq1(K00128);comp…	ko00330.png
path:ko00905	Brassinosteroid biosynthesis	10	comp15577_c0_seq1(K15639);comp169116_c0_seq1(K15639);comp19905_c0_seq1(K09587);comp20742_c0_seq1(K12639);comp217103_c0_seq1(K09587);comp24587_c0_seq1(K09589);comp26052_c0_seq1(K09591);comp30568_c0_seq1(K12637);comp32755_c0_seq1(K09588);comp8322_c0_seq1(K12640);	ko00905.png
path:ko04010	MAPK signaling pathway	76	comp15521_c0_seq1(K04371);comp179118_c0_seq1(K04368);comp18180_c0_seq1(K06268);comp19606_c0_seq1(K04371);comp20584_c0_seq1(K04459);comp22112_c0_seq2(K03283);comp24254_c0_seq1(K04459);comp24533_c0_seq1(K04371);comp25112_c0_seq1(K03283);comp25505_c0_seq1(K03283);comp25505_c1_seq1(K03283);comp25518_c1_seq1(K04368);comp26648_c0_seq1(K04368);comp28154_c0_seq1(K04392);comp28154_c0_seq2(K04392);comp2870…	ko04010.png
path:ko00270	Cysteine and methionine metabolism	104	comp131775_c0_seq1(K00558);comp13302_c0_seq1(K00026);comp1333_c0_seq1(K00558);comp16127_c0_seq1(K00640);comp162280_c0_seq1(K01611);comp16363_c0_seq1(K00789);comp16406_c0_seq1(K01761);comp17460_c0_seq1(K00026);comp19378_c0_seq1(K05933);comp19825_c0_seq1(K00928);comp19825_c0_seq2(K00928);comp19887_c0_seq1(K00026);comp19887_c0_seq2(K00026);comp20010_c0_seq1(K05933);comp20270_c0_seq1(K00558);comp2027…	ko00270.png
path:ko00100	Steroid biosynthesis	38	comp10074_c0_seq1(K14423);comp15428_c0_seq1(K00511);comp18930_c0_seq1(K05917);comp21186_c0_seq1(K14424);comp22275_c0_seq1(K08242);comp23101_c0_seq1(K07750);comp243269_c0_seq1(K07750);comp24501_c0_seq1(K00213);comp24767_c0_seq1(K08246);comp26081_c0_seq1(K00227);comp28244_c0_seq1(K14423);comp30806_c0_seq1(K00559);comp30960_c0_seq1(K00213);comp31246_c0_seq1(K01824);comp31246_c0_seq2(K01824);comp3133…	ko00100.png
path:ko04650	Natural killer cell mediated cytotoxicity	35	comp15521_c0_seq1(K04371);comp179118_c0_seq1(K04368);comp18180_c0_seq1(K06268);comp19606_c0_seq1(K04371);comp24533_c0_seq1(K04371);comp25518_c1_seq1(K04368);comp26648_c0_seq1(K04368);comp28154_c0_seq1(K04392);comp28154_c0_seq2(K04392);comp28704_c0_seq1(K06268);comp28704_c0_seq3(K06268);comp28704_c0_seq4(K06268);comp28704_c0_seq5(K06268);comp28764_c0_seq1(K04371);comp29426_c0_seq1(K04392);comp2942…	ko04650.png
path:ko00020	Citrate cycle (TCA cycle)	67	comp13302_c0_seq1(K00026);comp138554_c0_seq1(K01610);comp15950_c0_seq1(K01679);comp17460_c0_seq1(K00026);comp19887_c0_seq1(K00026);comp19887_c0_seq2(K00026);comp21465_c0_seq1(K01899);comp24278_c0_seq1(K00031);comp24540_c0_seq1(K00025);comp25235_c0_seq1(K00162);comp25882_c0_seq1(K01648);comp25882_c1_seq1(K01648);comp26195_c0_seq2(K01681);comp26195_c0_seq3(K01681);comp26195_c0_seq6(K01681);comp2632…	ko00020.png
path:ko03460	Fanconi anemia pathway	86	comp118601_c0_seq1(K15365);comp12063_c0_seq1(K10870);comp15704_c0_seq1(K07466);comp17446_c0_seq1(K08775);comp18255_c0_seq1(K10848);comp18622_c0_seq1(K10740);comp18908_c0_seq1(K06640);comp193245_c0_seq1(K10895);comp19668_c0_seq1(K08775);comp21727_c0_seq1(K10891);comp21727_c1_seq1(K10891);comp21727_c1_seq2(K10891);comp217680_c0_seq1(K15362);comp21847_c0_seq1(K15362);comp21976_c0_seq1(K08775);comp23…	ko03460.png
path:ko00196	Photosynthesis - antenna proteins	32	comp16554_c0_seq1(K08910);comp17611_c0_seq1(K08908);comp21245_c0_seq1(K08917);comp22603_c0_seq1(K08914);comp22603_c1_seq1(K08914);comp22603_c2_seq1(K08914);comp24515_c0_seq1(K08915);comp24783_c0_seq1(K08909);comp27515_c0_seq1(K08912);comp27792_c1_seq1(K08912);comp28086_c0_seq1(K14172);comp29296_c1_seq1(K08913);comp31325_c0_seq1(K08916);comp32325_c0_seq1(K08911);comp34229_c0_seq1(K08908);comp35142…	ko00196.png
path:ko05134	Legionellosis	101	comp111259_c0_seq1(K08738);comp15799_c0_seq1(K03596);comp21556_c0_seq1(K03231);comp22112_c0_seq2(K03283);comp25112_c0_seq1(K03283);comp25505_c0_seq1(K03283);comp25505_c1_seq1(K03283);comp25885_c0_seq1(K03231);comp26863_c0_seq1(K08517);comp26863_c0_seq2(K08517);comp27952_c0_seq1(K07874);comp27952_c0_seq2(K07874);comp27967_c0_seq1(K07953);comp293157_c0_seq1(K03283);comp29420_c1_seq1(K03283);comp294…	ko05134.png
path:ko01220	Degradation of aromatic compounds	16	comp10726_c0_seq1(K00002);comp17060_c0_seq1(K00121);comp202283_c0_seq1(K00121);comp218490_c0_seq1(K03379);comp24028_c0_seq1(K00121);comp26388_c0_seq1(K00001);comp27104_c0_seq1(K00001);comp27904_c0_seq1(K13953);comp2795_c0_seq1(K00121);comp31600_c0_seq1(K00121);comp34888_c0_seq1(K13953);comp35266_c0_seq1(K00487);comp37515_c0_seq1(K00121);comp37515_c0_seq2(K00121);comp38439_c0_seq1(K00001);comp4031…	ko01220.png
path:ko05032	Morphine addiction	13	comp18824_c0_seq1(K04536);comp24793_c0_seq1(K15015);comp24793_c0_seq2(K15015);comp24793_c0_seq3(K15015);comp32669_c0_seq1(K04536);comp33684_c0_seq1(K15015);comp34350_c0_seq1(K15015);comp36717_c0_seq1(K15015);comp36724_c0_seq1(K04345);comp38967_c0_seq1(K15015);comp38967_c0_seq2(K15015);comp38967_c0_seq3(K15015);comp38967_c0_seq4(K15015);	ko05032.png
path:ko04151	PI3K-Akt signaling pathway	111	comp10212_c0_seq1(K02991);comp15508_c0_seq1(K01110);comp15521_c0_seq1(K04371);comp155_c0_seq1(K04079);comp17296_c0_seq1(K06630);comp178692_c0_seq1(K04079);comp179118_c0_seq1(K04368);comp17925_c0_seq1(K06630);comp18824_c0_seq1(K04536);comp19246_c0_seq1(K11584);comp19591_c0_seq1(K04354);comp19606_c0_seq1(K04371);comp19921_c1_seq1(K04079);comp20614_c0_seq1(K02991);comp20865_c0_seq1(K03083);comp21113…	ko04151.png
path:ko00350	Tyrosine metabolism	61	comp17060_c0_seq1(K00121);comp202283_c0_seq1(K00121);comp235408_c0_seq1(K01592);comp24028_c0_seq1(K00121);comp26388_c0_seq1(K00001);comp26859_c0_seq1(K01592);comp27104_c0_seq1(K00001);comp27904_c0_seq1(K13953);comp2795_c0_seq1(K00121);comp28976_c0_seq1(K01555);comp28976_c0_seq2(K01555);comp28976_c0_seq3(K01555);comp30144_c0_seq1(K01800);comp30144_c0_seq2(K01800);comp30144_c0_seq3(K01800);comp3014…	ko00350.png
path:ko04080	Neuroactive ligand-receptor interaction	6	comp26631_c0_seq1(K01312);comp26631_c0_seq2(K01312);comp29634_c0_seq1(K05236);comp35619_c0_seq1(K05236);comp35619_c1_seq1(K05236);comp36546_c0_seq1(K05236);	ko04080.png
path:ko00630	Glyoxylate and dicarboxylate metabolism	68	comp13302_c0_seq1(K00026);comp14638_c0_seq1(K03781);comp15994_c0_seq1(K02437);comp16560_c0_seq1(K00122);comp16560_c0_seq2(K00122);comp16660_c0_seq1(K01915);comp17460_c0_seq1(K00026);comp175158_c0_seq1(K01915);comp18804_c0_seq1(K01637);comp18997_c0_seq1(K01915);comp19887_c0_seq1(K00026);comp19887_c0_seq2(K00026);comp20803_c0_seq1(K11517);comp217994_c0_seq1(K03781);comp218928_c0_seq1(K03781);comp22…	ko00630.png
path:ko00232	Caffeine metabolism	2	comp30007_c0_seq1(K00365);comp34065_c0_seq1(K00106);	ko00232.png
path:ko05016	Huntington's disease	201	comp10323_c0_seq1(K02256);comp111259_c0_seq1(K08738);comp11666_c0_seq1(K05863);comp15587_c0_seq1(K03017);comp15765_c0_seq1(K15040);comp16860_c0_seq1(K02136);comp16939_c0_seq1(K00416);comp17842_c0_seq1(K02261);comp17864_c0_seq1(K03966);comp18200_c0_seq1(K11353);comp18698_c0_seq1(K03017);comp18782_c0_seq1(K03011);comp19071_c0_seq1(K15040);comp19438_c0_seq1(K00413);comp2001_c0_seq1(K02262);comp20639…	ko05016.png
path:ko04744	Phototransduction	11	comp18824_c0_seq1(K04536);comp21673_c0_seq1(K02183);comp26484_c1_seq1(K02183);comp29689_c0_seq1(K02183);comp29689_c0_seq2(K02183);comp32669_c0_seq1(K04536);comp33217_c0_seq2(K02183);comp34282_c0_seq1(K02183);comp35814_c0_seq3(K02183);comp36830_c0_seq1(K02183);comp36830_c0_seq2(K02183);	ko04744.png
path:ko02010	ABC transporters	59	comp13071_c0_seq1(K05658);comp14758_c0_seq1(K05658);comp15900_c0_seq1(K05663);comp170353_c0_seq1(K05658);comp179610_c0_seq1(K05658);comp179897_c0_seq1(K05658);comp20726_c0_seq1(K05658);comp20726_c1_seq1(K05658);comp219972_c0_seq1(K05658);comp235459_c0_seq1(K05658);comp2496_c0_seq1(K05658);comp26352_c0_seq1(K05658);comp26757_c0_seq1(K05658);comp26782_c0_seq1(K05658);comp27708_c0_seq1(K05658);comp2…	ko02010.png
path:ko03320	PPAR signaling pathway	75	comp16178_c0_seq1(K00507);comp16178_c0_seq2(K00507);comp19197_c0_seq1(K00507);comp23840_c0_seq1(K00507);comp24343_c0_seq1(K08770);comp25814_c0_seq1(K01897);comp25814_c1_seq1(K01897);comp25814_c2_seq1(K01897);comp259758_c0_seq1(K00507);comp26243_c0_seq1(K08770);comp26420_c0_seq1(K00507);comp27846_c0_seq1(K01897);comp28005_c0_seq1(K01897);comp28449_c0_seq1(K08770);comp28511_c0_seq1(K01897);comp3097…	ko03320.png
path:ko00720	Carbon fixation pathways in prokaryotes	42	comp1032_c0_seq1(K00297);comp15950_c0_seq1(K01679);comp15986_c0_seq1(K01961);comp24278_c0_seq1(K00031);comp25882_c0_seq1(K01648);comp25882_c1_seq1(K01648);comp26195_c0_seq2(K01681);comp26195_c0_seq3(K01681);comp26195_c0_seq6(K01681);comp26692_c0_seq1(K01963);comp26692_c0_seq2(K01963);comp29437_c0_seq1(K00626);comp29437_c0_seq2(K00626);comp29489_c0_seq1(K02160);comp29601_c0_seq1(K01648);comp31542_…	ko00720.png
path:ko00920	Sulfur metabolism	44	comp111259_c0_seq1(K08738);comp16127_c0_seq1(K00640);comp25332_c0_seq1(K01738);comp25332_c0_seq2(K01738);comp25493_c0_seq1(K00860);comp25493_c0_seq2(K00860);comp25498_c0_seq1(K13034);comp28332_c0_seq1(K05907);comp28332_c0_seq2(K05907);comp28332_c1_seq1(K05907);comp28696_c0_seq1(K00860);comp29546_c0_seq1(K05907);comp31465_c0_seq1(K01082);comp31718_c0_seq1(K01082);comp32252_c0_seq1(K00392);comp3230…	ko00920.png
path:ko00360	Phenylalanine metabolism	85	comp11343_c0_seq1(K00430);comp15711_c0_seq1(K01692);comp15805_c0_seq1(K01692);comp20136_c0_seq1(K01904);comp20498_c0_seq1(K00430);comp20514_c0_seq1(K01904);comp23215_c0_seq1(K00430);comp23835_c0_seq1(K00430);comp24684_c0_seq1(K00430);comp25905_c0_seq1(K00430);comp25905_c1_seq1(K00430);comp27399_c0_seq1(K00430);comp27828_c0_seq1(K01692);comp28442_c0_seq1(K00588);comp28483_c0_seq1(K00588);comp28715…	ko00360.png
path:ko04978	Mineral absorption	18	comp17164_c0_seq1(K00522);comp18019_c0_seq1(K07213);comp20068_c0_seq1(K00510);comp21843_c0_seq1(K14686);comp21843_c0_seq2(K14686);comp29605_c0_seq1(K12347);comp33679_c0_seq1(K00522);comp38653_c0_seq1(K14685);comp38653_c0_seq10(K14685);comp38653_c0_seq11(K14685);comp38653_c0_seq2(K14685);comp38653_c0_seq3(K14685);comp38653_c0_seq4(K14685);comp38653_c0_seq5(K14685);comp38653_c0_seq7(K14685);comp386…	ko04978.png
path:ko00363	Bisphenol degradation	10	comp21240_c0_seq1(K00517);comp21240_c0_seq2(K00517);comp22762_c1_seq1(K00517);comp32213_c0_seq1(K00517);comp32213_c0_seq2(K00517);comp33219_c0_seq1(K00517);comp353481_c0_seq1(K00100);comp38671_c0_seq4(K00517);comp4427_c0_seq1(K00100);comp83168_c0_seq1(K00517);	ko00363.png
path:ko01230	Biosynthesis of amino acids	394	comp122416_c0_seq1(K00616);comp15758_c0_seq1(K00058);comp15905_c0_seq1(K01689);comp15905_c0_seq2(K01689);comp16127_c0_seq1(K00640);comp16363_c0_seq1(K00789);comp16660_c0_seq1(K01915);comp170116_c0_seq1(K00286);comp175158_c0_seq1(K01915);comp17945_c0_seq1(K01623);comp18455_c0_seq1(K00873);comp18920_c0_seq1(K00615);comp18997_c0_seq1(K01915);comp19405_c0_seq1(K00616);comp19410_c1_seq1(K15227);comp19…	ko01230.png
path:ko04961	Endocrine and other factor-regulated calcium reabsorption	19	comp24890_c0_seq1(K11827);comp24890_c0_seq2(K11827);comp25422_c0_seq1(K11826);comp25422_c0_seq2(K11826);comp28911_c0_seq1(K11824);comp32707_c0_seq1(K01528);comp34753_c0_seq1(K01528);comp34753_c0_seq2(K01528);comp35256_c0_seq1(K01528);comp35256_c1_seq1(K01528);comp35256_c1_seq2(K01528);comp35583_c0_seq1(K04646);comp35583_c1_seq1(K04646);comp35583_c2_seq1(K04646);comp35583_c3_seq1(K04646);comp36724…	ko04961.png
path:ko04066	HIF-1 signaling pathway	85	comp10212_c0_seq1(K02991);comp15521_c0_seq1(K04371);comp15905_c0_seq1(K01689);comp15905_c0_seq2(K01689);comp16326_c0_seq1(K00844);comp179118_c0_seq1(K04368);comp19606_c0_seq1(K04371);comp20614_c0_seq1(K02991);comp23157_c0_seq1(K00134);comp23338_c0_seq1(K04498);comp24533_c0_seq1(K04371);comp24538_c0_seq1(K01689);comp25062_c0_seq1(K00134);comp25235_c0_seq1(K00162);comp25324_c0_seq1(K07203);comp2537…	ko04066.png
path:ko05412	Arrhythmogenic right ventricular cardiomyopathy (ARVC)	8	comp12705_c0_seq1(K05692);comp22978_c0_seq1(K05692);comp29276_c0_seq1(K05692);comp31744_c0_seq1(K05692);comp31744_c0_seq2(K05692);comp31744_c0_seq3(K05692);comp79206_c0_seq1(K05692);comp8330_c0_seq1(K05692);	ko05412.png
path:ko04916	Melanogenesis	34	comp15521_c0_seq1(K04371);comp179118_c0_seq1(K04368);comp19606_c0_seq1(K04371);comp20865_c0_seq1(K03083);comp21673_c0_seq1(K02183);comp23338_c0_seq1(K04498);comp24533_c0_seq1(K04371);comp25518_c1_seq1(K04368);comp26484_c1_seq1(K02183);comp26648_c0_seq1(K04368);comp28764_c0_seq1(K04371);comp29689_c0_seq1(K02183);comp29689_c0_seq2(K02183);comp33217_c0_seq2(K02183);comp34282_c0_seq1(K02183);comp3478…	ko04916.png
path:ko04122	Sulfur relay system	15	comp19961_c0_seq1(K14169);comp20932_c0_seq1(K12161);comp24018_c0_seq1(K14171);comp25371_c0_seq1(K03635);comp25371_c0_seq2(K03635);comp33799_c0_seq1(K11996);comp37029_c0_seq2(K03639);comp37029_c0_seq8(K03639);comp37159_c0_seq1(K03639);comp38136_c0_seq1(K04487);comp38136_c0_seq2(K04487);comp38234_c0_seq1(K03635);comp38755_c0_seq1(K00566);comp38755_c0_seq2(K00566);comp38755_c0_seq3(K00566);	ko04122.png
path:ko00230	Purine metabolism	273	comp115919_c0_seq1(K03018);comp1294_c0_seq1(K01517);comp1294_c1_seq1(K01517);comp15267_c0_seq1(K03787);comp1531_c0_seq1(K02321);comp15384_c0_seq1(K03005);comp15549_c0_seq1(K01488);comp15587_c0_seq1(K03017);comp18455_c0_seq1(K00873);comp18501_c0_seq1(K03000);comp18698_c0_seq1(K03017);comp18782_c0_seq1(K03011);comp194558_c0_seq1(K02685);comp20303_c0_seq1(K00759);comp20336_c0_seq1(K00939);comp20552_…	ko00230.png
path:ko00980	Metabolism of xenobiotics by cytochrome P450	45	comp1525_c0_seq1(K00799);comp17060_c0_seq1(K00121);comp17988_c0_seq1(K00799);comp18239_c0_seq1(K00799);comp19094_c0_seq1(K00799);comp202283_c0_seq1(K00121);comp20460_c0_seq1(K00799);comp20460_c1_seq1(K00799);comp21911_c0_seq1(K00799);comp21934_c0_seq1(K00799);comp22752_c0_seq1(K00799);comp24028_c0_seq1(K00121);comp24621_c0_seq1(K00799);comp24790_c0_seq1(K00799);comp24820_c0_seq1(K00799);comp25299…	ko00980.png
path:ko00592	alpha-Linolenic acid metabolism	63	comp153808_c0_seq1(K05894);comp16729_c0_seq1(K05894);comp17020_c1_seq1(K01047);comp18406_c0_seq1(K10527);comp204442_c0_seq1(K00454);comp24736_c0_seq1(K00454);comp26948_c0_seq1(K01723);comp26948_c1_seq1(K01723);comp27981_c0_seq1(K10527);comp27981_c1_seq1(K10527);comp28587_c0_seq1(K00454);comp28888_c1_seq1(K00454);comp29091_c0_seq1(K10526);comp31357_c0_seq1(K00454);comp31511_c0_seq1(K10527);comp315…	ko00592.png
path:ko01053	Biosynthesis of siderophore group nonribosomal peptides	3	comp25345_c0_seq1(K02552);comp37177_c0_seq3(K02552);comp37177_c0_seq7(K02552);	ko01053.png
path:ko05140	Leishmaniasis	21	comp15521_c0_seq1(K04371);comp19606_c0_seq1(K04371);comp24533_c0_seq1(K04371);comp28764_c0_seq1(K04371);comp31077_c0_seq1(K04733);comp34789_c0_seq7(K04371);comp361518_c0_seq1(K04441);comp37623_c0_seq1(K01404);comp37623_c0_seq2(K01404);comp38679_c1_seq1(K04371);comp38679_c1_seq11(K04371);comp38679_c1_seq12(K04371);comp38679_c1_seq14(K04371);comp38679_c1_seq15(K04371);comp38679_c1_seq3(K04371);comp…	ko05140.png
path:ko05212	Pancreatic cancer	33	comp15521_c0_seq1(K04371);comp17446_c0_seq1(K08775);comp179118_c0_seq1(K04368);comp19606_c0_seq1(K04371);comp19668_c0_seq1(K08775);comp21976_c0_seq1(K08775);comp24533_c0_seq1(K04371);comp25282_c0_seq1(K08775);comp25518_c1_seq1(K04368);comp26648_c0_seq1(K04368);comp28154_c0_seq1(K04392);comp28154_c0_seq2(K04392);comp28764_c0_seq1(K04371);comp29426_c0_seq1(K04392);comp29426_c1_seq1(K04392);comp3033…	ko05212.png
path:ko05143	African trypanosomiasis	10	comp154069_c0_seq1(K01354);comp22134_c0_seq1(K01392);comp22134_c0_seq2(K01392);comp36327_c0_seq2(K01354);comp36327_c0_seq3(K01354);comp36327_c0_seq4(K01354);comp37131_c0_seq1(K01354);comp37131_c0_seq3(K01354);comp37623_c0_seq1(K01404);comp37623_c0_seq2(K01404);	ko05143.png
path:ko00521	Streptomycin biosynthesis	29	comp16326_c0_seq1(K00844);comp207102_c0_seq1(K01835);comp25330_c0_seq1(K01835);comp26284_c0_seq1(K01858);comp27679_c0_seq1(K00844);comp27679_c0_seq2(K00844);comp27679_c1_seq1(K00844);comp31266_c0_seq1(K00844);comp31266_c0_seq2(K00844);comp31645_c0_seq1(K01835);comp323564_c0_seq1(K01835);comp34308_c0_seq1(K01092);comp34308_c0_seq2(K01092);comp37723_c1_seq10(K01835);comp37723_c1_seq15(K01835);comp3…	ko00521.png
