# Supplementary material for: Comprehensive Analysis of the Triterpenoid Saponins Biosynthetic Pathway in Anemone flaccida by Transcriptome and Proteome Profiling
Source: Front Plant Sci. 2016 Jul 25;7:1094. doi: 10.3389/fpls.2016.01094 (PMC4958654; doi:10.3389/fpls.2016.01094)
Supplement: FIGURE S1 — Multiple alignment of deduced amino acid sequences of UGTs from Anemone flaccida and other species (representative kinds only). Black shaded and gray shaded boxes show identical and similar amino acids, respectively. The conserved PSPG motif at the C-termini is indicated by the green box. [file Data_Sheet_1.ZIP › supplement/Table S7.xlsx]

## Sheet: Supplementary Table 3
Supplementary Table 4 Differential expressed genes involved in triterpenoid between leaves and rhizomes by RNA-Seq
	Enzyme No.	transcript_id	L-Y_fpkm	S-Y_fpkm	pvalue	FDR	log2FC1(S-Y/L-Y)	up-down-regulation1(S-Y/L-Y)
acetyl CoA C-acetyltransferase (AACT)	EC 2.3.1.9	comp31542_c0	0.6	24.91	0.0201546	0.186442	5.14751	up
		comp29437_c0	131.07	81.01	0.632295	1	-0.896951	down
		comp31542_c1	0	2.98	0.0365271	0.240953	6.64189	up
		comp29437_c0	65.56	37.69	0.594025	1	-1.00136	down
3-hydroxy-3-methylglutaryl CoA synthase (HMGS)	EC 2.3.3.10	comp31609_c0	15.01	75.04	0.272849	0.829101	2.11783	up
3-hydroxy-3-methylglutaryl CoA reductase (HMGR)	EC 1.1.1.34	comp37402_c1	0.58	2.24	noTest	noTest	noTest	up
		comp36650_c0	3.21	28.41	0.139802	0.562129	2.94012	up
		comp34743_c0	17.56	5.78	0.347264	0.924559	-1.80454	down
mevalonate kinase (MK)	EC 2.7.1.36	comp28502_c0	3.63	15.71	0.322185	0.897938	1.90869	up
phosphomevalonate kinase (PMK)	EC 2.7.4.2	comp37207_c0	8.26	18.33	0.615503	1	0.947649	up
mevalonate-5-pyrophosphate decarboxylase (MDC)	EC 4.1.1.33	comp29613_c0	3.22	124.19	0.0201249	0.186351	5.0623	up
isopentenyl diphosphate isomerase (IPPI)	EC 5.3.3.2	comp24447_c0	225.19	149.41	0.671557	1	-0.793517	down
		comp19070_c0	0.52	0.93	noTest	noTest	noTest	noTest
geranyl diphosphate synthase (GPPS)	EC 2.5.1.1	comp34802_c0	19.05	17.97	0.878992	1	-0.286049	dowm
		comp16859_c0	162.69	41.96	0.264496	0.815044	-2.15744	down
		comp32056_c0	11.55	1.23	0.0935278	0.434237	-3.42591	down
		comp136212_c0	0.04	0	noTest	noTest	noTest	noTest
		comp29617_c0	12.78	1.44	0.102285	0.459997	-3.33673	down
		comp28497_c0	27.04	1.26	0.0312201	0.226969	-4.61796	down
		comp67690_c0	4.79	0.11	0.0197242	0.185308	-5.51248	down
		comp29617_c0	71.28	19.84	0.288252	0.852517	-2.04614	down
		comp36182_c1	1.15	2	0.796878	1	0.600039	up
		comp32173_c0	44.36	39.66	0.845845	1	-0.363456	down
		comp24200_c0	51.33	23.17	0.476673	1	-1.34802	down
		comp15567_c0	20.34	0.54	0.0153691	0.164502	-5.39871	down
		comp27428_c0	116.01	35.41	0.318956	0.893751	-1.91292	down
		comp36182_c1	4.76	0	0.00531859	0.10493	-8.66548	down
farnesyl diphosphate synthase (FPPS)	EC 2.5.1.10	comp25968_c0	19.35	31.16	0.795991	1	0.484224	up
squalene synthase (SS)	EC 2.5.1.21	comp33131_c0	13.32	50.92	0.365167	0.943715	1.73091	up
squalene epoxidase (SE)	EC 1.14.99.7	comp15428_c0	15.14	25.1	0.779007	1	0.525864	up
β-amyrin synthase (β-AS)	EC 5.4.99.-	comp38466_c0	28.74	3.76	0.118236	0.504057	-3.13481	down
		comp1363_c0	0	0.27	noTest	noTest	noTest	noTest
		comp28619_c0	0.15	0	noTest	noTest	noTest	noTest
		comp36785_c0	0.08	4.56	0.0149102	0.16323	5.5341	up
		comp38466_c1	25.21	1.52	0.0447078	0.264537	-4.23915	down
1-deoxy-D-xylulose-5-phosphate synthase (DXPS)	EC 2.2.1.7	comp39787_c0	104.56	37.51	0.377199	0.955202	-1.68335	down
		comp30785_c0	12.6	27.78	0.618255	1	0.935344	up
		comp36654_c0	30.36	2.76	0.0740115	0.371035	-3.66376	down
1-deoxy-D-xylulose-5-phosphate reductoisomerase( DXR)	EC 1.1.1.267	comp38705_c0	400.12	85.93	0.214295	0.725611	-2.42195	down
2-C-methyl-D-erythritol 4-phosphate cytidylyl transferase (MCT)	EC 2.7.7.60	comp21171_c0	51.32	32.41	0.644857	1	-0.864492	down
4-(cytidine 5'-diphospho)-2-C-methyl-D-erythritol kinase (CMK)	EC 2.7.1.148	comp29171_c0	44.97	39.46	0.834465	1	-0.390453	down
2-C-methyl-D-erythritol-2, 4-cyclodiphosphate synthase (MECPS)	EC 4.6.1.12	comp29722_c0	144.81	58.77	0.429368	0.999309	-1.49993	down
4-hydroxy-3-methyl but-2-(E)-enyl diphosphate synthase (HDS)	EC 1.17.7.1	comp39291_c0	343.87	139.45	0.427121	0.997298	-1.50653	down
4-hydroxy-3-methyl but-2-(E)-enyl diphosphate reductase (HDR)	EC 1.17.1.2	comp26165_c0	356.03	80.31	0.226842	0.751433	-2.35127	down
cytochrome P450-dependent monooxygenases(PDMO)		comp34900_c0（CYP716A12）	1.45	0	0.00854666	0.12644	-8.16945	down
		comp38278_c1（CYP716A12）	3.79	33.4	0.140958	0.565725	2.93664	up
		comp38278_c3（CYP716A12）	0.17	5.89	0.0285669	0.219235	4.8472	up
		comp44343_c0（CYP716A12）	0.02	27.4	0.000452613	0.0364763	9.68044	up
		comp94097_c0	1.54	0.36	0.256021	0.804076	-2.27553	down
		comp74423_c0	3.92	1.31	0.36231	0.940909	-1.77956	down
		comp71743_c0	3.08	0.54	0.179742	0.655715	-2.70384	down
		comp71670_c0	4.18	0.03	0.00603627	0.110546	-7.16401	down
		comp69670_c0	4.12	2.27	0.608676	1	-1.03932	down
		comp68334_c0	2.69	3.11	1	1	0.00331269	up
		comp633_c0	0.08	2.39	0.0393228	0.249771	4.6353	up
		comp5943_c0	0	0.76	noTest	noTest	noTest	noTest
		comp5870_c0	0.36	0.29	noTest	noTest	noTest	noTest
		comp45006_c0	3.66	9.29	0.546785	1	1.14147	up
		comp450_c0	0	0	noTest	noTest	noTest	noTest
		comp41054_c0	46.99	12.54	0.274896	0.832662	-2.10997	down
		comp39902_c0	39.14	67.87	0.751702	1	0.591293	up
		comp39819_c0	0.14	22.47	0.00336275	0.0850747	7.02652	up
		comp39078_c0	48.01	0.24	0.00141295	0.0575296	-7.84472	down
		comp39057_c0	16.49	24.37	0.847745	1	0.360425	up
		comp39043_c1	3.03	31.69	0.114718	0.494286	3.17542	up
		comp39043_c0	7.51	4.63	0.642478	1	-0.889063	down
		comp38829_c0	9.14	0.81	0.0808085	0.394138	-3.62654	down
		comp38810_c0	2.15	1.67	0.770672	1	-0.571832	down
		comp38791_c0	20.58	5.52	0.277013	0.836369	-2.09984	down
		comp38671_c0	47.66	2.43	0.0346061	0.235334	-4.49	down
		comp38624_c1	26.51	29.25	0.974476	1	-0.0608298	down
		comp38624_c0	0.76	5.46	0.201577	0.701662	2.63362	up
		comp38591_c0	0	3.13	0.00296147	0.0797696	9.26021	up
		comp38582_c0	24.19	0	0.000221546	0.0281211	-11.8911	down
		comp38483_c0	222.75	3.5	0.00672236	0.114803	-6.1902	down
		comp38336_c0	12.29	1.85	0.142036	0.56778	-2.92973	down
		comp38279_c0	4.19	1.51	0.411331	0.985803	-1.63729	down
		comp38216_c0	0.97	1.65	0.77937	1	0.569494	up
		comp38099_c0	0	1.02	noTest	noTest	noTest	noTest
		comp37935_c0	10.28	1.09	0.093949	0.435401	-3.43191	down
		comp37647_c0	0.14	2.49	0.0704238	0.358486	3.87507	up
		comp37568_c0	5.25	1.28	0.2572	0.804076	-2.23296	down
		comp37552_c0	4.04	0	0.00288129	0.0792045	-9.28873	down
		comp37428_c0	111.85	393.22	0.397241	0.972809	1.61031	up
		comp37049_c1	1.35	6.01	0.314869	0.88818	1.95608	up
		comp36955_c0	1	0.52	0.567937	1	-1.13791	down
		comp36947_c0	13.17	2.14	0.156181	0.605341	-2.82046	down
		comp36844_c0	29.21	39.76	0.897224	1	0.241463	up
		comp36837_c0	10.55	2.74	0.27064	0.827017	-2.13453	down
		comp367147_c0	0.42	0	noTest	noTest	noTest	noTest
		comp36643_c0	34.71	2.05	0.0425666	0.259084	-4.27747	down
		comp36629_c0	0.11	0.84	0.202925	0.702886	2.73331	up
		comp36389_c0	0	0.3	noTest	noTest	noTest	noTest
		comp36337_c0	0.77	0.53	0.721868	1	-0.728174	down
		comp36226_c0	7.14	2.61	0.388203	0.966192	-1.65177	down
		comp36162_c0	1.58	0.67	0.467062	1	-1.44894	down
		comp36130_c2	0	6.98	0.010296	0.136249	7.97707	up
		comp36000_c0	0.12	4.58	0.0254445	0.206243	4.93882	up
		comp35882_c1	68.59	0.16	0.000606067	0.0407873	-8.86419	down
		comp35807_c0	0.27	3.73	0.0941167	0.435948	3.54231	up
		comp35798_c0	0.62	0.8	0.956136	1	0.158884	up
		comp35793_c0	20.51	0.65	0.0191418	0.182205	-5.17433	down
		comp35341_c1	4.62	0	0.00199865	0.0674436	-9.66371	down
		comp34997_c0	39.62	5.09	0.115389	0.496211	-3.16527	down
		comp34739_c0	0.1	1.65	0.0946621	0.437767	3.60645	up
		comp34701_c0	6.51	0	0.00118485	0.0512901	-10.1919	down
		comp34426_c0	3.3	0.58	0.179538	0.655228	-2.70949	down
		comp33809_c0	0.1	5.35	0.0164716	0.169258	5.48297	up
		comp32755_c0	14.59	3.81	0.271075	0.827781	-2.13803	down
		comp32651_c0	6.57	8.66	0.923661	1	0.211588	up
		comp32561_c0	2.12	8.32	0.357546	0.935193	1.77092	up
		comp32520_c2	101.77	0	6.90518e-05	0.0238021	-13.0694	down
		comp32520_c0	99.57	0.12	0.000549429	0.0390408	-9.60474	down
		comp32356_c0	1.37	14.54	0.114187	0.492775	3.19896	up
		comp32133_c0	2	0	noTest	noTest	noTest	noTest
		comp319740_c0	0.21	0.21	noTest	noTest	noTest	noTest
		comp31859_c0	20.61	1.1	0.037796	0.24616	-4.42274	down
		comp31746_c2	0.71	0.42	noTest	noTest	noTest	noTest
		comp31746_c1	2.22	1.37	0.675585	1	-0.852848	down
		comp31746_c0	2.55	1.65	0.673142	1	-0.819892	down
		comp31498_c0	12.25	0.07	0.00301648	0.0805743	-7.44451	down
		comp31264_c0	3.12	14.62	0.294591	0.860616	2.02086	up
		comp31136_c0	0.67	7.3	0.112889	0.488751	3.24126	up
		comp30568_c0	1.8	1.84	0.931475	1	-0.169616	down
		comp29774_c2	10.62	0.71	0.0629652	0.330274	-4.06032	down
		comp29774_c1	10.37	0.95	0.0799416	0.390804	-3.6408	down
		comp292001_c0	0.82	0	noTest	noTest	noTest	noTest
		comp29065_c0	0	0.03	noTest	noTest	noTest	noTest
		comp29057_c0	129.27	0.07	0.000104471	0.0238021	-10.8517	down
		comp28902_c0	0.83	1.1	noTest	noTest	noTest	noTest
		comp28112_c0	0	2.1	0.00871523	0.127259	8.1608	up
		comp27774_c0	2.93	0.05	0.0165205	0.169637	-5.83273	down
		comp27672_c0	2.92	0.5	0.22234	0.742149	-2.67239	down
		comp27559_c0	38.84	0	0.000132123	0.0245169	-12.4137	down
		comp27457_c0	1.24	0.59	0.530124	1	-1.25228	down
		comp27404_c0	48.02	0.14	0.000875852	0.0456822	-8.57292	down
		comp27120_c0	21.63	4.95	0.236264	0.768768	-2.32017	down
		comp26948_c1	92.98	58.15	0.639206	1	-0.878947	down
		comp26792_c0	4.64	9.5	0.666797	1	0.836918	up
		comp26626_c0	11.8	4.34	0.388986	0.966192	-1.64492	down
		comp260802_c0	0.15	0.15	noTest	noTest	noTest	noTest
		comp258964_c0	0.09	0	noTest	noTest	noTest	noTest
		comp25872_c0	0.67	0.41	noTest	noTest	noTest	noTest
		comp25838_c0	5.41	0.68	0.114369	0.493317	-3.19192	down
		comp24562_c1	0.65	0.56	noTest	noTest	noTest	noTest
		comp24562_c0	1	0.95	0.906357	1	-0.260298	down
		comp23771_c0	0	0.59	noTest	noTest	noTest	noTest
		comp22762_c0	29.52	1.21	0.0274396	0.213365	-4.79553	down
		comp21240_c0	0.28	1.38	0.318605	0.893034	2.11057	up
		comp20799_c1	0	0.32	noTest	noTest	noTest	noTest
		comp20799_c0	0	0.08	noTest	noTest	noTest	noTest
		comp20742_c0	0.25	1.11	0.333727	0.911602	1.94793	up
		comp19949_c0	1.77	0.11	noTest	noTest	noTest	noTest
		comp19905_c0	0.43	0.15	noTest	noTest	noTest	noTest
		comp19503_c0	0.77	1.32	0.815402	1	0.577565	up
		comp18756_c0	0.98	1.77	0.756137	1	0.649597	up
		comp17620_c0	284.41	31.99	0.0968943	0.444235	-3.35514	down
		comp172731_c0	0	1.41	0.0186545	0.179234	7.362	up
		comp169116_c0	0.94	0.24	0.320699	0.895856	-2.11795	down
		comp16667_c1	0	4.43	0.00360937	0.0870811	9.05892	up
		comp16284_c0	28.16	62.08	0.616553	1	0.940653	up
		comp15933_c0	11.01	2.68	0.249612	0.792247	-2.24152	down
		comp15698_c0	16.34	28.67	0.745416	1	0.607865	up
		comp15423_c0	6.64	2.13	0.358943	0.937798	-1.81013	down
		comp1487_c0	0	0	noTest	noTest	noTest	noTest
		comp14651_c1	0	0	noTest	noTest	noTest	noTest
		comp141101_c0	1.69	0	0.0169278	0.171069	-7.4774	down
		comp136331_c0	0.74	0.52	0.745039	1	-0.69789	down
		comp104831_c0	0.54	0.78	noTest	noTest	noTest	noTest
		comp10328_c0	0.51	0	noTest	noTest	noTest	noTest
glycosyltransferases(GT)		comp26945_c0	0	1.29	0.0299104	0.222271	6.89332	up
		comp38054_c0	2.51	9.22	0.381958	0.959043	1.6711	up
		comp36880_c0	10.66	264.36	0.0363995	0.240953	4.42771	up
		comp38259_c0	0	0.71	0.0365271	0.240953	6.64189	up
		comp38889_c0	2.81	34	0.0950002	0.43857	3.39113	up
		comp36259_c0	0.34	7.91	0.0499342	0.279821	4.28829	up
		comp38694_c0	1.34	5.86	0.322668	0.898686	1.92605	up
		comp23425_c0	2.13	9.77	0.302864	0.873637	1.99245	up
		comp37829_c0	2.75	287.19	0.00497254	0.101451	6.50238	up
		comp37573_c0	0.18	3.44	0.0676802	0.348562	3.88525	up
		comp31343_c0	0.03	8.76	0.00287502	0.0792045	7.80644	up
		comp36943_c0	20.78	73.43	0.395153	0.971669	1.61856	up
		comp26042_c0	0.41	2.31	0.256066	0.804076	2.27137	up
		comp35666_c0	3.24	20.41	0.210251	0.717366	2.45069	up
		comp35395_c0	22.81	35.91	0.809188	1	0.451534	up
		comp32485_c0	2.39	4.48	0.711042	1	0.698254	up
		comp27554_c0	49.09	93.09	0.70032	1	0.719949	up
		comp32214_c0	14.48	51.08	0.396023	0.971944	1.61542	up
		comp34116_c0	10.3	12.83	0.951778	1	0.114754	up
		comp34883_c0	2.57	3.69	0.866527	1	0.326159	up
		comp32596_c0	1.16	9.18	0.167924	0.63003	2.7683	up
		comp38012_c0	0	5.04	0.00156526	0.0607382	9.91143	up
		comp34587_c0	0.32	1.02	0.488088	1	1.45646	up
		comp21103_c0	0.27	2.24	0.167109	0.627908	2.83411	up
		comp22969_c0	0.31	0.81	0.578795	1	1.18062	up
		comp31694_c0	12.58	16.65	0.915465	1	0.199592	up
		comp32596_c0	1.16	9.18	0.167924	0.63003	2.7683	up
		comp30460_c1	3.24	6.87	0.64347	1	0.880483	up
		comp30728_c0	10.54	22.93	0.624992	1	0.916962	up
		comp35926_c0	22.1	39.73	0.731209	1	0.642709	up
		comp29055_c0	23.96	57.74	0.570984	1	1.06596	up
		comp32966_c0	0.32	1.85	0.26948	0.824613	2.28207	up
		comp45875_c0	13.53	5.47	0.428669	0.998755	-1.50619	down
		comp422897_c0	0.14	0	noTest	noTest	noTest	noTest
		comp38966_c0	1.98	0	0.0100727	0.134946	-8.0133	down
		comp38966_c0	3.86	0	0.00403007	0.0921242	-8.95025	down
		comp38831_c0_seq1	80.95	0.05	0.000143087	0.0248057	-10.6684	down
		comp38669_c0_seq1	70.29	1.69	0.0123773	0.148973	-5.56874	down
		comp38457_c1_seq1	20	26.62	0.903822	1	0.228124	up
		comp38416_c0_seq5	0	0	noTest	noTest	noTest	noTest
		comp38416_c0_seq4	15.23	7.6	0.52473	1	-1.20615	down
		comp38416_c0_seq3	39.59	0.08	0.000797961	0.0446063	-8.92925	down
		comp38416_c0_seq2	0	0	noTest	noTest	noTest	noTest
		comp38416_c0_seq1	64.19	41.09	0.651675	1	-0.846031	down
		comp38057_c0_seq1	51.76	4.07	0.0624871	0.328256	-3.85176	down
		comp38012_c0_seq8	9.5	10.86	0.996358	1	-0.0111703	up
		comp38012_c0_seq7	1.01	0	0.0118333	0.145236	-7.83817	down
		comp38012_c0_seq5	0	5.04	0.00156526	0.0607382	9.91143	up
		comp38012_c0_seq3	0.62	2.06	0.437423	1	1.52415	up
		comp37740_c0_seq1	10.32	0	0.000811738	0.0446063	-10.5778	down
		comp37051_c0_seq2	87.42	0.03	8.57394e-05	0.0238021	-11.4831	down
		comp37051_c0_seq1	0	0	noTest	noTest	noTest	noTest
		comp36799_c1_seq6	0	0	noTest	noTest	noTest	noTest
		comp36799_c0_seq9	1.63	0	0.00925648	0.130221	-8.10458	down
		comp36799_c0_seq8	2.47	0.09	0.0299259	0.222271	-5.07664	down
		comp36799_c0_seq6	0	0.06	noTest	noTest	noTest	noTest
		comp36799_c0_seq5	0.37	0	noTest	noTest	noTest	noTest
		comp36799_c0_seq10	0.49	0.04	0.166316	0.625668	-3.31073	down
		comp36799_c0_seq1	0	0.05	noTest	noTest	noTest	noTest
		comp36259_c1_seq1	0.65	8.54	0.0930431	0.432559	3.48399	up
		comp36105_c0_seq4	10.02	0.04	0.00239459	0.0728942	-7.8149	down
		comp35689_c0_seq1	23.65	25.59	0.962958	1	-0.088673	up
		comp35112_c0_seq8	0.93	2.34	0.59799	1	1.15627	up
		comp35112_c0_seq3	1.58	0	0.0385792	0.24616	-6.61532	down
		comp35104_c0_seq2	0.36	0.16	0.574368	1	-1.27748	down
		comp34883_c0_seq1	2.57	3.69	0.866527	1	0.326159	up
		comp34448_c0_seq1	0.37	2.38	0.252093	0.796177	2.42588	up
		comp34116_c0_seq1	10.3	12.83	0.951778	1	0.114754	up
		comp33675_c0_seq1	147.19	8.66	0.0414841	0.255806	-4.28873	down
		comp33472_c0_seq1	54.86	59.74	0.966463	1	-0.07904	up
		comp33233_c3_seq1	1.7	14.68	0.153303	0.596854	2.90505	up
		comp32630_c0_seq1	55.27	60.9	0.97299	1	-0.0635217	up
		comp32596_c1_seq2	1.06	3.1	0.500281	1	1.34605	up
		comp32596_c1_seq1	0	2.6	0.0186545	0.179234	7.362	up
		comp32558_c0_seq1	6.28	0.74	0.110497	0.483475	-3.27662	down
		comp32424_c1_seq1	7.8	1.73	0.239887	0.776018	-2.35209	down
		comp32424_c0_seq1	6.84	0.56	0.0830043	0.401502	-3.76496	down
		comp32214_c0_seq1	14.48	51.08	0.396023	0.971944	1.61542	up
		comp32164_c0_seq1	58.1	0.33	0.00170951	0.0630321	-7.64891	down
		comp32162_c0_seq1	2.24	1.24	0.595391	1	-1.04615	down
		comp31976_c0_seq1	13.09	3.69	0.293757	0.859938	-2.0282	down
		comp31745_c1_seq2	4.8	3.84	0.792472	1	-0.513308	down
		comp31745_c1_seq1	1.53	0	0.0299104	0.222271	-6.89648	down
		comp31316_c0_seq2	0.95	0.28	noTest	noTest	noTest	noTest
		comp31316_c0_seq1	2.82	1.12	0.435006	1	-1.51244	down
		comp31129_c0_seq2	3.27	0.11	0.0581029	0.310213	-4.77838	down
		comp308_c0_seq1	0	0.3	noTest	noTest	noTest	noTest
		comp29372_c0_seq1	11.42	1.2	0.0929995	0.432428	-3.43953	down
		comp24643_c0_seq1	40.6	4.35	0.0916564	0.429106	-3.42207	down
		comp24609_c0_seq2	2.97	0	0.00304553	0.0807179	-9.22912	down
		comp24609_c0_seq1	24.89	0.03	0.000454429	0.0364763	-9.79652	down
		comp24348_c0_seq2	25.63	0	0.00184168	0.065082	-9.74398	down
		comp23890_c0_seq1	1.92	0	0.0299104	0.222271	-6.89648	down
		comp23595_c2_seq1	10.04	0	0.00346154	0.085606	-9.10196	down
		comp23595_c1_seq1	14.37	0	0.00231672	0.072111	-9.51357	down
		comp20854_c0_seq1	19.7	12.77	0.659333	1	-0.827822	down
		comp20012_c0_seq1	2.47	0.39	0.161345	0.615058	-2.83118	down
		comp18108_c0_seq1	0.03	0.03	noTest	noTest	noTest	noTest
		comp16942_c0_seq1	4.42	0	0.00290761	0.0795763	-9.27896	down
		comp16584_c0_seq1	0	2.91	0.0241012	0.2008	7.10736	up
		comp16179_c0_seq1	20.38	0	0.00219616	0.0707556	-9.56269	down
		comp15694_c0_seq1	18.3	6.52	0.377812	0.95563	-1.68983	down
		comp15583_c1_seq1	15.12	1.97	0.122517	0.515102	-3.13093	down
		comp15583_c0_seq1	10.46	0.71	0.0553427	0.299753	-4.04536	down
		comp12354_c0_seq1	0	0	noTest	noTest	noTest	noTest
		comp12274_c0_seq1	0	0	noTest	noTest	noTest	noTest
lupeol synthase(LS)	EC 5.4.99	noTest	0	0	noTest	noTest	noTest	noTest
cycloartenol synthase(CAS)	EC 5.4.99.8	noTest	0	0	noTest	noTest	noTest	noTest
dammarenediol synthase(DS)	EC4.2.1.B2	noTest	0	0	noTest	noTest	noTest	noTest
lanosterol synthase(LAS)	EC 5.4.99.7	noTest	0	0	noTest	noTest	noTest	noTest
