# Supplementary material for: Comprehensive Analysis of the Triterpenoid Saponins Biosynthetic Pathway in Anemone flaccida by Transcriptome and Proteome Profiling
Source: Front Plant Sci. 2016 Jul 25;7:1094. doi: 10.3389/fpls.2016.01094 (PMC4958654; doi:10.3389/fpls.2016.01094)
Supplement: FIGURE S1 — Multiple alignment of deduced amino acid sequences of UGTs from Anemone flaccida and other species (representative kinds only). Black shaded and gray shaded boxes show identical and similar amino acids, respectively. The conserved PSPG motif at the C-termini is indicated by the green box. [file Data_Sheet_1.ZIP › supplement/Table S8.xlsx]

## Sheet: Supplementary Table 5
Supplementary Table 5.The identification and quantitative results of proteins from A.flaccida.
No.	Protein name	Reporter intensity L	Reporter intensity S	Ratio L/S	P value L/S
716	>comp24200_c0_seq1 orf=151-1059(+)	228390	14490	15.7619	6.84828e-104
1458	>comp29918_c0_seq2 orf=75-599(-)	29913	2514.5	11.8962	4.56785e-58
105	>comp35142_c2_seq1 orf=241-639(-)	90927	8151.5	11.1546	8.11208e-51
1508	>comp35449_c0_seq1 orf=220-5946(+)	47251	4391	10.7609	3.60582e-47
1465	>comp24514_c0_seq1 orf=231-3518(-)	130060	13099	9.929	6.3749e-40
1267	>comp19180_c0_seq2 orf=1-852(+)	221250	23399	9.45553	4.47997e-36
1451	>comp113818_c0_seq1 orf=80-1135(+)	155730	16740	9.30287	7.05725e-35
665	>comp19812_c0_seq1 orf=181-606(+)	306660	36795	8.33428	9.0601e-28
162	>comp24783_c0_seq1 orf=437-1255(-)	1824100	237390	7.68398	1.80748e-23
52	>comp28844_c0_seq1 orf=107-796(+)	2066200	287380	7.18978	1.86738e-20
1191	>comp35209_c0_seq1 orf=91-1101(+)	179500	31224	5.74878	6.5071e-13
54	>comp24515_c0_seq1 orf=533-1396(-)	2191500	381280	5.74774	6.57893e-13
777	>comp32300_c0_seq1 orf=151-1557(+)	98657	19689	5.01077	9.12538e-10
150	>comp16554_c0_seq1 orf=250-1020(+)	1135800	241720	4.69883	1.39765e-08
511	>comp29918_c0_seq3 orf=339-560(-)	460660	99050	4.65078	2.09071e-08
112	>comp36620_c0_seq4 orf=41-574(+)	5292800	1148700	4.60764	2.98957e-08
335	>comp25131_c0_seq2 orf=572-955(-)	463270	101440	4.56694	4.17511e-08
83	>comp29918_c1_seq1 orf=357-1883(-)	1815400	405250	4.4797	8.44511e-08
60	>comp31325_c0_seq1 orf=170-1039(+)	1886900	440530	4.28325	3.90058e-07
628	>comp19314_c0_seq1 orf=255-677(-)	238150	55887	4.26128	4.60627e-07
185	>comp21245_c0_seq1 orf=160-933(+)	747980	176340	4.24169	5.33784e-07
229	>comp26838_c0_seq1 orf=1-414(+)	547350	134420	4.07194	1.85423e-06
901	>comp15192_c0_seq1 orf=278-910(-)	187010	46448	4.02622	2.56745e-06
4	>comp31207_c0_seq1 orf=275-1471(-)	3323100	825710	4.02454	2.59825e-06
1474	>comp36849_c0_seq1 orf=221-2245(-)	37193	9318.5	3.99131	3.28262e-06
22	>comp22074_c0_seq1 orf=219-1430(+)	3259000	841120	3.8746	7.33226e-06
61	>comp16660_c0_seq1 orf=341-1639(-)	1753700	456780	3.83927	9.30148e-06
932	>comp39147_c0_seq1 orf=761-1198(-)	46439	12166	3.81711	1.0784e-05
187	>comp39163_c0_seq1 orf=311-1123(-)	2046900	538230	3.80302	1.18417e-05
949	>comp36587_c0_seq2 orf=1-354(-)	59520	15773	3.77354	1.43839e-05
351	>comp39336_c0_seq1 orf=260-745(-)	1085500	288180	3.76674	1.50394e-05
11	>comp22014_c0_seq2 orf=46-1029(+)	3643000	980610	3.71503	2.1049e-05
326	>comp30183_c0_seq1 orf=2-358(+)	495640	133530	3.71183	2.1489e-05
877	>comp38944_c0_seq1 orf=42-2636(+)	105390	28672	3.67571	2.70838e-05
145	>comp39155_c0_seq1 orf=120-800(+)	1125100	312540	3.59986	4.36622e-05
23	>comp18372_c0_seq1 orf=189-1184(+)	4042400	1128800	3.58115	4.90343e-05
405	>comp39162_c0_seq1 orf=272-709(-)	131600	36894	3.56698	5.35144e-05
488	>comp26165_c0_seq1 orf=3-1439(+)	70092	19815	3.53732	6.41742e-05
44	>comp23162_c0_seq1 orf=365-1714(-)	3948300	1118100	3.53126	6.65875e-05
51	>comp39254_c0_seq1 orf=286-1458(-)	2147300	618520	3.47167	9.53442e-05
81	>comp17955_c0_seq1 orf=461-1675(-)	2561700	756100	3.38804	0.00015594
895	>comp39149_c0_seq1 orf=221-949(+)	292550	86436	3.38459	0.000159098
1499	>comp35524_c0_seq1 orf=332-1366(+)	214760	64677	3.3205	0.000229685
1248	>comp28647_c0_seq2 orf=1-2874(+)	49707	15194	3.27149	0.000302495
497	>comp39205_c0_seq1 orf=324-620(-)	502110	156500	3.20837	0.000428246
530	>comp33718_c0_seq1 orf=126-599(-)	233760	74114	3.15406	0.000573957
92	>comp17953_c0_seq1 orf=142-927(+)	1578600	505500	3.12285	0.000677379
391	>comp35455_c0_seq2 orf=236-886(+)	302180	97212	3.10846	0.000730658
31	>comp39272_c0_seq1 orf=156-1712(+)	3376600	1094400	3.08534	0.000824512
293	>comp29114_c1_seq2 orf=211-579(-)	748850	242750	3.08486	0.000826585
205	>comp21526_c0_seq1 orf=294-911(-)	1459200	475230	3.07051	0.000890477
1275	>comp32661_c0_seq2 orf=364-2382(-)	10113	3302.9	3.06185	0.000931217
305	>comp19265_c0_seq1 orf=215-748(-)	696130	227820	3.05561	0.000961646
79	>comp27515_c0_seq1 orf=105-905(-)	1225800	407160	3.01061	0.00120986
513	>comp17652_c0_seq2 orf=8-1099(+)	326860	108850	3.00285	0.00125823
25	>comp37627_c0_seq2 orf=496-2019(+)	3270400	1092400	2.99378	0.00131703
2	>comp18206_c0_seq2 orf=600-2012(-)	5768800	1951900	2.95548	0.00159424
1210	>comp27998_c0_seq1 orf=118-552(+)	84781	28758	2.94808	0.0016536
1263	>comp24757_c0_seq1 orf=292-744(+)	129360	45120	2.86702	0.00245155
3	>comp28702_c0_seq1 orf=197-1699(+)	5001400	1761200	2.83977	0.00279054
694	>comp39349_c0_seq1 orf=689-1114(-)	138430	48836	2.83459	0.00285961
12	>comp53351_c0_seq1 orf=275-1723(+)	9919300	3503400	2.83134	0.0029038
7	>comp33718_c1_seq1 orf=152-2311(+)	4963700	1765800	2.81102	0.00319408
1166	>comp25531_c0_seq1 orf=3-524(+)	187860	66976	2.80489	0.0032868
996	>comp107218_c0_seq1 orf=154-1029(+)	207590	74097	2.8016	0.00333749
1468	>comp29796_c0_seq1 orf=370-1845(-)	49320	17780	2.7739	0.00379361
264	>comp17275_c0_seq1 orf=335-1234(-)	1185400	429560	2.75957	0.00405132
397	>comp29477_c0_seq1 orf=278-658(-)	209620	76153	2.75262	0.00418193
1417	>comp31805_c0_seq1 orf=325-2115(-)	215270	79692	2.70127	0.00527105
419	>comp27222_c0_seq1 orf=180-2432(+)	942540	351370	2.68247	0.00573008
89	>comp24770_c0_seq1 orf=195-1283(+)	2463600	925000	2.66335	0.00623352
987	>comp27908_c0_seq1 orf=501-1079(-)	41574	15692	2.64938	0.00662634
1393	>comp39867_c0_seq1 orf=159-665(-)	117150	44298	2.64459	0.0067659
178	>comp31614_c0_seq1 orf=300-1544(-)	854990	323640	2.64179	0.00684863
1371	>comp37745_c0_seq1 orf=365-4882(-)	3398	108900	0.0312029	0.00778434
1509	>comp30297_c0_seq1 orf=1-1455(+)	2227.2	65571	0.0339662	0.00801799
333	>comp22603_c0_seq1 orf=1-462(-)	118800	45790	2.59445	0.00839454
1483	>comp26324_c0_seq1 orf=193-1305(-)	82913	32033	2.58836	0.00861459
626	>comp17704_c0_seq1 orf=942-1454(-)	739490	285820	2.58726	0.00865503
167	>comp16771_c0_seq1 orf=731-1405(-)	1221200	480970	2.53904	0.0105952
168	>comp20803_c0_seq1 orf=382-1482(+)	1466700	578500	2.53535	0.0107583
1438	>comp386616_c0_seq1 orf=3-290(-)	7292.5	112440	0.0648568	0.0110906
1034	>comp17138_c0_seq1 orf=3-488(+)	354610	141160	2.51211	0.0118389
773	>comp35825_c0_seq1 orf=77-1288(+)	111090	44247	2.51068	0.0119087
1047	>comp30312_c0_seq1 orf=156-1103(-)	56303	22492	2.50325	0.0122761
9	>comp35560_c0_seq2 orf=341-1771(+)	3088900	1247600	2.47587	0.0137169
1390	>comp32178_c0_seq1 orf=51-1013(+)	31553	336620	0.0937348	0.0148665
1340	>comp38334_c0_seq3 orf=3-2759(+)	9839	97620	0.100789	0.0159456
845	>comp16138_c0_seq1 orf=43-621(+)	172170	71061	2.42285	0.0169383
5	>comp32911_c0_seq1 orf=112-2331(+)	4820500	1993600	2.41799	0.0172644
202	>comp21311_c0_seq2 orf=83-724(+)	1415400	588520	2.40502	0.0181619
329	>comp29114_c0_seq1 orf=202-783(+)	431150	179290	2.40476	0.0181798
1308	>comp34178_c0_seq3 orf=143-1132(-)	15749	6555	2.40259	0.0183339
164	>comp33098_c0_seq1 orf=3-1007(+)	699810	298670	2.34309	0.0230322
700	>comp39745_c0_seq1 orf=179-859(-)	1019800	437630	2.33028	0.0241704
464	>comp17611_c0_seq1 orf=143-958(+)	209980	90487	2.32055	0.0250668
39	>comp31591_c0_seq1 orf=178-2271(+)	1882800	813770	2.31368	0.0257182
1094	>comp32511_c0_seq1 orf=3-1001(+)	12992	5651.7	2.29878	0.0271793
13	>comp28343_c0_seq1 orf=381-3506(-)	3557300	1549400	2.29592	0.0274674
1444	>comp61984_c0_seq1 orf=149-1246(-)	26785	162900	0.164426	0.0292203
1270	>comp21729_c0_seq2 orf=72-926(+)	73196	32266	2.26852	0.0303685
67	>comp39611_c0_seq1 orf=55-1224(+)	1173300	517340	2.26795	0.0304316
98	>comp34586_c0_seq3 orf=100-1050(-)	261900	1540200	0.170043	0.0307547
1128	>comp41753_c0_seq1 orf=510-1949(-)	11349	5038.9	2.25228	0.0322091
301	>comp31429_c0_seq2 orf=80-925(+)	928020	412530	2.24958	0.0325237
37	>comp34586_c0_seq1 orf=3-614(-)	327840	1860000	0.176258	0.0325328
1020	>comp37858_c1_seq1 orf=592-1188(-)	107360	48036	2.23499	0.0342726
57	>comp29978_c0_seq2 orf=871-2292(+)	1431500	641050	2.23306	0.0345105
50	>comp36392_c0_seq1 orf=149-1078(-)	665420	3625400	0.183544	0.0347286
668	>comp31921_c0_seq1 orf=194-724(+)	338670	152200	2.22516	0.0354951
1456	>comp33816_c0_seq1 orf=178-1155(+)	24456	130020	0.188094	0.0361632
19	>comp38599_c0_seq4 orf=55-1611(+)	635210	3351700	0.189519	0.0366226
250	>comp31210_c0_seq2 orf=130-1215(+)	113450	591190	0.191901	0.037402
36	>comp36189_c0_seq1 orf=432-1601(-)	1065900	5476600	0.194628	0.0383114
451	>comp26943_c1_seq1 orf=286-1584(-)	881310	402190	2.19128	0.0400003
77	>comp37359_c0_seq1 orf=67-657(+)	279440	1395300	0.200272	0.0402535
115	>comp39156_c0_seq1 orf=301-753(-)	180180	890580	0.202318	0.0409775
38	>comp32991_c0_seq2 orf=128-1189(-)	758940	3679400	0.206267	0.042407
64	>comp26614_c0_seq2 orf=315-1757(-)	1751100	805460	2.17404	0.0424729
129	>comp31301_c0_seq1 orf=286-1368(-)	387400	178210	2.17384	0.0425019
1502	>comp31209_c0_seq1 orf=152-1000(+)	26697	127840	0.208831	0.0433574
286	>comp35478_c1_seq1 orf=260-913(-)	227370	1081300	0.210275	0.0439003
183	>comp37366_c0_seq2 orf=368-1417(-)	347570	1625500	0.213823	0.0452595
494	>comp24334_c0_seq1 orf=304-1839(-)	5458	25111	0.217355	0.0466472
62	>comp39863_c0_seq1 orf=234-1460(+)	2087700	974440	2.14246	0.0473369
1352	>comp21461_c1_seq1 orf=3-494(-)	18901	86021	0.219725	0.0475985
336	>comp38926_c0_seq3 orf=147-2447(+)	98665	448750	0.219866	0.0476556
280	>comp28012_c0_seq2 orf=3-1919(+)	799830	374560	2.13539	0.0484889
315	>comp17400_c0_seq1 orf=335-1183(+)	1141600	535920	2.13017	0.0493532
1447	>comp28350_c0_seq1 orf=237-3854(-)	151920	71571	2.12265	0.050622
49	>comp18763_c0_seq1 orf=215-988(-)	515820	2268400	0.227394	0.0507886
1316	>comp31061_c0_seq1 orf=369-1061(-)	25252	11993	2.10556	0.0536063
1408	>comp20083_c0_seq1 orf=212-1039(+)	7436.2	3547.2	2.09636	0.0552738
121	>comp19800_c0_seq1 orf=243-2147(-)	392050	1640200	0.239026	0.0559682
199	>comp24270_c0_seq1 orf=128-574(+)	483990	1993900	0.242735	0.0577098
1510	>comp35811_c0_seq1 orf=86-526(+)	61786	253670	0.243568	0.058107
503	>comp22419_c0_seq1 orf=243-590(-)	342090	164950	2.0739	0.0595245
110	>comp34534_c0_seq1 orf=202-1329(+)	331050	1341300	0.246813	0.0596758
1198	>comp29620_c0_seq1 orf=135-722(+)	101160	48824	2.07193	0.0599099
252	>comp39305_c0_seq1 orf=196-675(+)	7075.1	28391	0.249202	0.0608535
14	>comp36452_c0_seq1 orf=233-1537(-)	691740	2767100	0.249987	0.0612447
137	>comp37844_c0_seq3 orf=283-1338(-)	215370	854960	0.251907	0.0622096
21	>comp38663_c0_seq1 orf=60-2480(+)	1169100	4632900	0.252347	0.062433
603	>comp20697_c0_seq1 orf=158-892(+)	342710	166540	2.05782	0.0627315
1454	>comp38262_c0_seq9 orf=456-1511(-)	15195	59971	0.253372	0.0629551
189	>comp34658_c0_seq1 orf=266-1756(-)	691530	336540	2.05482	0.0633457
154	>comp20189_c0_seq1 orf=238-1500(-)	1678400	817780	2.05239	0.0638481
1137	>comp29537_c0_seq1 orf=90-332(+)	50257	191010	0.263112	0.0680976
385	>comp37916_c0_seq1 orf=2-1036(-)	255880	957120	0.267344	0.0704373
428	>comp29718_c0_seq2 orf=396-854(-)	63486	235310	0.269797	0.0718238
1085	>comp15813_c0_seq1 orf=222-1076(-)	372490	184990	2.01357	0.0723036
16	>comp22014_c0_seq1 orf=225-1007(+)	22191	11083	2.00226	0.0749336
1	>comp17076_c0_seq1 orf=553-2127(-)	2122100	7608700	0.278904	0.0771667
260	>comp39644_c0_seq1 orf=101-1306(+)	1546600	777810	1.9884	0.0782599
17	>comp38729_c0_seq1 orf=454-5541(-)	3799200	1916100	1.98278	0.0796447
1163	>comp15722_c0_seq1 orf=71-667(+)	73168	36939	1.98078	0.0801413
201	>comp18812_c0_seq1 orf=201-1307(-)	1365000	689970	1.97835	0.0807492
32	>comp24376_c0_seq1 orf=2018-4105(-)	2248500	1140100	1.9722	0.0823033
217	>comp38483_c0_seq1 orf=1-1581(+)	1230100	624640	1.96929	0.0830446
731	>comp37894_c0_seq4 orf=248-772(-)	380700	1319100	0.288606	0.0832101
1111	>comp22235_c0_seq1 orf=1167-1676(-)	359100	182950	1.96283	0.0847156
126	>comp35188_c0_seq1 orf=202-1584(-)	180300	613560	0.293859	0.0866391
1379	>comp19302_c0_seq1 orf=193-1218(+)	72653	37387	1.94327	0.0899396
379	>comp38954_c0_seq4 orf=25-1086(+)	271260	906920	0.2991	0.0901734
948	>comp25289_c0_seq2 orf=518-1132(-)	46917	156800	0.299216	0.0902525
177	>comp38326_c0_seq4 orf=1-792(+)	275870	919450	0.300038	0.0908179
642	>comp29508_c0_seq1 orf=220-1311(-)	116870	389210	0.300275	0.0909812
198	>comp38599_c0_seq2 orf=65-547(+)	190850	632640	0.301672	0.0919498
720	>comp16254_c0_seq1 orf=81-653(+)	53203	176280	0.30181	0.0920453
851	>comp25795_c0_seq1 orf=244-837(-)	76422	252520	0.302637	0.0926234
677	>comp22577_c0_seq1 orf=197-610(+)	580330	300710	1.92987	0.0936662
516	>comp38954_c0_seq6 orf=256-1281(+)	218910	713610	0.306764	0.0955491
1331	>comp16275_c0_seq1 orf=113-775(+)	142830	74619	1.91412	0.0982003
10	>comp38326_c0_seq5 orf=1-2742(+)	1749000	5619800	0.311221	0.0987913
356	>comp158794_c0_seq1 orf=31-870(+)	367790	1181400	0.311317	0.0988622
1229	>comp21441_c0_seq1 orf=2-1276(+)	181900	95493	1.90485	0.100952
119	>comp37155_c0_seq2 orf=355-2118(-)	830850	436220	1.90466	0.10101
819	>comp18161_c0_seq1 orf=157-645(-)	78851	249220	0.316391	0.102662
1348	>comp29062_c0_seq1 orf=86-478(+)	122050	64299	1.89816	0.102974
779	>comp24447_c0_seq1 orf=321-1205(-)	152020	478990	0.317376	0.103413
261	>comp31644_c0_seq2 orf=1-426(+)	271980	853040	0.318836	0.104534
1124	>comp17184_c0_seq1 orf=142-687(+)	120110	375920	0.319509	0.105054
74	>comp35164_c0_seq3 orf=288-1631(-)	470230	1470900	0.319689	0.105193
828	>comp44962_c0_seq1 orf=100-447(+)	17487	9254.2	1.88963	0.105602
477	>comp40579_c0_seq1 orf=16-1641(+)	388180	1208600	0.321182	0.106355
239	>comp17925_c0_seq1 orf=119-883(+)	35955	111930	0.321228	0.106391
989	>comp28992_c0_seq2 orf=70-570(+)	24071	74789	0.321852	0.10688
1177	>comp20295_c0_seq1 orf=205-1191(-)	23875	12689	1.88155	0.108138
197	>comp26146_c0_seq1 orf=247-1179(-)	418010	1289000	0.32429	0.108807
191	>comp38687_c0_seq4 orf=248-1597(-)	67260	206290	0.326046	0.110212
1420	>comp24456_c0_seq1 orf=139-1671(-)	43507	133050	0.326997	0.110979
1318	>comp32413_c0_seq1 orf=121-1068(+)	190800	101920	1.87206	0.11118
1437	>comp27504_c0_seq1 orf=309-893(-)	56680	172770	0.328066	0.111846
297	>comp36141_c0_seq1 orf=3-734(+)	405440	1231700	0.329171	0.112748
26	>comp38326_c0_seq1 orf=1-2745(+)	379410	1146500	0.330929	0.114194
1264	>comp35421_c0_seq1 orf=228-1052(-)	38368	20638	1.85909	0.115441
6	>comp32991_c0_seq1 orf=323-1384(-)	2264000	6789400	0.333461	0.116303
797	>comp29703_c0_seq1 orf=697-1512(-)	61112	183150	0.333672	0.11648
359	>comp37366_c0_seq3 orf=182-1234(-)	190770	566910	0.336508	0.118882
874	>comp36111_c0_seq1 orf=1-1839(+)	139250	75538	1.84344	0.120756
1221	>comp36927_c0_seq2 orf=243-1472(-)	56130	30486	1.84117	0.121543
306	>comp29575_c0_seq1 orf=281-1411(+)	1332900	724400	1.84001	0.121949
117	>comp39158_c0_seq1 orf=211-714(+)	444670	241680	1.83991	0.121982
349	>comp38853_c0_seq19 orf=79-1512(+)	212910	621990	0.342305	0.12391
458	>comp24411_c0_seq1 orf=103-825(+)	704450	384210	1.8335	0.124231
1247	>comp39599_c0_seq1 orf=30-1532(+)	72449	39529	1.83281	0.124477
739	>comp24766_c0_seq1 orf=176-2005(+)	126870	369340	0.343505	0.124972
76	>comp38705_c0_seq2 orf=333-1802(-)	1507600	823380	1.83099	0.125121
1146	>comp32614_c0_seq1 orf=277-1545(-)	92157	50358	1.83004	0.12546
723	>comp24949_c0_seq1 orf=187-801(+)	398820	218120	1.82844	0.126029
776	>comp36019_c0_seq1 orf=69-974(+)	645320	353120	1.82748	0.126373
399	>comp38816_c0_seq12 orf=3-539(+)	41131	118940	0.345813	0.127034
927	>comp15695_c0_seq1 orf=78-1019(+)	23708	68383	0.346694	0.127828
985	>comp38159_c0_seq1 orf=153-1274(+)	44378	127610	0.347763	0.128796
101	>comp37086_c0_seq1 orf=312-1541(-)	475560	1364800	0.348447	0.129418
685	>comp37858_c0_seq1 orf=160-1896(+)	514430	282890	1.81848	0.129628
1078	>comp35197_c0_seq2 orf=3-1379(+)	14975	8239.8	1.8174	0.130024
1241	>comp35947_c0_seq1 orf=150-1565(+)	145810	416920	0.349731	0.130594
806	>comp38998_c0_seq9 orf=316-2979(-)	321910	177510	1.81348	0.131466
248	>comp39608_c0_seq1 orf=1072-2097(-)	1037800	572310	1.81335	0.131512
179	>comp36249_c0_seq1 orf=34-1026(+)	1674800	923680	1.81318	0.131575
355	>comp34282_c0_seq1 orf=264-713(+)	147850	419620	0.352343	0.133009
830	>comp23023_c0_seq1 orf=332-1180(-)	275260	152340	1.80688	0.13392
340	>comp35519_c0_seq1 orf=171-1505(-)	263540	146010	1.80494	0.134646
291	>comp29023_c0_seq1 orf=151-1563(+)	358030	1010300	0.35438	0.134918
748	>comp29653_c0_seq1 orf=141-1160(-)	92143	257610	0.357684	0.138058
1138	>comp37457_c1_seq4 orf=35-439(-)	45624	127340	0.358285	0.138634
1282	>comp38889_c0_seq2 orf=135-1529(+)	12121	6762.3	1.79244	0.139415
389	>comp19594_c0_seq1 orf=159-836(-)	532290	297430	1.78963	0.140502
1354	>comp39008_c0_seq1 orf=1-558(-)	50472	140030	0.360437	0.140716
304	>comp39936_c0_seq1 orf=184-1395(-)	120420	333160	0.361448	0.141703
245	>comp24494_c0_seq1 orf=220-681(-)	463760	1279000	0.362596	0.142829
253	>comp38816_c0_seq10 orf=3-542(+)	177450	488880	0.362973	0.1432
1403	>comp34147_c0_seq1 orf=215-1045(-)	38799	106740	0.363491	0.143712
63	>comp32495_c0_seq1 orf=184-645(-)	362800	994080	0.364961	0.145171
484	>comp37393_c0_seq2 orf=1-849(+)	140190	383510	0.365545	0.145753
1057	>comp25136_c0_seq1 orf=44-1495(+)	20375	55608	0.366404	0.146614
1413	>comp37474_c0_seq1 orf=52-1776(+)	2189.5	5957.5	0.36752	0.147738
373	>comp33169_c0_seq1 orf=283-1704(+)	95578	259830	0.367848	0.14807
420	>comp38055_c0_seq1 orf=189-1643(+)	463410	1259500	0.367932	0.148154
853	>comp37038_c1_seq1 orf=244-876(-)	20927	56769	0.368634	0.148867
1098	>comp34032_c0_seq1 orf=397-1551(+)	6405.6	17327	0.369689	0.149941
1469	>comp41547_c0_seq1 orf=70-675(+)	45105	25570	1.76398	0.150748
1287	>comp20526_c0_seq1 orf=245-730(-)	55796	31686	1.7609	0.152015
805	>comp15798_c0_seq1 orf=1-972(-)	121100	68819	1.75969	0.152517
1131	>comp35129_c0_seq2 orf=45-512(+)	170460	457460	0.372623	0.15296
752	>comp16246_c0_seq1 orf=176-670(+)	183260	491800	0.372631	0.152969
352	>comp37844_c0_seq4 orf=395-1444(-)	398510	1065800	0.373907	0.154297
1185	>comp21681_c0_seq1 orf=216-635(-)	193160	110070	1.75488	0.154516
141	>comp37869_c0_seq2 orf=166-1245(-)	609370	1628800	0.374122	0.154521
1029	>comp39625_c0_seq1 orf=87-779(+)	185220	105570	1.75448	0.154686
227	>comp29602_c0_seq1 orf=312-539(-)	150170	400860	0.37462	0.155042
138	>comp29574_c0_seq1 orf=203-1465(-)	575290	1528900	0.376277	0.156786
1172	>comp39008_c2_seq1 orf=478-2085(-)	16814	44586	0.377114	0.157672
1053	>comp18966_c0_seq1 orf=202-558(+)	22496	59592	0.3775	0.158083
327	>comp35794_c0_seq1 orf=139-1884(-)	216590	573350	0.377762	0.158361
73	>comp38557_c0_seq1 orf=2-1708(+)	508950	1340400	0.3797	0.160435
421	>comp22759_c0_seq1 orf=168-1499(-)	656130	377300	1.73901	0.161259
381	>comp31542_c0_seq1 orf=1-1143(-)	127810	335450	0.381011	0.161848
398	>comp38004_c1_seq2 orf=1-1467(+)	691180	397800	1.73751	0.161911
58	>comp34689_c0_seq2 orf=243-1595(+)	707840	1856900	0.381194	0.162048
1358	>comp16319_c0_seq2 orf=1-2472(+)	17941	46976	0.381918	0.162833
504	>comp15728_c0_seq1 orf=242-952(-)	200480	524410	0.382296	0.163245
84	>comp31184_c0_seq1 orf=314-1360(-)	868270	2270700	0.38238	0.163336
222	>comp32939_c0_seq1 orf=396-920(-)	702020	1830200	0.383576	0.164643
560	>comp23854_c0_seq1 orf=275-910(+)	387570	223900	1.731	0.164749
268	>comp26118_c0_seq1 orf=2-916(+)	402530	1047700	0.384203	0.165332
1136	>comp33509_c1_seq1 orf=78-2384(-)	259170	149940	1.72849	0.165851
614	>comp28775_c0_seq1 orf=563-1603(-)	520320	301130	1.72789	0.166115
372	>comp19275_c0_seq1 orf=3-833(+)	251760	145970	1.72474	0.167512
946	>comp40539_c0_seq1 orf=161-682(-)	9795.6	25331	0.386704	0.1681
1489	>comp29696_c0_seq1 orf=447-2057(-)	29549	17152	1.72277	0.168387
278	>comp26515_c0_seq1 orf=155-1294(+)	625990	1606900	0.389564	0.171307
171	>comp34446_c0_seq1 orf=532-1683(-)	1051400	612730	1.71593	0.171462
215	>comp37373_c0_seq1 orf=1-1803(+)	191360	489830	0.390666	0.172556
876	>comp35558_c0_seq1 orf=366-1568(-)	794210	463740	1.71262	0.172962
882	>comp33327_c1_seq1 orf=3-905(+)	18181	46387	0.391942	0.174009
1239	>comp34917_c1_seq1 orf=2-262(+)	38862	99028	0.392434	0.174573
564	>comp31545_c1_seq1 orf=1-588(+)	136180	79917	1.70402	0.17691
18	>comp33418_c0_seq1 orf=253-2079(+)	1104500	2790600	0.395793	0.178453
156	>comp18315_c0_seq1 orf=320-1366(-)	279400	705280	0.396155	0.178874
130	>comp38678_c0_seq6 orf=352-2691(-)	92153	232590	0.396204	0.178931
573	>comp32762_c0_seq1 orf=471-1187(-)	339520	855700	0.396775	0.179599
24	>comp39177_c0_seq1 orf=109-1323(+)	919270	2311800	0.397643	0.180616
728	>comp29693_c0_seq1 orf=385-834(-)	11193	28038	0.399208	0.182463
1361	>comp42787_c0_seq1 orf=495-1892(+)	155420	389220	0.399311	0.182585
1046	>comp34627_c0_seq1 orf=391-1869(-)	21424	53582	0.399836	0.183207
276	>comp35622_c1_seq2 orf=326-1129(-)	373130	931210	0.400694	0.184228
1006	>comp31182_c0_seq2 orf=90-848(+)	244160	144960	1.68433	0.1862
1323	>comp36796_c1_seq6 orf=3-305(+)	5574.1	13829	0.403073	0.187082
1223	>comp27363_c0_seq1 orf=1-759(+)	27601	68460	0.40317	0.187198
645	>comp32179_c0_seq1 orf=294-3344(+)	122490	72837	1.6817	0.187466
265	>comp38803_c0_seq4 orf=122-1015(+)	695030	414410	1.67716	0.189672
1218	>comp32029_c0_seq1 orf=2-790(+)	30953	18481	1.67486	0.190795
211	>comp24474_c0_seq1 orf=205-1806(+)	670670	1646200	0.407405	0.19236
757	>comp15856_c0_seq1 orf=2-646(+)	384460	230110	1.67077	0.192805
158	>comp37838_c0_seq2 orf=263-2143(+)	394590	967370	0.4079	0.19297
80	>comp23901_c0_seq1 orf=408-1403(-)	815590	488280	1.67033	0.193018
85	>comp26446_c1_seq1 orf=308-1657(-)	110330	269490	0.409403	0.194831
571	>comp18019_c0_seq1 orf=168-467(+)	195460	477270	0.409538	0.194999
363	>comp27200_c0_seq1 orf=327-860(-)	247770	148770	1.66546	0.195437
40	>comp17047_c0_seq1 orf=359-1936(-)	1462300	3563100	0.410401	0.196075
417	>comp17766_c0_seq1 orf=67-552(+)	488040	1188600	0.410601	0.196324
28	>comp19887_c0_seq2 orf=261-1325(-)	1666000	1002300	1.66218	0.197076
958	>comp30610_c0_seq1 orf=62-1708(+)	24823	14942	1.66129	0.197521
1051	>comp24746_c0_seq2 orf=152-2659(+)	24783	60204	0.41165	0.197639
1133	>comp39209_c0_seq1 orf=1-282(+)	88463	214050	0.413282	0.199695
1181	>comp36805_c0_seq1 orf=196-1026(+)	266880	161180	1.65579	0.200297
296	>comp29625_c0_seq1 orf=314-1216(-)	643130	1553900	0.413881	0.200455
1443	>comp28128_c0_seq1 orf=199-1353(-)	1702.2	4112.2	0.413939	0.200528
1294	>comp37175_c0_seq4 orf=2-1810(+)	49353	119060	0.414522	0.201269
906	>comp35426_c0_seq4 orf=308-1177(-)	90384	54679	1.65299	0.201719
763	>comp32393_c0_seq1 orf=95-811(+)	480380	290650	1.65278	0.201828
230	>comp38679_c0_seq1 orf=128-1675(+)	2589400	1566900	1.65256	0.201938
598	>comp31422_c0_seq1 orf=203-1315(-)	597040	361340	1.65229	0.202075
402	>comp25240_c0_seq1 orf=400-1086(-)	47812	114970	0.415865	0.202983
916	>comp25631_c0_seq1 orf=326-1060(+)	29406	70424	0.417557	0.205158
1244	>comp38609_c0_seq16 orf=169-528(+)	79378	190040	0.417691	0.205331
495	>comp39871_c0_seq1 orf=86-1165(+)	855300	519900	1.64512	0.20576
208	>comp36635_c0_seq1 orf=124-1146(+)	557420	1330900	0.418829	0.206805
1102	>comp35942_c0_seq2 orf=259-1656(-)	23007	54915	0.418957	0.20697
48	>comp32782_c0_seq1 orf=1-2562(+)	1341100	3196900	0.4195	0.207677
380	>comp38441_c0_seq1 orf=235-2271(-)	12650	30143	0.419666	0.207893
234	>comp15886_c0_seq1 orf=219-1520(-)	411600	976590	0.421467	0.210248
622	>comp32701_c0_seq1 orf=2-418(+)	205110	125570	1.63343	0.211873
825	>comp39018_c0_seq2 orf=126-1877(-)	218400	516570	0.422789	0.21199
977	>comp37920_c0_seq1 orf=419-5242(-)	59331	36334	1.63293	0.212137
1173	>comp32734_c0_seq1 orf=258-3407(-)	47966	113330	0.423242	0.21259
519	>comp36649_c0_seq1 orf=3-1016(+)	64610	152560	0.423506	0.212939
1265	>comp15769_c0_seq1 orf=350-1258(-)	340480	208720	1.63128	0.213014
166	>comp31507_c0_seq2 orf=207-1877(+)	635880	1501200	0.423581	0.213039
86	>comp36331_c0_seq1 orf=207-1391(+)	655590	1546500	0.423919	0.213487
133	>comp35507_c0_seq2 orf=336-1571(-)	455580	1071900	0.425021	0.214955
640	>comp37538_c0_seq6 orf=409-2562(-)	224160	527070	0.425295	0.21532
1274	>comp29640_c0_seq1 orf=205-729(-)	19320	45362	0.425907	0.21614
337	>comp37844_c0_seq1 orf=298-1353(-)	365100	853520	0.427758	0.218631
136	>comp36823_c0_seq4 orf=3-545(+)	512670	1197200	0.428224	0.219261
975	>comp36334_c0_seq2 orf=503-2116(-)	59733	139480	0.428255	0.219303
1292	>comp18931_c0_seq1 orf=257-844(-)	69999	43256	1.61825	0.220005
68	>comp32841_c0_seq1 orf=219-1988(+)	617180	1438000	0.429193	0.220576
360	>comp37155_c0_seq1 orf=614-2371(-)	443670	274870	1.61411	0.222262
844	>comp29511_c0_seq1 orf=430-1221(-)	112370	260860	0.430767	0.222724
388	>comp35142_c0_seq3 orf=1-468(-)	43146	26761	1.61227	0.223268
905	>comp16252_c0_seq1 orf=60-836(+)	42045	26094	1.61129	0.223807
160	>comp17296_c0_seq1 orf=394-1365(-)	618580	1431600	0.43209	0.22454
1466	>comp37323_c0_seq7 orf=1371-2099(+)	23586	54496	0.432802	0.225523
213	>comp37752_c0_seq5 orf=138-1280(-)	1190200	740740	1.60677	0.2263
221	>comp32249_c0_seq1 orf=66-626(+)	126180	290820	0.433877	0.22701
660	>comp29560_c0_seq1 orf=327-1829(-)	128390	80009	1.60469	0.227453
151	>comp38678_c0_seq2 orf=369-2690(-)	749400	1723300	0.434863	0.228383
852	>comp40177_c0_seq1 orf=134-586(+)	98238	225430	0.435781	0.229664
469	>comp27687_c0_seq1 orf=2-1255(+)	181210	415470	0.436157	0.23019
669	>comp39592_c0_seq1 orf=420-914(-)	161180	368690	0.437169	0.231613
1322	>comp32668_c0_seq1 orf=338-2242(-)	87017	54527	1.59585	0.232408
633	>comp39490_c0_seq1 orf=402-1700(+)	93204	212900	0.437783	0.232478
818	>comp34841_c0_seq1 orf=96-1121(+)	156230	355940	0.438922	0.234091
599	>comp29724_c0_seq1 orf=126-875(+)	21760	49575	0.438931	0.234103
1017	>comp37637_c3_seq16 orf=134-1225(+)	93105	58469	1.59238	0.234372
567	>comp29613_c0_seq1 orf=125-1393(+)	387770	881090	0.440103	0.235769
113	>comp38928_c0_seq3 orf=297-3314(-)	704470	1595300	0.441591	0.237898
15	>comp24538_c0_seq1 orf=132-1466(+)	1027200	2324900	0.441825	0.238235
1100	>comp19793_c0_seq1 orf=227-1117(-)	72552	45764	1.58535	0.23839
1422	>comp32335_c0_seq1 orf=2-1759(+)	135840	85732	1.58447	0.238895
734	>comp24468_c0_seq1 orf=3-1088(+)	225620	142400	1.58441	0.238931
407	>comp37073_c0_seq2 orf=100-912(+)	423390	267260	1.58419	0.239059
967	>comp29521_c0_seq1 orf=257-1807(-)	108440	244820	0.442938	0.239836
869	>comp16066_c0_seq1 orf=2-928(+)	32841	20763	1.58171	0.240491
594	>comp26592_c0_seq1 orf=3-659(+)	215870	486400	0.443812	0.2411
144	>comp35349_c0_seq1 orf=266-2107(+)	424770	956380	0.444144	0.241581
274	>comp29721_c0_seq1 orf=106-1428(+)	560950	355450	1.57814	0.24256
370	>comp17156_c0_seq1 orf=88-2418(+)	513060	325500	1.57622	0.243679
339	>comp31609_c0_seq1 orf=401-1810(-)	422790	948360	0.445812	0.244009
670	>comp28953_c0_seq1 orf=201-1466(-)	20849	46702	0.446426	0.244908
430	>comp30114_c0_seq1 orf=80-1159(+)	591840	376150	1.57341	0.245321
785	>comp33584_c0_seq2 orf=2-799(+)	57306	128250	0.44683	0.2455
1511	>comp36478_c0_seq1 orf=447-2159(-)	79404	50482	1.57292	0.245613
1341	>comp28048_c0_seq1 orf=217-924(+)	59725	38001	1.57167	0.246346
1353	>comp29431_c0_seq2 orf=730-1218(-)	34250	76539	0.447484	0.246461
1269	>comp23708_c0_seq1 orf=77-424(+)	29202	65188	0.447966	0.24717
1130	>comp35913_c0_seq1 orf=303-1592(-)	28480	63555	0.448116	0.247391
955	>comp25546_c0_seq1 orf=297-857(-)	184990	118000	1.56771	0.248682
1479	>comp37760_c0_seq1 orf=181-1983(-)	3369.2	7503.8	0.448999	0.248696
820	>comp17306_c0_seq1 orf=538-1083(-)	189850	422620	0.449222	0.249026
93	>comp24621_c0_seq1 orf=68-715(+)	710630	1579000	0.450051	0.250256
656	>comp29081_c0_seq1 orf=353-646(-)	194170	431040	0.450469	0.250878
997	>comp27495_c0_seq1 orf=1-1191(+)	20515	45514	0.45074	0.251283
104	>comp27079_c0_seq1 orf=231-1391(+)	1240300	793600	1.56288	0.251556
342	>comp39198_c0_seq1 orf=297-1367(-)	294790	188680	1.56238	0.251853
620	>comp37712_c0_seq1 orf=285-1538(-)	89420	198130	0.45132	0.252148
1402	>comp27308_c0_seq1 orf=162-1139(-)	104440	66967	1.55957	0.253533
995	>comp39661_c0_seq1 orf=260-1222(-)	227340	145820	1.55905	0.253851
334	>comp16922_c0_seq1 orf=111-761(+)	324140	714380	0.453736	0.255778
909	>comp35115_c0_seq3 orf=38-919(+)	59284	38130	1.55479	0.256418
195	>comp33462_c0_seq1 orf=285-1490(+)	991340	637810	1.55429	0.25672
1164	>comp36128_c0_seq1 orf=313-2235(-)	83571	183820	0.454635	0.257137
963	>comp25976_c0_seq1 orf=362-1558(-)	9531.8	6135.4	1.55357	0.257152
218	>comp36823_c0_seq2 orf=1-432(+)	70388	154580	0.45535	0.258222
1453	>comp38903_c1_seq9 orf=249-1973(+)	17994	11596	1.55174	0.258265
139	>comp27678_c0_seq1 orf=263-1939(-)	667010	1464500	0.455452	0.258378
528	>comp36886_c0_seq2 orf=2-1426(+)	103980	228210	0.455633	0.258653
182	>comp21097_c0_seq1 orf=417-968(-)	236830	518660	0.456619	0.260156
382	>comp27399_c0_seq1 orf=96-1079(+)	369460	809070	0.456648	0.2602
1434	>comp19245_c0_seq2 orf=147-701(+)	37506	81987	0.457463	0.261447
1214	>comp29679_c0_seq1 orf=349-957(-)	12706	27728	0.458237	0.262636
319	>comp37366_c0_seq1 orf=182-1225(-)	20833	45411	0.458765	0.263449
140	>comp33666_c0_seq1 orf=158-1165(+)	418770	912560	0.458896	0.26365
45	>comp33702_c0_seq1 orf=175-1623(+)	2247600	1456900	1.54273	0.263785
697	>comp32464_c0_seq1 orf=312-2123(-)	284270	184340	1.5421	0.264175
325	>comp39445_c0_seq1 orf=2-973(+)	505850	328580	1.5395	0.26578
1405	>comp27740_c0_seq1 orf=404-715(-)	116740	75847	1.53915	0.265998
1089	>comp29715_c0_seq1 orf=266-1057(-)	181170	392840	0.46118	0.267188
1090	>comp40403_c0_seq1 orf=162-965(-)	394770	256860	1.53691	0.267393
925	>comp25465_c0_seq3 orf=390-821(-)	74159	160680	0.461532	0.267736
281	>comp20951_c1_seq1 orf=1-1899(-)	434440	282790	1.53626	0.267794
947	>comp27907_c0_seq4 orf=152-835(+)	48149	31372	1.53478	0.268722
243	>comp39479_c0_seq1 orf=176-1663(+)	265260	573320	0.462674	0.269518
400	>comp26933_c0_seq1 orf=104-463(+)	159860	345290	0.462973	0.269987
1054	>comp29649_c0_seq1 orf=149-673(-)	237390	512650	0.463064	0.27013
226	>comp38547_c0_seq1 orf=200-5302(+)	705120	460650	1.53071	0.271273
824	>comp29581_c0_seq4 orf=602-934(-)	190410	410280	0.464098	0.271753
695	>comp24436_c0_seq2 orf=264-950(-)	374970	806760	0.464785	0.272837
879	>comp37968_c0_seq3 orf=502-1944(-)	498360	326310	1.52726	0.273447
442	>comp35142_c0_seq7 orf=1-450(-)	110780	72563	1.52667	0.273818
550	>comp26197_c0_seq2 orf=227-1036(-)	90038	193440	0.465457	0.273899
1313	>comp35936_c0_seq3 orf=180-638(+)	8117.5	17398	0.466577	0.275675
774	>comp27089_c1_seq1 orf=3-353(-)	27556	59038	0.46675	0.275951
1170	>comp28341_c0_seq3 orf=298-1329(+)	84791	181540	0.467065	0.276452
1314	>comp34996_c0_seq1 orf=116-3418(+)	43156	28362	1.52161	0.277033
772	>comp31096_c0_seq1 orf=3-1235(+)	38031	81327	0.467631	0.277354
786	>comp35897_c0_seq3 orf=133-1164(+)	53046	113340	0.468025	0.277984
347	>comp40550_c0_seq1 orf=2-670(+)	21842	46621	0.468501	0.278746
1494	>comp25926_c0_seq1 orf=173-616(+)	46482	99127	0.468914	0.279406
480	>comp36039_c0_seq1 orf=243-1394(-)	134630	286920	0.469225	0.279906
55	>comp29295_c0_seq1 orf=232-1548(+)	786210	1673600	0.469772	0.280785
704	>comp37273_c0_seq1 orf=1-1263(-)	177020	376440	0.470248	0.281552
637	>comp29595_c0_seq1 orf=195-1166(-)	193820	410640	0.471995	0.284379
303	>comp32248_c0_seq1 orf=232-1419(-)	457100	968430	0.472001	0.284389
1496	>comp37129_c0_seq1 orf=309-2099(-)	28133	59581	0.472181	0.284681
861	>comp28763_c0_seq2 orf=676-1299(+)	41341	87452	0.472728	0.285571
787	>comp35327_c0_seq1 orf=1-999(+)	304100	201790	1.50701	0.286455
295	>comp28790_c0_seq1 orf=616-2010(-)	174180	367910	0.473431	0.286717
123	>comp39038_c2_seq3 orf=147-1655(+)	1268400	842900	1.5048	0.287898
460	>comp22553_c0_seq1 orf=175-678(+)	188760	397830	0.474474	0.288423
1415	>comp40599_c0_seq1 orf=273-1079(-)	39985	26626	1.50173	0.289918
1481	>comp24665_c0_seq2 orf=3-608(+)	65202	137010	0.475892	0.290754
1505	>comp25667_c0_seq1 orf=181-672(-)	106510	223760	0.476001	0.290934
1396	>comp24259_c0_seq2 orf=41-436(+)	53294	111920	0.476179	0.291228
548	>comp24471_c0_seq1 orf=600-1661(-)	301270	201100	1.49811	0.292305
1375	>comp34193_c0_seq1 orf=244-789(-)	91682	192190	0.477038	0.292647
1317	>comp24597_c0_seq1 orf=2-448(+)	90994	190670	0.477233	0.292969
1409	>comp17221_c0_seq1 orf=932-2230(-)	46360	97057	0.477657	0.293673
667	>comp33624_c0_seq1 orf=134-1174(+)	42838	89540	0.478423	0.294945
292	>comp25069_c0_seq1 orf=238-1134(+)	406960	272740	1.49212	0.296288
749	>comp34912_c0_seq1 orf=3-1712(+)	43743	29330	1.49141	0.296761
157	>comp38687_c0_seq8 orf=267-1661(-)	574710	1198500	0.479524	0.296781
1140	>comp34939_c0_seq3 orf=3-632(+)	8424.9	17557	0.47986	0.297342
475	>comp36382_c1_seq4 orf=132-674(-)	179750	374570	0.479884	0.297382
1184	>comp36499_c0_seq2 orf=85-522(-)	97492	202320	0.48187	0.300718
1069	>comp33781_c0_seq1 orf=334-1977(-)	239220	495950	0.482347	0.301522
796	>comp29577_c0_seq1 orf=395-1672(-)	213090	441680	0.482453	0.301702
1484	>comp15865_c0_seq2 orf=186-1586(+)	9051.7	18746	0.48286	0.30239
283	>comp21503_c1_seq1 orf=148-699(+)	96953	200460	0.483653	0.303732
1493	>comp35228_c0_seq10 orf=56-340(+)	31394	64896	0.483759	0.303912
367	>comp35009_c0_seq2 orf=196-1812(-)	131630	271810	0.484272	0.304785
346	>comp21917_c0_seq1 orf=51-545(+)	149510	308460	0.484698	0.30551
255	>comp28278_c0_seq2 orf=333-995(-)	321330	662290	0.48518	0.306331
1206	>comp37810_c0_seq5 orf=5627-6283(-)	390070	264110	1.47692	0.306548
527	>comp20481_c0_seq1 orf=237-1130(-)	254850	172580	1.47671	0.306696
1315	>comp33517_c0_seq1 orf=148-1287(+)	216510	146940	1.47346	0.30892
287	>comp38816_c0_seq3 orf=147-599(+)	161510	331770	0.486813	0.309126
941	>comp29621_c0_seq1 orf=467-2014(+)	120850	82077	1.4724	0.309648
679	>comp31079_c0_seq1 orf=40-699(+)	492870	334770	1.47226	0.30974
1435	>comp15697_c0_seq1 orf=226-666(+)	20873	42813	0.487539	0.310374
913	>comp18404_c0_seq1 orf=275-1051(-)	250680	170480	1.47044	0.310999
251	>comp30324_c0_seq1 orf=136-1620(+)	74468	152450	0.488475	0.311988
165	>comp33971_c2_seq1 orf=2-766(+)	12922	8800.4	1.46834	0.312445
481	>comp37448_c0_seq5 orf=772-2340(-)	549420	374780	1.46598	0.314081
1462	>comp30546_c0_seq1 orf=121-2472(-)	61456	125440	0.489923	0.314496
1202	>comp31994_c0_seq2 orf=308-1927(-)	56775	38771	1.46437	0.315201
1093	>comp39009_c0_seq8 orf=358-3615(-)	223860	153020	1.46295	0.316191
1002	>comp20142_c0_seq1 orf=146-3511(+)	47098	95896	0.491136	0.316607
1395	>comp32047_c0_seq1 orf=77-910(+)	46653	31911	1.46197	0.31687
978	>comp30399_c0_seq1 orf=207-1289(-)	58990	40367	1.46134	0.317311
761	>comp35265_c0_seq2 orf=124-516(+)	288750	587440	0.49154	0.317311
444	>comp22392_c0_seq1 orf=929-2074(-)	431380	877030	0.491865	0.317878
1404	>comp34736_c0_seq2 orf=52-918(+)	32974	22596	1.45928	0.31875
650	>comp18851_c0_seq1 orf=343-714(-)	84401	171390	0.49245	0.318903
982	>comp16260_c0_seq1 orf=270-1475(-)	37754	76270	0.495005	0.3234
629	>comp35756_c0_seq1 orf=638-1537(-)	175850	354940	0.495436	0.324163
714	>comp24868_c0_seq3 orf=2-1177(+)	135430	93337	1.45098	0.324605
27	>comp38599_c0_seq11 orf=55-1542(+)	83923	169300	0.495706	0.324641
751	>comp22150_c0_seq1 orf=2-721(+)	141820	286030	0.495822	0.324848
831	>comp35385_c0_seq1 orf=196-969(-)	301610	208310	1.44789	0.3268
275	>comp22810_c0_seq1 orf=254-1702(-)	491910	989110	0.497326	0.327522
1182	>comp31379_c0_seq1 orf=351-1715(-)	36023	72372	0.497748	0.328274
107	>comp33464_c2_seq1 orf=441-1931(-)	1619100	1120400	1.44511	0.328784
1349	>comp16142_c0_seq1 orf=129-1571(-)	63056	126540	0.498309	0.329277
672	>comp38278_c1_seq1 orf=2-1492(+)	277430	556140	0.498849	0.330245
236	>comp38109_c0_seq1 orf=173-1246(-)	605190	1212200	0.499249	0.330963
891	>comp38771_c0_seq4 orf=116-1777(+)	44249	88594	0.499458	0.331338
781	>comp19828_c0_seq1 orf=2-244(-)	93384	186820	0.499861	0.332062
1003	>comp36213_c2_seq1 orf=2-745(+)	8192.1	16373	0.500342	0.332928
607	>comp21492_c0_seq1 orf=1345-2724(-)	393170	273590	1.43708	0.334559
643	>comp29736_c0_seq1 orf=242-1264(-)	183020	364740	0.501782	0.335529
1442	>comp26018_c0_seq1 orf=2-691(+)	25484	17771	1.43402	0.336774
702	>comp26876_c0_seq1 orf=237-1523(-)	174820	122000	1.43295	0.337552
1023	>comp36323_c0_seq1 orf=258-1664(-)	23294	46237	0.503796	0.339189
1471	>comp31197_c0_seq1 orf=163-1704(-)	31000	61489	0.504155	0.339845
369	>comp33507_c0_seq1 orf=106-1050(+)	271630	538550	0.504373	0.340242
99	>comp31117_c0_seq1 orf=581-1792(-)	278990	552770	0.504713	0.340864
317	>comp22419_c0_seq2 orf=1-324(-)	330590	231480	1.42816	0.341049
543	>comp28434_c0_seq1 orf=308-1135(-)	683470	478930	1.42708	0.341841
1334	>comp24279_c0_seq1 orf=354-1397(-)	29096	57584	0.505279	0.341901
538	>comp35801_c0_seq1 orf=1-3315(+)	575320	403600	1.42547	0.34302
559	>comp36650_c0_seq1 orf=2-1750(+)	75690	149290	0.507	0.345064
1193	>comp24708_c0_seq1 orf=366-707(+)	45366	89403	0.507433	0.345863
467	>comp37393_c0_seq1 orf=183-920(+)	470750	925370	0.508715	0.348237
1025	>comp28512_c0_seq1 orf=2-1195(+)	101830	199990	0.509175	0.349091
615	>comp29603_c2_seq1 orf=2-370(+)	47810	93888	0.509224	0.34918
768	>comp24632_c0_seq1 orf=306-2087(-)	179470	126720	1.41627	0.349821
1385	>comp22318_c0_seq2 orf=257-1714(-)	71655	50614	1.41572	0.350236
639	>comp23742_c0_seq1 orf=199-1023(-)	663010	468680	1.41463	0.351042
1116	>comp26777_c0_seq1 orf=2-280(+)	124850	244620	0.510383	0.351339
127	>comp23692_c0_seq1 orf=1-633(-)	276650	541890	0.510528	0.351609
566	>comp29685_c0_seq1 orf=3-497(+)	587960	1151500	0.510604	0.35175
558	>comp37998_c0_seq2 orf=469-1872(-)	651440	462090	1.40977	0.354681
579	>comp29264_c0_seq1 orf=2-1213(+)	83014	58896	1.4095	0.354882
1036	>comp34831_c0_seq2 orf=214-1020(-)	7644.7	14908	0.512792	0.355849
257	>comp27218_c0_seq3 orf=135-1217(-)	745640	1453700	0.512926	0.3561
708	>comp29695_c0_seq2 orf=188-1777(+)	141270	275220	0.513298	0.356802
506	>comp37269_c0_seq2 orf=155-2797(-)	20084	14281	1.40634	0.357257
553	>comp36943_c0_seq1 orf=109-1419(+)	87036	169290	0.514124	0.358359
392	>comp31952_c0_seq1 orf=293-919(-)	439740	854690	0.514502	0.359074
693	>comp25463_c0_seq1 orf=235-615(-)	180600	350710	0.514955	0.359931
1149	>comp37561_c0_seq1 orf=1-1548(+)	133710	259640	0.514982	0.359982
149	>comp33647_c0_seq3 orf=231-563(+)	41811	81180	0.515041	0.360093
1112	>comp28795_c0_seq1 orf=241-1611(+)	124810	89015	1.40212	0.360449
990	>comp19165_c0_seq2 orf=149-550(+)	65447	126930	0.515615	0.361182
746	>comp38520_c0_seq1 orf=345-1283(-)	144170	279570	0.515685	0.361314
1183	>comp34036_c0_seq2 orf=87-875(+)	54494	38930	1.39979	0.362217
429	>comp20238_c0_seq1 orf=2-1036(+)	405230	784160	0.51677	0.363377
1064	>comp19738_c0_seq1 orf=206-1207(+)	104730	74934	1.39763	0.363866
798	>comp39619_c0_seq1 orf=248-565(-)	170000	121640	1.39757	0.363914
1013	>comp27790_c0_seq1 orf=262-1656(+)	145310	280990	0.517136	0.364075
143	>comp33011_c0_seq1 orf=189-1538(+)	331650	641290	0.517161	0.364123
232	>comp34896_c0_seq1 orf=226-1203(-)	558510	1078800	0.517714	0.365179
1219	>comp26461_c0_seq1 orf=282-1313(-)	15343	10996	1.39533	0.365626
376	>comp27279_c0_seq1 orf=329-1048(-)	90569	174720	0.518367	0.366427
1386	>comp38566_c0_seq1 orf=3-587(-)	28141	20209	1.3925	0.367793
542	>comp29461_c0_seq1 orf=175-1596(+)	178720	344010	0.51952	0.36864
30	>comp34374_c0_seq3 orf=92-2038(+)	304510	219310	1.38849	0.370877
1459	>comp35298_c0_seq2 orf=223-1407(-)	64436	123650	0.521116	0.371716
194	>comp35452_c0_seq1 orf=387-1517(-)	415860	797910	0.521187	0.371853
439	>comp18830_c0_seq1 orf=263-952(-)	286630	549790	0.521345	0.372158
755	>comp40332_c0_seq1 orf=392-805(-)	51313	98344	0.521771	0.372982
847	>comp24314_c0_seq2 orf=387-935(-)	98856	189220	0.522439	0.374279
1135	>comp28577_c0_seq1 orf=178-768(+)	166050	317730	0.522614	0.374617
762	>comp34204_c0_seq1 orf=203-1624(+)	78387	149630	0.523872	0.377065
1495	>comp29518_c0_seq1 orf=372-995(-)	80310	153100	0.524559	0.378406
554	>comp25094_c0_seq1 orf=330-1475(+)	405850	773450	0.524727	0.378734
919	>comp35561_c0_seq4 orf=2-3259(-)	229610	437470	0.524859	0.378992
823	>comp18124_c0_seq2 orf=323-2179(-)	186630	355450	0.525053	0.379371
1384	>comp35261_c0_seq8 orf=53-2152(+)	16852	12237	1.37713	0.379707
1082	>comp71070_c0_seq1 orf=61-1464(+)	233770	169890	1.37601	0.38059
1118	>comp33403_c0_seq1 orf=269-967(-)	100110	72876	1.3737	0.3824
1401	>comp35300_c0_seq2 orf=1-1089(+)	7684.7	14593	0.526602	0.382409
1158	>comp29227_c0_seq1 orf=255-6185(+)	17661	33521	0.526864	0.382925
111	>comp29437_c0_seq2 orf=394-1599(-)	831050	1574800	0.527718	0.384607
210	>comp28000_c1_seq1 orf=240-2195(-)	295750	560430	0.52772	0.384611
569	>comp25907_c0_seq1 orf=869-1534(-)	294670	558120	0.527969	0.385103
541	>comp22175_c0_seq1 orf=211-1323(+)	221300	418980	0.528188	0.385535
1208	>comp33541_c0_seq1 orf=177-1349(+)	122200	89301	1.36841	0.38658
169	>comp37951_c1_seq16 orf=858-2480(+)	1225100	895480	1.36809	0.386828
860	>comp26839_c0_seq1 orf=332-871(+)	46485	34023	1.36628	0.388264
109	>comp35164_c0_seq2 orf=381-1724(-)	62355	117690	0.529824	0.388777
1467	>comp22924_c0_seq1 orf=68-685(+)	190030	139220	1.36496	0.389313
1279	>comp34753_c0_seq2 orf=566-3049(-)	9474.3	17824	0.531547	0.392209
811	>comp36245_c0_seq2 orf=673-1485(-)	108650	204400	0.531556	0.392226
341	>comp34749_c0_seq1 orf=194-925(-)	82267	154330	0.533059	0.395235
147	>comp32160_c0_seq2 orf=219-2492(+)	579650	1083800	0.534831	0.398799
466	>comp28471_c0_seq1 orf=2-571(+)	318650	595320	0.535258	0.399662
108	>comp35748_c0_seq1 orf=633-3134(-)	817450	1527200	0.535261	0.399666
354	>comp29601_c0_seq1 orf=216-1487(+)	417940	780530	0.535457	0.400062
1009	>comp37565_c0_seq1 orf=154-2031(+)	132430	247300	0.535503	0.400157
517	>comp39543_c0_seq1 orf=48-512(+)	148470	277190	0.535625	0.400403
406	>comp36998_c0_seq1 orf=156-1403(+)	315420	588860	0.535645	0.400443
1283	>comp28200_c0_seq1 orf=344-991(-)	68813	50935	1.351	0.400514
807	>comp38379_c0_seq3 orf=68-1477(+)	16574	12275	1.35022	0.401139
1452	>comp40513_c0_seq1 orf=185-1891(-)	99355	185310	0.536156	0.401476
1087	>comp36145_c0_seq1 orf=229-987(-)	30630	57128	0.536164	0.401494
1216	>comp33968_c0_seq2 orf=536-2209(-)	206700	153170	1.34948	0.401741
1176	>comp29510_c0_seq1 orf=3-731(+)	199460	147850	1.34907	0.402074
764	>comp33964_c0_seq1 orf=3-1787(+)	91093	169740	0.536662	0.402503
1351	>comp37401_c0_seq1 orf=108-1670(+)	8665.1	16144	0.536738	0.402657
712	>comp36179_c0_seq1 orf=3-1112(+)	49877	92895	0.536918	0.403022
1012	>comp29455_c0_seq3 orf=93-638(+)	61881	115230	0.537022	0.403232
1174	>comp35561_c0_seq6 orf=2-418(-)	103560	192630	0.537611	0.40443
617	>comp31914_c0_seq3 orf=257-805(-)	261980	194660	1.34583	0.404704
206	>comp22956_c0_seq1 orf=239-823(-)	737180	547910	1.34544	0.405024
65	>comp39047_c0_seq1 orf=166-1095(+)	815940	1516800	0.537935	0.40509
153	>comp17747_c0_seq1 orf=121-1371(+)	1018300	1891100	0.53847	0.406179
836	>comp16456_c0_seq1 orf=308-1684(-)	166860	124190	1.34359	0.406535
1356	>comp20285_c0_seq1 orf=127-1014(+)	24288	18079	1.34344	0.406657
584	>comp31621_c0_seq1 orf=328-1632(-)	483470	360070	1.34271	0.40725
1254	>comp25755_c0_seq1 orf=257-1033(-)	108590	81192	1.33745	0.411565
572	>comp29171_c0_seq1 orf=140-1303(+)	323140	596710	0.541536	0.412461
1031	>comp20216_c0_seq1 orf=432-1586(-)	566660	424480	1.33495	0.41362
707	>comp25845_c0_seq1 orf=1-735(+)	132770	244590	0.542827	0.415122
94	>comp33230_c0_seq1 orf=250-1755(-)	1060900	1951600	0.543605	0.416733
423	>comp22317_c0_seq1 orf=463-2907(-)	264800	487100	0.543626	0.416775
411	>comp32088_c0_seq1 orf=3-2870(+)	147430	271170	0.543681	0.41689
343	>comp36307_c0_seq8 orf=509-1243(-)	424030	318650	1.33071	0.417128
549	>comp16594_c0_seq1 orf=3-608(+)	56216	103330	0.544043	0.41764
1132	>comp17414_c0_seq1 orf=391-729(-)	198520	364420	0.544756	0.419119
894	>comp40359_c0_seq1 orf=1-906(+)	153580	115830	1.32591	0.421116
496	>comp29088_c0_seq1 orf=156-527(+)	25699	47028	0.546462	0.422672
736	>comp29660_c0_seq1 orf=434-1603(-)	382840	289300	1.32333	0.423267
300	>comp20155_c0_seq1 orf=298-1617(-)	692200	1266000	0.546761	0.423298
624	>comp34875_c0_seq2 orf=98-1033(+)	135750	248210	0.546916	0.423621
1186	>comp37429_c0_seq2 orf=460-1908(-)	81698	149250	0.54739	0.424613
930	>comp32984_c0_seq2 orf=141-491(+)	93666	170980	0.547818	0.42551
433	>comp39803_c0_seq1 orf=600-1055(-)	240870	439570	0.547967	0.425822
1429	>comp19462_c0_seq1 orf=3-503(+)	156280	118400	1.31993	0.426114
1388	>comp21934_c0_seq1 orf=62-772(+)	66686	121650	0.548179	0.426267
742	>comp22367_c0_seq1 orf=346-933(-)	58752	44518	1.31974	0.426279
1398	>comp37146_c0_seq2 orf=190-1986(+)	49345	37399	1.31942	0.426544
839	>comp29447_c0_seq1 orf=322-816(-)	102460	186760	0.548619	0.427189
322	>comp32434_c0_seq1 orf=81-803(+)	165360	301410	0.548621	0.427195
1086	>comp22953_c0_seq2 orf=303-878(+)	123510	225090	0.548714	0.427389
618	>comp28627_c0_seq2 orf=302-1471(-)	733620	556510	1.31825	0.427526
1178	>comp35534_c0_seq2 orf=2-832(+)	109250	82890	1.31801	0.427728
729	>comp33407_c0_seq1 orf=575-1840(-)	370230	281190	1.31665	0.42887
829	>comp32281_c1_seq1 orf=2-469(+)	140490	255550	0.549755	0.429582
792	>comp26113_c0_seq1 orf=136-987(+)	316980	240950	1.31554	0.429807
907	>comp20498_c0_seq1 orf=3-449(+)	25858	46955	0.550697	0.43157
1426	>comp34394_c0_seq1 orf=123-2570(+)	88420	67320	1.31343	0.431592
394	>comp38737_c0_seq6 orf=531-1925(+)	284430	216870	1.31152	0.433205
864	>comp17510_c0_seq1 orf=196-2178(+)	501390	382490	1.31086	0.433769
244	>comp25413_c0_seq1 orf=97-1227(-)	345290	263750	1.30916	0.435213
956	>comp31559_c0_seq1 orf=189-1952(+)	29260	52964	0.552451	0.435284
652	>comp33820_c0_seq3 orf=881-2656(+)	373410	675830	0.552521	0.435433
66	>comp24540_c0_seq1 orf=1132-2247(-)	644900	1167000	0.552614	0.43563
487	>comp36517_c0_seq1 orf=445-3300(-)	500630	382580	1.30856	0.435717
492	>comp33563_c0_seq3 orf=2-724(+)	118430	213930	0.553592	0.437713
1310	>comp40640_c0_seq1 orf=84-1016(+)	108200	82847	1.30602	0.43788
1079	>comp33635_c0_seq1 orf=304-1731(+)	124910	225490	0.553949	0.438474
207	>comp15711_c0_seq1 orf=282-1598(-)	353890	638380	0.554356	0.439342
1022	>comp29443_c0_seq2 orf=371-2686(-)	284920	218930	1.30142	0.441813
1410	>comp22120_c0_seq1 orf=293-1102(-)	6476.8	4982.6	1.29988	0.443131
897	>comp34991_c0_seq2 orf=145-1935(+)	74051	57021	1.29866	0.444181
1362	>comp32615_c0_seq2 orf=418-1281(+)	101050	77871	1.29766	0.445043
1457	>comp35402_c0_seq1 orf=113-1276(+)	69414	124410	0.557946	0.447045
29	>comp34374_c0_seq1 orf=154-2100(+)	92498	71413	1.29525	0.447115
561	>comp30787_c0_seq1 orf=2-1369(+)	220590	395280	0.55806	0.447292
904	>comp33177_c0_seq1 orf=613-1167(-)	379760	680400	0.558142	0.447469
414	>comp34265_c0_seq1 orf=235-2271(-)	60837	108960	0.558343	0.447901
649	>comp37853_c0_seq1 orf=141-1508(-)	187850	336440	0.558346	0.447909
1043	>comp31468_c0_seq1 orf=120-995(+)	2605.7	4664.1	0.558672	0.448612
1295	>comp28365_c0_seq1 orf=208-1209(+)	183370	141780	1.29334	0.448767
630	>comp34308_c0_seq2 orf=3-1214(+)	159800	123610	1.29278	0.449257
1084	>comp16071_c0_seq1 orf=192-1955(+)	92121	164750	0.559156	0.44966
1037	>comp28706_c0_seq1 orf=387-2066(-)	30245	23412	1.29186	0.45005
69	>comp36442_c0_seq2 orf=301-1980(-)	1272300	2274500	0.559376	0.450135
122	>comp25294_c0_seq1 orf=446-2299(-)	579830	1036300	0.559519	0.450446
509	>comp29630_c0_seq1 orf=3-806(+)	117830	210510	0.559736	0.450915
456	>comp22630_c0_seq1 orf=384-2120(-)	544580	972380	0.560049	0.451593
1300	>comp36690_c0_seq3 orf=778-2448(-)	85482	66267	1.28996	0.451693
1125	>comp32262_c0_seq1 orf=233-904(+)	85527	152690	0.560135	0.45178
922	>comp29369_c0_seq1 orf=267-1799(-)	325630	252650	1.28886	0.452653
120	>comp33386_c0_seq1 orf=186-2567(+)	917640	712070	1.28869	0.452796
654	>comp37188_c0_seq1 orf=1-1533(+)	171230	305210	0.561024	0.453711
552	>comp38918_c0_seq2 orf=176-1918(+)	548250	976930	0.561197	0.454088
184	>comp34432_c1_seq2 orf=100-1194(-)	853550	663320	1.28678	0.454456
611	>comp27871_c0_seq1 orf=287-2122(-)	111740	198920	0.561733	0.455256
935	>comp27456_c0_seq1 orf=172-483(+)	71628	127350	0.56245	0.456819
173	>comp33107_c0_seq1 orf=3-956(+)	1015700	1804800	0.562777	0.457533
135	>comp38678_c0_seq3 orf=369-2699(-)	807620	1434900	0.562841	0.457672
1475	>comp32757_c0_seq2 orf=50-706(-)	79768	62176	1.28294	0.457812
1397	>comp36938_c0_seq1 orf=248-583(-)	42335	75158	0.56328	0.458633
348	>comp31706_c0_seq2 orf=378-2594(-)	429850	335520	1.28115	0.459382
512	>comp25185_c0_seq1 orf=348-1217(-)	198280	351650	0.563856	0.459894
605	>comp20951_c0_seq1 orf=2-883(+)	217260	169830	1.27928	0.461018
1303	>comp31105_c0_seq1 orf=276-1670(-)	32851	58190	0.564547	0.46141
366	>comp33679_c0_seq1 orf=605-1465(-)	359960	636970	0.565113	0.462653
155	>comp29673_c0_seq1 orf=2-751(+)	812660	636340	1.27708	0.462947
240	>comp29719_c0_seq1 orf=1172-2842(-)	668640	1182900	0.565255	0.462965
1211	>comp37549_c1_seq1 orf=1-711(+)	156390	122500	1.27665	0.463327
422	>comp32534_c0_seq1 orf=188-3316(+)	707640	554720	1.27567	0.464192
526	>comp31347_c0_seq1 orf=121-1335(+)	317260	560460	0.566071	0.464762
1439	>comp23041_c0_seq1 orf=257-1603(-)	2569	4536	0.566358	0.465395
663	>comp20942_c0_seq1 orf=227-949(-)	145970	257690	0.566456	0.465611
1504	>comp36845_c1_seq1 orf=125-1234(+)	90284	159370	0.566506	0.465721
1421	>comp33610_c0_seq1 orf=130-747(+)	2499.9	4406.6	0.567308	0.467494
608	>comp35897_c0_seq2 orf=1-1050(+)	120130	211670	0.567534	0.467994
188	>comp39657_c0_seq1 orf=211-1152(-)	727120	573660	1.26751	0.471413
1134	>comp24861_c0_seq1 orf=294-923(-)	37932	66651	0.569114	0.471496
1156	>comp35432_c0_seq5 orf=240-1994(-)	35767	62782	0.569702	0.472803
988	>comp31055_c0_seq1 orf=107-973(+)	139520	110240	1.2656	0.473111
1059	>comp20484_c0_seq1 orf=302-838(-)	269790	213300	1.26484	0.473791
1304	>comp36945_c1_seq1 orf=187-1041(+)	42186	33376	1.26396	0.474572
468	>comp27884_c0_seq1 orf=187-1494(-)	332110	262860	1.26345	0.475031
1077	>comp20583_c0_seq1 orf=269-985(-)	249940	437840	0.570848	0.475358
8	>comp36990_c0_seq1 orf=205-1881(+)	1576300	2760200	0.571082	0.47588
962	>comp36406_c0_seq1 orf=288-1907(-)	97504	170610	0.571502	0.47682
409	>comp23333_c0_seq1 orf=311-1441(-)	323200	565270	0.571762	0.477401
711	>comp26894_c0_seq4 orf=421-3270(+)	71128	56463	1.25973	0.478358
450	>comp26315_c0_seq1 orf=271-609(-)	129910	226970	0.572366	0.478754
1364	>comp24028_c0_seq1 orf=248-1474(-)	83712	66490	1.25902	0.478995
320	>comp16606_c0_seq1 orf=360-1673(-)	779680	1361000	0.572873	0.479889
1061	>comp28670_c0_seq1 orf=89-1543(+)	92732	161720	0.573411	0.481097
1179	>comp41194_c0_seq1 orf=63-1217(+)	41200	32829	1.25499	0.482614
531	>comp37036_c0_seq2 orf=63-2363(+)	173200	138110	1.25407	0.483439
1033	>comp16189_c0_seq1 orf=268-699(-)	63820	111090	0.574489	0.483523
180	>comp26622_c0_seq1 orf=374-3148(-)	1303100	1039400	1.2537	0.483771
730	>comp23180_c0_seq1 orf=230-1360(+)	55525	96552	0.575079	0.484852
71	>comp39365_c0_seq1 orf=322-1791(+)	1104500	1920300	0.575171	0.485059
1392	>comp42346_c0_seq1 orf=503-2116(-)	61663	107190	0.575268	0.48528
416	>comp22860_c0_seq1 orf=186-1142(-)	626450	500530	1.25157	0.485694
323	>comp29749_c0_seq1 orf=1-1230(+)	394230	684970	0.575543	0.485901
837	>comp31344_c0_seq2 orf=173-565(+)	152200	264180	0.576122	0.48721
321	>comp34908_c0_seq1 orf=83-520(+)	212260	368260	0.576386	0.487807
277	>comp35115_c0_seq1 orf=38-856(+)	240390	416610	0.577014	0.48923
132	>comp28695_c0_seq1 orf=1-1068(+)	972500	779650	1.24735	0.489512
942	>comp25772_c0_seq1 orf=423-821(-)	31740	54974	0.577364	0.490022
556	>comp37951_c1_seq23 orf=1314-2066(-)	115270	92479	1.24645	0.490338
1370	>comp34165_c0_seq1 orf=96-743(+)	50498	40520	1.24625	0.490516
1058	>comp24918_c0_seq1 orf=390-752(-)	187880	325230	0.577683	0.490748
717	>comp29182_c0_seq2 orf=187-582(+)	101630	81580	1.24577	0.49095
491	>comp26738_c0_seq1 orf=142-558(+)	145940	117220	1.24501	0.491642
698	>comp47652_c0_seq1 orf=120-617(-)	335780	269900	1.24409	0.492478
1110	>comp20089_c0_seq1 orf=537-2189(-)	18661	15021	1.24233	0.494084
1030	>comp24740_c0_seq1 orf=57-593(+)	160570	277110	0.579445	0.494757
812	>comp27881_c0_seq1 orf=178-1347(-)	327330	263640	1.24158	0.494767
1233	>comp27489_c0_seq1 orf=3-827(+)	116210	93802	1.23889	0.497227
78	>comp33287_c0_seq1 orf=450-1934(-)	551780	950460	0.58054	0.497257
961	>comp38821_c0_seq1 orf=127-4008(+)	18043	14575	1.23794	0.498092
1373	>comp32395_c0_seq1 orf=3-1595(+)	33668	57931	0.581174	0.498709
587	>comp29393_c0_seq1 orf=296-1309(-)	25644	20728	1.23717	0.498801
452	>comp35437_c0_seq1 orf=3-899(+)	236980	407370	0.581732	0.499987
1168	>comp34813_c0_seq2 orf=138-929(+)	13903	11254	1.23538	0.500437
1010	>comp32990_c0_seq1 orf=359-2008(-)	19877	16092	1.23521	0.500596
893	>comp29728_c0_seq2 orf=103-1032(+)	69006	118340	0.583116	0.503168
170	>comp32833_c0_seq1 orf=197-2299(-)	592560	1015900	0.583286	0.503558
1246	>comp30079_c0_seq1 orf=1-660(-)	102770	176170	0.583357	0.503722
794	>comp26176_c0_seq1 orf=155-1024(-)	283350	230100	1.23142	0.504081
1312	>comp35689_c0_seq1 orf=158-1606(-)	4610.1	7897.8	0.58372	0.504557
1080	>comp23956_c0_seq1 orf=207-1295(+)	61093	49690	1.22948	0.505869
1257	>comp32618_c0_seq1 orf=247-2343(+)	70425	57328	1.22846	0.506816
619	>comp32252_c0_seq1 orf=588-2627(-)	539700	439380	1.22832	0.506941
1165	>comp34286_c0_seq1 orf=278-811(-)	19527	15921	1.22649	0.508632
441	>comp37231_c0_seq1 orf=476-1087(-)	645550	526400	1.22635	0.508766
1245	>comp38497_c0_seq1 orf=350-1381(-)	78503	134030	0.585712	0.50916
443	>comp40764_c0_seq1 orf=411-1310(-)	213600	174510	1.224	0.510945
994	>comp34570_c0_seq1 orf=377-4057(-)	33452	27337	1.22369	0.511232
1297	>comp15508_c0_seq1 orf=215-2026(-)	151560	258270	0.586828	0.511747
383	>comp36525_c0_seq2 orf=236-1384(+)	455920	776920	0.58683	0.511752
361	>comp29505_c0_seq2 orf=108-1322(+)	689930	564070	1.22313	0.511753
1258	>comp36042_c0_seq1 orf=156-2690(-)	132220	225270	0.58694	0.512008
114	>comp39185_c0_seq1 orf=644-2188(-)	607990	1035700	0.587033	0.512224
1126	>comp18473_c0_seq1 orf=176-865(-)	99164	81166	1.22174	0.51304
725	>comp21267_c0_seq1 orf=270-3059(+)	9410.2	16019	0.58744	0.513169
655	>comp33845_c0_seq1 orf=1-960(+)	366210	300020	1.22062	0.514086
1278	>comp38838_c0_seq2 orf=1064-2005(-)	73747	125370	0.588235	0.51502
1416	>comp20002_c0_seq1 orf=251-1636(-)	44544	75676	0.588615	0.515905
1514	>comp29376_c0_seq1 orf=470-1732(-)	83717	68697	1.21864	0.515929
908	>comp18603_c0_seq1 orf=152-688(+)	219630	180330	1.21793	0.516589
532	>comp26509_c0_seq2 orf=80-616(+)	364840	619330	0.589088	0.517009
1461	>comp34708_c0_seq1 orf=458-796(-)	3165.4	2600.1	1.21741	0.517074
436	>comp21188_c0_seq1 orf=262-1749(-)	753800	619330	1.21712	0.517347
980	>comp19282_c0_seq1 orf=92-532(+)	45202	76556	0.590444	0.520178
802	>comp36758_c0_seq3 orf=209-1498(-)	3108.7	2561.6	1.21358	0.520663
238	>comp36843_c0_seq1 orf=155-1243(+)	515800	425410	1.21248	0.521695
814	>comp24022_c0_seq2 orf=375-1064(-)	155270	262660	0.591144	0.521821
263	>comp25005_c0_seq1 orf=633-1400(-)	1092300	901150	1.21212	0.522032
1063	>comp39836_c0_seq1 orf=181-615(-)	96719	79815	1.21179	0.52234
75	>comp37787_c0_seq4 orf=306-2426(-)	2496100	2060700	1.21129	0.522812
266	>comp26212_c0_seq1 orf=387-1124(-)	640020	529060	1.20973	0.524275
489	>comp38921_c0_seq4 orf=148-1998(+)	142600	240700	0.592439	0.524861
1187	>comp31622_c0_seq1 orf=275-601(-)	136200	112750	1.20798	0.52592
1091	>comp28684_c0_seq1 orf=240-1376(+)	156770	129790	1.20787	0.526022
635	>comp19892_c0_seq1 orf=684-1367(-)	315030	531280	0.592964	0.526098
46	>comp37427_c0_seq2 orf=112-4023(+)	1550400	2614100	0.593091	0.526397
1040	>comp16286_c0_seq2 orf=140-1669(+)	79184	65597	1.20713	0.526725
743	>comp38230_c0_seq1 orf=1-495(-)	96006	161760	0.593509	0.527381
459	>comp39347_c0_seq1 orf=356-694(-)	118560	199760	0.593512	0.527389
269	>comp37544_c0_seq5 orf=251-2350(-)	484030	401380	1.20591	0.52787
192	>comp38040_c0_seq10 orf=137-1114(-)	987980	820650	1.2039	0.529774
515	>comp26735_c0_seq1 orf=3-818(+)	288800	485690	0.594618	0.53
631	>comp34818_c0_seq1 orf=405-2519(-)	47495	79872	0.594639	0.53005
350	>comp29706_c0_seq1 orf=73-762(+)	324320	545210	0.594853	0.530557
1357	>comp37021_c0_seq1 orf=297-1373(+)	87084	72414	1.20259	0.531017
309	>comp15996_c0_seq1 orf=293-2080(-)	614040	1031600	0.595231	0.53145
1428	>comp20314_c0_seq1 orf=77-1198(+)	83303	69334	1.20147	0.532069
791	>comp27318_c0_seq1 orf=50-643(+)	145920	244910	0.595811	0.532824
313	>comp22855_c0_seq1 orf=315-788(-)	130300	108670	1.19904	0.534375
1097	>comp37306_c0_seq1 orf=283-1941(-)	129470	216970	0.596718	0.534978
1081	>comp28974_c0_seq1 orf=434-1027(-)	75749	126930	0.596778	0.535118
1333	>comp32529_c0_seq2 orf=279-2213(-)	45867	76834	0.596962	0.535557
490	>comp36880_c0_seq1 orf=520-1872(-)	341730	572330	0.597086	0.53585
478	>comp37570_c0_seq2 orf=236-817(-)	168940	282710	0.597573	0.53701
131	>comp39154_c0_seq1 orf=158-1180(+)	645410	540200	1.19476	0.538449
1067	>comp38385_c0_seq1 orf=70-1410(+)	49031	41080	1.19355	0.539605
1226	>comp28151_c0_seq1 orf=226-2214(-)	55875	93314	0.598785	0.539897
425	>comp29619_c0_seq1 orf=336-2213(+)	420310	701520	0.599142	0.540749
1338	>comp33935_c0_seq1 orf=226-693(+)	46880	78228	0.599274	0.541065
34	>comp34374_c0_seq2 orf=154-2106(+)	2059900	1729100	1.19131	0.541741
849	>comp18976_c0_seq1 orf=98-847(+)	109790	183100	0.599618	0.541887
722	>comp31227_c0_seq1 orf=143-1594(+)	18868	31434	0.600242	0.543379
969	>comp32562_c0_seq1 orf=187-768(-)	64152	53930	1.18954	0.543436
771	>comp47103_c0_seq1 orf=1-555(+)	217980	363050	0.600413	0.54379
976	>comp35016_c0_seq1 orf=103-2232(+)	8408.9	14004	0.600464	0.543912
843	>comp29525_c0_seq1 orf=74-787(+)	300340	252690	1.18857	0.544366
1503	>comp40704_c0_seq1 orf=221-1723(+)	24274	20432	1.18804	0.544877
970	>comp33175_c0_seq2 orf=119-997(-)	56545	94014	0.601453	0.546283
597	>comp39571_c0_seq1 orf=104-853(+)	80287	133300	0.602303	0.548325
676	>comp19725_c0_seq1 orf=2-799(+)	579870	489970	1.18348	0.549256
1501	>comp39701_c0_seq1 orf=113-622(-)	55200	46659	1.18305	0.54967
72	>comp31942_c0_seq1 orf=115-1092(+)	1711600	1446900	1.18294	0.549774
884	>comp25396_c0_seq1 orf=3-1100(+)	99016	164180	0.603094	0.550229
686	>comp39268_c0_seq1 orf=498-1736(-)	369200	312370	1.18193	0.550748
1144	>comp36324_c0_seq4 orf=135-1649(-)	133480	112960	1.18166	0.551013
410	>comp31537_c0_seq2 orf=213-680(-)	24821	41129	0.603491	0.551187
983	>comp30612_c0_seq3 orf=150-1349(+)	22666	19223	1.17911	0.553474
1117	>comp39229_c0_seq1 orf=77-313(+)	56928	94133	0.604761	0.554252
1232	>comp42298_c0_seq1 orf=2-841(+)	114790	97442	1.17803	0.554512
308	>comp25868_c0_seq1 orf=295-1812(-)	356130	588670	0.604974	0.554766
1350	>comp37439_c0_seq1 orf=246-2489(-)	50593	42964	1.17757	0.554964
328	>comp28783_c0_seq1 orf=95-1288(+)	116440	192430	0.605103	0.555079
302	>comp38645_c0_seq5 orf=2-460(+)	964530	1591800	0.605937	0.557097
118	>comp39437_c0_seq1 orf=112-1941(+)	940030	1551300	0.605963	0.55716
593	>comp20339_c0_seq1 orf=388-1965(-)	305680	504450	0.605967	0.55717
523	>comp25190_c0_seq1 orf=326-1660(-)	213390	351990	0.606239	0.55783
332	>comp35335_c0_seq1 orf=349-3108(-)	780360	664400	1.17453	0.557903
1424	>comp32063_c0_seq1 orf=80-1117(+)	89887	76582	1.17374	0.558678
172	>comp36214_c0_seq2 orf=359-1624(-)	784200	1292200	0.606872	0.559366
1285	>comp33338_c0_seq1 orf=568-1638(-)	12691	10827	1.17216	0.560206
1360	>comp28389_c0_seq1 orf=224-952(-)	127860	109130	1.17163	0.560723
522	>comp23303_c0_seq1 orf=235-1014(+)	264450	435160	0.607708	0.561397
804	>comp29308_c0_seq1 orf=131-598(+)	385010	632690	0.608529	0.563396
1104	>comp29568_c0_seq1 orf=216-989(+)	11692	19207	0.608736	0.563902
756	>comp39188_c0_seq1 orf=214-696(+)	186640	306190	0.609556	0.565903
100	>comp31645_c0_seq1 orf=1-1896(+)	1489800	2443100	0.609799	0.566496
470	>comp33123_c0_seq1 orf=90-821(+)	122550	105250	1.16437	0.567805
242	>comp37613_c1_seq1 orf=2-3631(-)	790670	1295400	0.610367	0.567885
1048	>comp25578_c0_seq1 orf=271-1047(-)	137380	224990	0.610605	0.568466
1197	>comp27772_c0_seq1 orf=321-1250(-)	116520	100130	1.16369	0.568474
881	>comp15527_c0_seq1 orf=160-918(+)	408050	667460	0.611347	0.570285
767	>comp27522_c0_seq1 orf=286-2565(-)	115520	99455	1.16153	0.570587
476	>comp36095_c0_seq1 orf=401-3511(-)	428640	369160	1.16112	0.570987
721	>comp31407_c0_seq2 orf=342-836(-)	61207	100070	0.611642	0.571007
457	>comp34610_c0_seq1 orf=376-2898(-)	363490	313180	1.16064	0.571458
1109	>comp23268_c0_seq1 orf=3-1175(+)	120610	103950	1.16027	0.571824
316	>comp33342_c0_seq2 orf=108-1535(+)	679960	586260	1.15983	0.572259
636	>comp29490_c1_seq1 orf=379-1791(+)	234540	202350	1.15908	0.572992
1383	>comp31090_c1_seq1 orf=3-1106(+)	4158.6	3589.7	1.15848	0.573581
200	>comp25330_c0_seq1 orf=48-2048(+)	1039300	1696000	0.612795	0.573838
661	>comp25971_c0_seq1 orf=175-2613(+)	49644	42863	1.1582	0.573856
835	>comp28610_c0_seq1 orf=226-1449(+)	93295	152150	0.613178	0.574779
1387	>comp38199_c0_seq2 orf=292-1581(-)	9779.4	15939	0.613552	0.5757
216	>comp17031_c0_seq1 orf=643-1497(-)	388240	632570	0.61375	0.576189
161	>comp39561_c0_seq1 orf=386-2044(-)	722170	1176500	0.613829	0.576383
1044	>comp39161_c0_seq1 orf=595-1140(-)	69548	60210	1.15509	0.576919
1517	>comp15706_c0_seq1 orf=249-1346(-)	55054	47767	1.15255	0.579423
1293	>comp38249_c0_seq6 orf=204-1082(-)	10098	16410	0.615356	0.580151
898	>comp31342_c0_seq1 orf=241-888(-)	199750	173480	1.15143	0.580534
1296	>comp31718_c0_seq1 orf=223-1494(+)	14099	12248	1.15113	0.580833
520	>comp32535_c0_seq1 orf=270-1364(-)	175230	284180	0.616616	0.583268
41	>comp17460_c0_seq1 orf=400-1629(-)	854860	1386100	0.616738	0.583569
871	>comp39103_c1_seq7 orf=154-2148(-)	84448	73560	1.14802	0.583914
855	>comp31658_c0_seq1 orf=85-1227(+)	163970	143200	1.14504	0.586865
1024	>comp32080_c0_seq1 orf=2-745(+)	49748	80448	0.618387	0.587662
1394	>comp38153_c0_seq1 orf=1-693(+)	122630	198240	0.618594	0.588176
1106	>comp41240_c0_seq1 orf=274-1860(-)	58555	51250	1.14254	0.589357
1041	>comp32165_c0_seq1 orf=127-1545(+)	108260	174840	0.619195	0.589671
1470	>comp35193_c0_seq1 orf=362-6685(-)	26114	42139	0.619711	0.590957
228	>comp26057_c0_seq1 orf=1-1173(-)	207810	335270	0.619829	0.591251
413	>comp37969_c0_seq1 orf=235-3027(+)	576500	929980	0.619906	0.591443
1234	>comp32214_c0_seq1 orf=238-2070(-)	5131	8275.9	0.619993	0.59166
840	>comp32852_c0_seq1 orf=1-687(-)	155820	251160	0.620401	0.592679
1115	>comp19557_c0_seq2 orf=493-1920(+)	68693	60340	1.13843	0.593451
621	>comp32587_c0_seq1 orf=75-3098(+)	447220	393130	1.13759	0.594294
220	>comp31736_c0_seq2 orf=75-575(+)	592410	953750	0.621138	0.594518
525	>comp28789_c0_seq1 orf=427-1599(-)	564290	496270	1.13706	0.59482
687	>comp35432_c0_seq3 orf=1-1224(-)	35531	31278	1.13597	0.595908
102	>comp24635_c0_seq2 orf=3-1427(+)	886370	1424900	0.622058	0.596819
47	>comp39183_c0_seq1 orf=188-1321(+)	1097900	1763100	0.62271	0.598453
1088	>comp37688_c0_seq1 orf=265-984(-)	13153	11617	1.13222	0.59967
1113	>comp27229_c0_seq1 orf=116-1120(+)	171500	151670	1.13074	0.601152
865	>comp26375_c0_seq1 orf=1-318(-)	54233	47969	1.13058	0.601313
778	>comp36236_c0_seq2 orf=110-571(+)	282480	452740	0.623934	0.601525
1153	>comp27875_c0_seq1 orf=142-777(+)	53223	47087	1.13031	0.601587
282	>comp32454_c0_seq1 orf=494-2728(-)	369930	592790	0.624049	0.601814
1307	>comp27679_c1_seq1 orf=129-374(+)	43919	70333	0.624444	0.602806
1346	>comp40282_c0_seq1 orf=114-719(+)	101750	162940	0.624463	0.602855
858	>comp41265_c0_seq1 orf=39-1214(+)	75267	120480	0.624726	0.603516
505	>comp29642_c0_seq1 orf=323-646(-)	374860	599620	0.625163	0.604615
1151	>comp25256_c0_seq1 orf=1-1590(+)	81783	72549	1.12728	0.604638
705	>comp29159_c0_seq1 orf=265-561(-)	213970	342220	0.625241	0.604813
1290	>comp34038_c1_seq1 orf=452-3406(-)	83533	133600	0.625247	0.604828
673	>comp34336_c0_seq1 orf=3-950(+)	169840	271560	0.625423	0.605272
152	>comp38247_c0_seq2 orf=215-2482(-)	806830	1289900	0.625498	0.60546
318	>comp16326_c0_seq1 orf=305-1789(-)	475230	422450	1.12494	0.606999
1213	>comp35561_c0_seq2 orf=3-404(-)	101660	90401	1.12455	0.607395
82	>comp38397_c0_seq1 orf=250-1470(-)	1027600	1639700	0.6267	0.608492
1228	>comp34139_c0_seq2 orf=457-1533(-)	67774	108080	0.627073	0.609433
1478	>comp26511_c0_seq1 orf=320-706(-)	48148	76768	0.627188	0.609726
866	>comp27117_c0_seq1 orf=323-1588(-)	165350	263580	0.627324	0.610068
653	>comp32852_c1_seq1 orf=2-601(+)	34060	54273	0.627568	0.610686
974	>comp24340_c0_seq1 orf=2-355(+)	268490	239620	1.12048	0.611503
424	>comp31806_c0_seq1 orf=324-695(-)	210900	335870	0.627922	0.611581
1321	>comp31205_c0_seq1 orf=3-2546(+)	46803	41841	1.11859	0.613418
842	>comp29145_c1_seq1 orf=264-1493(-)	172330	154090	1.11837	0.613641
1485	>comp39231_c0_seq1 orf=111-548(+)	176210	157640	1.1178	0.614221
651	>comp19872_c0_seq1 orf=49-675(+)	318530	285140	1.1171	0.614931
212	>comp39502_c0_seq1 orf=2-1417(+)	393830	625790	0.629333	0.615157
471	>comp28742_c0_seq1 orf=307-2748(-)	535310	479490	1.11642	0.615626
87	>comp36465_c0_seq1 orf=1043-2635(+)	2000400	1796500	1.1135	0.618591
128	>comp38040_c0_seq7 orf=137-1114(-)	346210	310930	1.11347	0.618624
681	>comp37900_c0_seq1 orf=279-2183(-)	188430	169270	1.11319	0.618903
854	>comp33321_c0_seq1 orf=159-497(+)	299010	473600	0.631356	0.6203
529	>comp27741_c0_seq1 orf=415-1752(-)	187970	169150	1.11126	0.620869
289	>comp30850_c0_seq1 orf=3-1241(+)	173510	274630	0.631796	0.621421
1194	>comp27554_c0_seq1 orf=216-1637(-)	105490	166900	0.632055	0.622082
502	>comp38905_c0_seq1 orf=229-1989(-)	493720	444820	1.10993	0.622225
1380	>comp24507_c0_seq1 orf=171-1631(-)	86676	137050	0.632441	0.623066
933	>comp32364_c0_seq1 orf=52-2109(+)	103630	93446	1.10898	0.623194
1329	>comp17525_c0_seq1 orf=415-855(-)	132620	209500	0.633031	0.624573
357	>comp28148_c0_seq1 orf=2-502(+)	463690	732390	0.633119	0.624798
1255	>comp27621_c0_seq1 orf=48-2000(+)	98516	89098	1.1057	0.626545
1271	>comp37938_c0_seq1 orf=578-3052(-)	21002	33134	0.63385	0.626668
249	>comp26820_c0_seq1 orf=293-1273(-)	533490	482870	1.10483	0.627438
641	>comp32845_c0_seq1 orf=355-2016(-)	227150	205740	1.10406	0.628225
1266	>comp31421_c0_seq2 orf=1-501(-)	64527	58458	1.10382	0.628476
299	>comp33200_c0_seq2 orf=131-844(+)	241540	380470	0.634846	0.629218
562	>comp16278_c1_seq1 orf=64-387(+)	259500	408750	0.634862	0.629259
1411	>comp40269_c0_seq1 orf=247-1905(-)	82629	74921	1.10288	0.629436
690	>comp32932_c0_seq1 orf=161-3826(+)	25449	40072	0.635082	0.629821
680	>comp29064_c0_seq1 orf=310-1257(-)	84258	132650	0.63519	0.6301
534	>comp34559_c0_seq2 orf=32-619(+)	540260	490740	1.10091	0.63146
1328	>comp39725_c0_seq1 orf=117-494(+)	48471	44032	1.10081	0.631558
1326	>comp37106_c0_seq2 orf=198-2399(+)	81350	73905	1.10074	0.631636
415	>comp35125_c0_seq1 orf=149-1474(+)	128290	201650	0.636201	0.632694
270	>comp35031_c0_seq2 orf=375-1730(-)	523560	476190	1.09948	0.632931
1147	>comp23650_c0_seq2 orf=2-682(+)	83317	75830	1.09873	0.633694
595	>comp29006_c0_seq1 orf=207-1178(-)	238930	375310	0.63662	0.633771
508	>comp26773_c0_seq1 orf=3-566(+)	170770	268230	0.636655	0.63386
606	>comp28976_c0_seq1 orf=3-1133(+)	159030	249790	0.636655	0.63386
396	>comp32947_c1_seq1 orf=3-5141(+)	243720	221970	1.09799	0.634463
312	>comp16860_c0_seq1 orf=113-1084(+)	276210	433580	0.637045	0.634863
646	>comp32289_c0_seq2 orf=151-1530(+)	194730	305630	0.637143	0.635115
555	>comp32169_c0_seq1 orf=219-782(-)	565130	886090	0.637779	0.636753
710	>comp38289_c0_seq1 orf=51-1805(+)	109420	99993	1.09428	0.638285
960	>comp34909_c0_seq5 orf=107-535(+)	73257	114730	0.638517	0.638653
148	>comp32564_c0_seq1 orf=3-1634(+)	877880	1372600	0.639575	0.641384
254	>comp37094_c0_seq2 orf=242-2686(+)	248630	388740	0.639579	0.641396
1382	>comp35721_c0_seq3 orf=371-3265(-)	43959	40304	1.09069	0.641992
600	>comp29639_c0_seq1 orf=93-998(+)	371090	579740	0.640097	0.642735
979	>comp31933_c0_seq1 orf=3-854(+)	56412	88044	0.640725	0.644359
738	>comp34778_c0_seq1 orf=165-602(+)	105130	164050	0.640841	0.64466
745	>comp35731_c1_seq1 orf=71-1315(+)	12046	18781	0.641393	0.646089
657	>comp15823_c0_seq1 orf=287-1180(+)	251910	231870	1.08643	0.646401
1445	>comp31471_c0_seq1 orf=67-645(+)	38425	35374	1.08625	0.646585
426	>comp35907_c0_seq1 orf=199-1389(+)	94056	86656	1.0854	0.647472
753	>comp32027_c0_seq1 orf=199-1659(+)	50155	78100	0.64219	0.648154
1277	>comp35641_c0_seq1 orf=132-1763(+)	259760	239480	1.08468	0.64821
181	>comp39340_c0_seq1 orf=191-2611(-)	842770	777410	1.08407	0.648843
124	>comp23157_c0_seq1 orf=2-940(+)	1870900	1725900	1.08401	0.648905
733	>comp15677_c0_seq2 orf=2-274(-)	292980	270310	1.08387	0.649058
945	>comp36606_c0_seq1 orf=337-1212(-)	92268	85191	1.08307	0.649884
1026	>comp36413_c0_seq1 orf=437-2674(-)	80051	73930	1.08279	0.650172
1427	>comp20151_c0_seq1 orf=233-1159(-)	50185	78014	0.643282	0.650992
912	>comp31330_c0_seq1 orf=2-994(+)	317850	293950	1.08131	0.65172
1220	>comp25778_c0_seq1 orf=130-654(+)	74979	116280	0.644814	0.654979
390	>comp26428_c0_seq1 orf=185-1111(+)	696560	646170	1.07798	0.655181
616	>comp40828_c0_seq1 orf=338-1216(-)	152590	236590	0.644955	0.655347
353	>comp37215_c0_seq1 orf=476-3958(-)	280460	434590	0.645344	0.65636
889	>comp29432_c0_seq1 orf=1-339(-)	260230	403010	0.645716	0.657331
880	>comp39513_c0_seq1 orf=102-470(+)	138870	214970	0.645997	0.658065
931	>comp38833_c0_seq3 orf=1-2040(+)	51582	47981	1.07505	0.65824
486	>comp29468_c0_seq3 orf=154-1182(+)	280370	433850	0.646237	0.658692
817	>comp32444_c0_seq1 orf=233-1240(-)	248180	383840	0.646571	0.659565
1201	>comp27512_c0_seq4 orf=125-739(+)	138310	128880	1.07317	0.660207
936	>comp17692_c0_seq1 orf=186-449(+)	45211	42132	1.07308	0.6603
256	>comp40157_c0_seq1 orf=231-1814(+)	519840	802850	0.647493	0.661976
868	>comp35201_c1_seq1 orf=329-994(-)	49621	76591	0.64787	0.662961
902	>comp16048_c0_seq1 orf=188-1186(-)	93087	143620	0.648148	0.66369
20	>comp35629_c0_seq1 orf=247-2598(-)	1379700	2128600	0.648173	0.663754
1070	>comp28642_c0_seq1 orf=169-657(+)	203650	190560	1.06869	0.664895
1190	>comp25882_c1_seq1 orf=131-1090(+)	27794	42843	0.648741	0.665243
1299	>comp20323_c0_seq1 orf=388-942(-)	196910	303390	0.649033	0.666009
915	>comp33697_c0_seq2 orf=92-496(+)	4887.3	4578	1.06756	0.666081
223	>comp36814_c0_seq1 orf=135-710(+)	274370	257010	1.06755	0.666098
928	>comp29697_c1_seq1 orf=3-530(-)	56036	86321	0.649158	0.666339
247	>comp33123_c1_seq1 orf=261-1517(-)	669290	627610	1.06641	0.667289
1418	>comp26948_c0_seq1 orf=1-495(-)	33510	51542	0.650149	0.668941
674	>comp37518_c2_seq2 orf=178-1071(+)	230580	354430	0.650566	0.670035
446	>comp35662_c0_seq1 orf=183-1079(+)	374790	352330	1.06375	0.670089
1516	>comp24194_c0_seq1 orf=250-768(-)	33872	31845	1.06365	0.670189
1276	>comp35955_c0_seq1 orf=2-1720(+)	39811	61132	0.65123	0.671783
609	>comp37025_c0_seq1 orf=286-3759(-)	23872	22476	1.06211	0.671811
479	>comp29689_c0_seq1 orf=283-732(-)	102820	157880	0.651254	0.671847
272	>comp38040_c0_seq9 orf=436-1413(-)	279290	263400	1.06033	0.673691
546	>comp23044_c0_seq1 orf=104-1135(+)	368520	565070	0.652167	0.674251
1008	>comp17025_c0_seq1 orf=158-571(+)	127560	120390	1.05956	0.674503
1021	>comp36869_c0_seq2 orf=206-1870(+)	126900	119780	1.05944	0.674623
1309	>comp31833_c0_seq1 orf=466-1668(-)	116030	109520	1.05944	0.674624
1515	>comp28113_c0_seq1 orf=370-1896(-)	66908	63171	1.05916	0.674924
754	>comp25747_c0_seq1 orf=105-2069(+)	653850	1001800	0.652675	0.675592
827	>comp35983_c0_seq1 orf=88-1536(+)	320080	302920	1.05665	0.677572
850	>comp30324_c2_seq1 orf=1-1272(+)	83013	127040	0.65344	0.67761
782	>comp24295_c0_seq1 orf=51-1442(+)	345370	527680	0.654507	0.680429
447	>comp29488_c1_seq1 orf=1-492(-)	66190	101070	0.654893	0.681451
589	>comp39829_c0_seq1 orf=179-1165(+)	184040	280980	0.654993	0.681717
1381	>comp36365_c0_seq2 orf=48-1181(+)	49707	47245	1.05211	0.682372
1288	>comp38555_c0_seq3 orf=331-5196(-)	56227	85795	0.655365	0.6827
485	>comp27679_c0_seq2 orf=2-1240(+)	134220	127690	1.05114	0.683402
934	>comp19232_c0_seq1 orf=213-1940(-)	106470	162360	0.655765	0.683761
1175	>comp36369_c1_seq3 orf=1142-3307(-)	18176	17316	1.04967	0.684965
1498	>comp36592_c0_seq1 orf=69-554(-)	86369	82386	1.04835	0.686366
582	>comp26053_c0_seq1 orf=226-3279(+)	57189	87077	0.656764	0.68641
613	>comp29569_c0_seq1 orf=306-1025(-)	579970	882440	0.657234	0.68766
116	>comp29603_c0_seq1 orf=1-1485(-)	533510	811310	0.657591	0.688607
741	>comp34265_c1_seq1 orf=1-684(-)	147460	140990	1.04589	0.688975
750	>comp37309_c0_seq4 orf=313-903(-)	166140	252420	0.658189	0.690196
1230	>comp34011_c0_seq1 orf=220-2301(-)	60204	91467	0.658205	0.690238
1355	>comp25369_c0_seq1 orf=1-465(+)	23601	35846	0.6584	0.690758
790	>comp37084_c0_seq2 orf=269-1243(-)	19023	18227	1.04367	0.691335
838	>comp36901_c0_seq3 orf=410-1186(-)	85301	129460	0.658899	0.692085
1335	>comp29717_c0_seq1 orf=726-1517(-)	34338	32924	1.04295	0.692106
438	>comp25517_c0_seq1 orf=282-1007(-)	285930	433750	0.659205	0.6929
1337	>comp38837_c1_seq1 orf=1-2628(-)	18778	18056	1.03999	0.695261
1107	>comp35061_c0_seq2 orf=1064-3172(-)	65442	99067	0.660583	0.696575
1324	>comp15505_c0_seq1 orf=222-506(-)	79698	76754	1.03836	0.697001
237	>comp29651_c0_seq3 orf=344-1696(-)	37664	56994	0.660841	0.697265
1074	>comp39234_c0_seq1 orf=3-473(+)	200560	303410	0.66102	0.697741
284	>comp38705_c0_seq3 orf=57-653(+)	306010	462830	0.661171	0.698146
1062	>comp32794_c0_seq1 orf=215-1024(-)	182900	176360	1.03708	0.698361
1167	>comp31558_c0_seq1 orf=355-1176(-)	31244	30129	1.03701	0.698442
465	>comp37308_c0_seq1 orf=149-1540(+)	230430	348430	0.661338	0.698591
586	>comp36560_c0_seq1 orf=145-1899(+)	250580	378770	0.661562	0.69919
1480	>comp34033_c0_seq1 orf=184-3798(+)	13748	13273	1.03579	0.699747
981	>comp33207_c0_seq1 orf=364-3429(-)	118230	114310	1.03429	0.701345
1359	>comp31152_c0_seq1 orf=181-1035(+)	50093	48448	1.03395	0.701708
789	>comp36626_c0_seq1 orf=307-1872(+)	264650	255960	1.03395	0.701711
1071	>comp38935_c0_seq2 orf=547-1110(-)	76308	115160	0.662626	0.702034
209	>comp34549_c0_seq1 orf=2-1432(+)	234320	353620	0.662632	0.702051
362	>comp17329_c0_seq1 orf=276-947(-)	473630	714170	0.663189	0.703543
1332	>comp33682_c0_seq1 orf=246-1094(-)	210040	316540	0.66355	0.704508
612	>comp39275_c0_seq1 orf=1-1869(+)	413400	401150	1.03054	0.705368
952	>comp32745_c0_seq1 orf=237-782(-)	26491	39898	0.663968	0.70563
1092	>comp29603_c1_seq1 orf=1-429(-)	112960	170110	0.664041	0.705825
747	>comp27207_c0_seq1 orf=328-2487(-)	26787	26029	1.02912	0.706887
1372	>comp26452_c0_seq2 orf=257-520(-)	152570	148420	1.02796	0.708133
713	>comp29730_c0_seq1 orf=419-1867(+)	233230	226900	1.0279	0.708201
1171	>comp32613_c0_seq1 orf=72-977(+)	147140	143170	1.02773	0.708382
1039	>comp42996_c0_seq1 orf=64-783(+)	52133	50754	1.02717	0.708982
696	>comp40203_c0_seq1 orf=359-913(-)	325120	488730	0.665234	0.709028
951	>comp32548_c0_seq1 orf=212-2041(+)	39561	59451	0.665439	0.709577
992	>comp37661_c0_seq3 orf=205-2076(+)	30406	29625	1.02636	0.70985
1298	>comp27689_c0_seq1 orf=2-1525(+)	4193.4	6299.5	0.665672	0.710203
1482	>comp22479_c0_seq1 orf=122-640(-)	97055	145750	0.665901	0.710818
1262	>comp38878_c0_seq4 orf=276-1367(-)	100410	150710	0.666246	0.711748
246	>comp36180_c0_seq1 orf=155-1498(+)	1308300	1277800	1.02387	0.712532
1256	>comp35299_c0_seq1 orf=106-444(+)	122560	183860	0.666594	0.712683
565	>comp33448_c0_seq2 orf=110-931(+)	138130	207160	0.666779	0.713181
833	>comp27787_c0_seq1 orf=293-577(-)	132390	129400	1.02311	0.713353
1209	>comp32864_c0_seq4 orf=425-1735(-)	34240	33527	1.02127	0.715335
374	>comp38619_c0_seq2 orf=275-1714(-)	485010	726460	0.667635	0.715485
557	>comp36611_c0_seq1 orf=389-2404(-)	456940	684400	0.66765	0.715527
219	>comp15677_c0_seq1 orf=472-2412(-)	913500	1367900	0.667812	0.715962
601	>comp22493_c0_seq2 orf=267-932(-)	277030	272020	1.01842	0.718408
482	>comp24311_c0_seq1 orf=324-1118(-)	612650	601620	1.01833	0.718498
499	>comp17322_c0_seq1 orf=1-990(+)	48706	47835	1.01821	0.718634
375	>comp33995_c0_seq1 orf=219-1952(+)	304620	455410	0.668892	0.718875
70	>comp33510_c0_seq2 orf=131-1558(+)	1404400	1381100	1.01687	0.720078
873	>comp16404_c0_seq1 orf=278-1024(-)	170380	167650	1.01628	0.720712
1101	>comp38250_c0_seq2 orf=3-722(-)	44809	44098	1.01612	0.720886
923	>comp37452_c0_seq1 orf=581-2239(-)	55604	82974	0.670138	0.72224
800	>comp27190_c0_seq1 orf=438-692(-)	34073	50824	0.670412	0.72298
602	>comp29549_c0_seq1 orf=716-1642(-)	267740	264420	1.01256	0.724744
454	>comp36644_c0_seq2 orf=201-656(+)	176140	173960	1.01253	0.72477
1399	>comp35934_c0_seq1 orf=295-2256(-)	55189	82213	0.671293	0.725365
176	>comp38067_c0_seq1 orf=184-1353(-)	424340	631910	0.67152	0.725979
1195	>comp31837_c0_seq1 orf=109-318(+)	84364	125570	0.671848	0.726869
1227	>comp31552_c0_seq1 orf=171-1937(+)	13867	20636	0.671981	0.727228
1486	>comp16300_c0_seq1 orf=102-779(+)	64231	63582	1.01021	0.727288
1231	>comp37126_c1_seq4 orf=312-1907(-)	88463	131470	0.672876	0.729655
259	>comp29651_c0_seq4 orf=344-1738(-)	131870	195850	0.673321	0.730863
937	>comp42172_c0_seq1 orf=1-1329(+)	42035	41796	1.00572	0.732159
683	>comp20222_c0_seq1 orf=402-1550(-)	128650	190930	0.673807	0.732182
445	>comp37687_c0_seq1 orf=210-3230(+)	78426	116100	0.675504	0.736794
1065	>comp38758_c0_seq1 orf=47-3256(+)	50456	50399	1.00113	0.737148
788	>comp39334_c0_seq1 orf=637-1362(-)	378610	378370	1.00063	0.737689
910	>comp36523_c1_seq1 orf=2-757(+)	54371	80445	0.675878	0.737813
1305	>comp38248_c0_seq1 orf=217-1599(-)	16129	16128	1.00006	0.738312
1161	>comp25746_c0_seq1 orf=3-518(-)	18745	18748	0.99984	0.738554
957	>comp42624_c0_seq1 orf=285-1703(-)	101160	101240	0.99921	0.739241
604	>comp31545_c0_seq1 orf=287-1555(-)	422310	422780	0.998888	0.739591
896	>comp39348_c0_seq1 orf=311-1831(+)	91394	135020	0.676892	0.740576
1119	>comp34973_c0_seq1 orf=204-1229(-)	94577	94808	0.997563	0.741036
744	>comp28950_c0_seq1 orf=227-2932(+)	119910	120270	0.997007	0.741643
1018	>comp40793_c0_seq1 orf=177-1229(+)	73701	108760	0.677648	0.742637
1289	>comp18010_c0_seq1 orf=129-896(+)	64131	64386	0.99604	0.742698
1056	>comp20103_c0_seq1 orf=256-837(-)	115210	169960	0.677865	0.74323
1141	>comp15937_c0_seq1 orf=126-512(+)	32130	47343	0.678664	0.745411
91	>comp35110_c0_seq1 orf=437-3448(-)	1406500	1418900	0.991261	0.74792
1450	>comp19962_c0_seq1 orf=2-577(+)	90977	133860	0.679643	0.748086
682	>comp29722_c0_seq1 orf=360-1022(-)	279250	281810	0.990916	0.748297
596	>comp29598_c0_seq1 orf=393-1202(-)	374730	378550	0.989909	0.749399
59	>comp27866_c0_seq1 orf=188-799(+)	1372900	1387800	0.989264	0.750105
1367	>comp36274_c0_seq1 orf=212-1237(-)	57184	84036	0.68047	0.75035
1464	>comp32532_c0_seq1 orf=1-1395(+)	38915	57176	0.680618	0.750753
1273	>comp18847_c0_seq1 orf=351-647(-)	145280	147030	0.988098	0.751382
658	>comp34479_c0_seq1 orf=177-2759(-)	51854	76155	0.680901	0.751528
801	>comp21023_c0_seq1 orf=238-987(+)	65953	66772	0.987734	0.75178
1238	>comp23449_c0_seq1 orf=152-1303(+)	33812	49633	0.68124	0.752458
900	>comp32281_c0_seq2 orf=3-776(+)	192950	195610	0.986402	0.753241
940	>comp21901_c0_seq1 orf=367-1125(-)	61204	62106	0.985476	0.754255
307	>comp25056_c0_seq1 orf=129-1520(+)	254210	372590	0.682278	0.755303
146	>comp22776_c0_seq1 orf=1-351(+)	946040	1385900	0.682618	0.756235
1374	>comp38728_c0_seq1 orf=218-4525(-)	8703.5	8849.6	0.983491	0.756434
911	>comp38230_c0_seq2 orf=231-2285(-)	293840	430220	0.682999	0.757283
175	>comp34366_c1_seq1 orf=324-599(+)	516810	525900	0.982715	0.757286
727	>comp37858_c3_seq1 orf=505-2088(+)	275220	280400	0.981526	0.758592
968	>comp29471_c0_seq1 orf=109-681(+)	7656.5	11202	0.683494	0.758641
510	>comp35949_c0_seq3 orf=217-3483(+)	40714	59548	0.683717	0.759254
386	>comp33644_c0_seq1 orf=233-1246(+)	101530	148450	0.683934	0.75985
810	>comp40188_c0_seq1 orf=1-1884(+)	199590	203900	0.978862	0.76152
1325	>comp32447_c0_seq1 orf=3-1229(+)	80924	118060	0.685448	0.764014
1302	>comp19327_c0_seq1 orf=82-624(+)	77186	79104	0.975753	0.764942
610	>comp15765_c0_seq1 orf=315-1145(-)	343820	352470	0.975459	0.765267
1099	>comp36945_c0_seq2 orf=193-774(-)	77033	79025	0.974793	0.766001
432	>comp38138_c0_seq1 orf=324-1913(-)	202410	294860	0.686461	0.766804
1311	>comp39318_c0_seq1 orf=313-963(-)	41978	43156	0.972704	0.768304
964	>comp23770_c0_seq1 orf=438-2021(-)	56443	58049	0.972334	0.768712
793	>comp31418_c0_seq1 orf=276-1055(-)	172980	251640	0.687411	0.769421
709	>comp29509_c0_seq1 orf=328-1656(+)	27867	40531	0.687548	0.7698
393	>comp38457_c0_seq1 orf=210-1385(-)	127810	185850	0.687705	0.770234
1222	>comp32707_c0_seq1 orf=159-2648(+)	19353	19967	0.969249	0.772117
437	>comp33726_c0_seq4 orf=109-987(+)	125140	181770	0.688452	0.772297
888	>comp29751_c0_seq1 orf=1-1242(+)	529250	768720	0.688482	0.772379
875	>comp34860_c0_seq1 orf=496-1410(-)	168550	173960	0.968901	0.772501
225	>comp32891_c0_seq1 orf=328-1317(+)	433310	629320	0.688537	0.77253
474	>comp32323_c0_seq1 orf=2-1564(+)	646280	937550	0.689329	0.774717
1225	>comp37257_c0_seq1 orf=473-3730(-)	20107	20803	0.966543	0.775107
1004	>comp32143_c0_seq1 orf=224-1204(-)	134220	194530	0.689971	0.776492
435	>comp36500_c0_seq1 orf=195-2486(-)	517960	750540	0.690116	0.776896
103	>comp29532_c0_seq1 orf=303-2174(-)	1361600	1972100	0.690432	0.777767
1001	>comp25113_c0_seq1 orf=2-466(+)	133780	138810	0.963763	0.778183
271	>comp37690_c0_seq3 orf=454-1284(-)	711050	738210	0.963208	0.778797
822	>comp37325_c0_seq1 orf=82-1059(+)	319220	331430	0.96316	0.778851
726	>comp27848_c0_seq1 orf=208-1320(+)	175650	254220	0.690937	0.779166
235	>comp35317_c0_seq1 orf=305-2023(-)	658230	952390	0.691135	0.779714
703	>comp28558_c0_seq1 orf=235-2238(-)	124990	180710	0.691661	0.78117
1199	>comp15908_c0_seq1 orf=192-1649(-)	82133	85522	0.960373	0.781939
1014	>comp27536_c0_seq1 orf=67-477(+)	87759	126780	0.692215	0.782706
1253	>comp33329_c0_seq1 orf=231-1391(+)	9308.2	13442	0.692471	0.783418
1188	>comp29743_c0_seq1 orf=584-1378(-)	46315	48321	0.958486	0.784031
1154	>comp35487_c0_seq2 orf=145-1563(+)	85052	122770	0.692775	0.78426
1217	>comp22641_c1_seq1 orf=2-370(+)	69286	72336	0.957836	0.784753
998	>comp31345_c0_seq2 orf=2-964(+)	146380	152840	0.957734	0.784866
740	>comp31440_c0_seq5 orf=256-1290(-)	48372	50520	0.957482	0.785145
431	>comp35006_c0_seq3 orf=3-2918(+)	235970	246650	0.9567	0.786014
125	>comp33685_c0_seq1 orf=520-2295(+)	1547900	2228200	0.694686	0.789565
96	>comp28432_c0_seq1 orf=136-2667(+)	1481900	1554800	0.953113	0.789998
834	>comp29728_c0_seq3 orf=3-515(+)	51385	53917	0.953039	0.790081
1027	>comp18664_c0_seq1 orf=219-2162(+)	77755	111860	0.69511	0.790743
1052	>comp32553_c0_seq2 orf=208-942(+)	142870	205450	0.6954	0.79155
434	>comp16239_c0_seq1 orf=324-1274(-)	197890	284520	0.695522	0.791889
809	>comp32767_c0_seq1 orf=146-988(+)	359930	517430	0.695611	0.792136
580	>comp33658_c0_seq1 orf=317-685(-)	93500	134300	0.696203	0.793782
924	>comp33562_c0_seq4 orf=250-1179(-)	70347	74140	0.94884	0.794752
1291	>comp29546_c0_seq1 orf=3-1427(+)	18110	19090	0.948664	0.794948
780	>comp33028_c0_seq1 orf=2-1291(+)	52605	75501	0.696746	0.795294
576	>comp27792_c0_seq2 orf=438-1967(-)	86202	123680	0.696976	0.795935
1363	>comp24799_c0_seq1 orf=340-1512(-)	35913	51513	0.697164	0.796458
88	>comp16515_c0_seq1 orf=91-1899(+)	1405300	1483700	0.947159	0.796625
1377	>comp29112_c0_seq1 orf=1-2193(+)	40359	57885	0.697227	0.796635
1433	>comp36440_c0_seq1 orf=325-3255(-)	40673	58325	0.697351	0.796979
403	>comp31581_c0_seq1 orf=148-645(+)	173370	183180	0.946446	0.797419
463	>comp27197_c0_seq1 orf=373-3030(-)	250620	359300	0.697523	0.797458
872	>comp34549_c1_seq1 orf=1-603(-)	229490	328880	0.697793	0.79821
1019	>comp26559_c0_seq1 orf=250-1017(-)	16347	17288	0.945569	0.798397
1122	>comp23277_c0_seq1 orf=114-704(+)	71284	102110	0.69811	0.799094
585	>comp20336_c0_seq1 orf=345-1082(-)	412600	436700	0.944813	0.79924
203	>comp38387_c0_seq1 orf=329-1522(-)	873090	1250500	0.698193	0.799325
1446	>comp39098_c0_seq6 orf=1-2214(+)	18336	19412	0.94457	0.799511
914	>comp34671_c0_seq1 orf=1-1503(+)	83246	88138	0.944496	0.799593
311	>comp34287_c0_seq1 orf=74-391(+)	697810	738870	0.944429	0.799669
1347	>comp30338_c0_seq1 orf=75-869(-)	67205	96213	0.698502	0.800188
1049	>comp23367_c0_seq1 orf=1-1632(+)	237040	251570	0.942243	0.802108
1207	>comp37006_c0_seq1 orf=100-1353(+)	18128	25922	0.699329	0.802494
1243	>comp31611_c0_seq1 orf=289-822(-)	99595	105800	0.941352	0.803102
813	>comp35260_c0_seq3 orf=99-980(+)	152420	161940	0.941213	0.803257
273	>comp37061_c0_seq1 orf=250-2697(-)	628330	667990	0.940628	0.803911
1189	>comp32011_c0_seq2 orf=2-607(-)	89651	128100	0.699852	0.803954
775	>comp32427_c0_seq1 orf=293-1459(-)	167150	177890	0.939626	0.80503
142	>comp39443_c0_seq1 orf=394-2151(-)	1011200	1443300	0.700617	0.80609
1103	>comp28716_c0_seq1 orf=97-1599(+)	80414	114740	0.700837	0.806705
1330	>comp40609_c0_seq1 orf=115-666(+)	120820	172370	0.700934	0.806977
581	>comp28222_c0_seq2 orf=238-1650(-)	165430	235940	0.701153	0.807589
1066	>comp23149_c0_seq1 orf=3-1862(+)	108990	155300	0.701803	0.809406
1327	>comp27048_c0_seq1 orf=700-2379(-)	118600	126800	0.935331	0.809832
1205	>comp39636_c0_seq1 orf=215-1123(-)	85853	122240	0.702331	0.810885
1449	>comp16278_c0_seq1 orf=2-757(+)	50293	53855	0.933859	0.811479
920	>comp29570_c0_seq1 orf=2-1981(+)	273870	293380	0.933499	0.811883
1139	>comp37713_c0_seq1 orf=391-3120(-)	10588	11351	0.932781	0.812686
1306	>comp40483_c0_seq1 orf=319-756(-)	67175	95479	0.703558	0.814318
1157	>comp29039_c0_seq1 orf=260-940(-)	30626	43503	0.703997	0.81555
1319	>comp37169_c1_seq1 orf=220-1797(-)	38859	41782	0.930042	0.815756
1389	>comp29147_c0_seq1 orf=128-1420(+)	43421	61656	0.704246	0.816247
1369	>comp34054_c0_seq3 orf=214-1491(-)	89115	95878	0.929462	0.816405
991	>comp36821_c0_seq1 orf=156-2801(+)	129300	183540	0.704479	0.816898
883	>comp21171_c0_seq1 orf=94-1008(+)	81429	87702	0.928474	0.817514
231	>comp36876_c0_seq1 orf=487-1869(-)	363330	391490	0.92807	0.817967
533	>comp34638_c0_seq1 orf=83-697(+)	166830	179960	0.927039	0.819123
1045	>comp39523_c0_seq1 orf=250-915(+)	237380	336400	0.705648	0.820178
1272	>comp20010_c0_seq1 orf=156-1220(+)	137410	148450	0.925632	0.820703
267	>comp35790_c0_seq1 orf=59-1765(+)	1219900	1727700	0.706083	0.8214
890	>comp40353_c0_seq1 orf=345-1187(-)	157670	223090	0.706755	0.823286
521	>comp38516_c0_seq3 orf=168-1091(+)	521180	737320	0.706857	0.823573
539	>comp31761_c0_seq1 orf=193-1734(+)	341090	369640	0.922763	0.823926
1440	>comp27155_c0_seq1 orf=345-968(-)	106940	116000	0.921897	0.824899
803	>comp17436_c0_seq1 orf=278-682(-)	107710	116850	0.92178	0.82503
106	>comp15758_c0_seq1 orf=367-2175(-)	610020	662250	0.921133	0.825758
926	>comp18706_c0_seq2 orf=260-1525(-)	15119	21358	0.707885	0.82646
1016	>comp37654_c0_seq1 orf=3-1514(+)	178530	193990	0.920305	0.826688
1366	>comp31114_c0_seq1 orf=311-2158(+)	31675	44724	0.708233	0.827438
862	>comp33481_c0_seq1 orf=131-1771(+)	115040	125210	0.918776	0.828408
498	>comp33426_c0_seq1 orf=88-672(+)	631230	688110	0.917339	0.830026
90	>comp37644_c0_seq1 orf=1-378(+)	120810	170310	0.709354	0.830591
592	>comp39574_c0_seq1 orf=242-1699(+)	88915	96984	0.916801	0.830631
1432	>comp25852_c0_seq2 orf=406-2256(-)	30964	43612	0.709988	0.832378
856	>comp35127_c0_seq1 orf=273-1454(+)	170730	186780	0.91407	0.833707
1200	>comp32380_c0_seq2 orf=403-1152(-)	70549	99219	0.711043	0.83535
1473	>comp30814_c0_seq1 orf=107-1375(+)	49618	69771	0.711155	0.835665
290	>comp19811_c0_seq2 orf=125-901(+)	40076	56325	0.711514	0.836675
724	>comp28018_c0_seq1 orf=219-1736(-)	131550	184770	0.711966	0.837952
1224	>comp37182_c0_seq1 orf=183-2879(+)	9462.3	13289	0.71204	0.83816
623	>comp26135_c0_seq1 orf=535-2286(-)	101650	142710	0.712284	0.838847
324	>comp28984_c0_seq1 orf=291-1115(-)	486790	683400	0.712306	0.83891
760	>comp36273_c0_seq1 orf=2-1015(+)	298650	328390	0.909437	0.838931
1123	>comp28189_c0_seq1 orf=34-345(+)	49763	54753	0.908863	0.839578
1268	>comp36719_c0_seq2 orf=152-1093(+)	153690	169110	0.908817	0.83963
545	>comp36309_c0_seq1 orf=3-4085(+)	293200	322810	0.908274	0.840243
1425	>comp15606_c0_seq1 orf=211-732(-)	44616	49260	0.905725	0.843121
1204	>comp34637_c0_seq1 orf=339-1304(-)	32172	35544	0.905132	0.843791
1455	>comp34647_c0_seq2 orf=336-2660(-)	18479	25873	0.714219	0.844311
1129	>comp33089_c0_seq2 orf=64-423(+)	133800	187300	0.714362	0.844713
412	>comp35445_c0_seq2 orf=203-1330(-)	126590	177200	0.714391	0.844794
1240	>comp34548_c0_seq1 orf=232-2178(+)	195760	216550	0.903994	0.845076
453	>comp27429_c1_seq1 orf=227-1066(+)	187590	262530	0.714547	0.845236
1441	>comp39927_c0_seq1 orf=288-1940(-)	117520	130080	0.903444	0.845698
1281	>comp26055_c0_seq2 orf=347-1783(-)	51241	71666	0.714997	0.846508
35	>comp32830_c0_seq1 orf=180-1955(-)	1433600	1590400	0.901408	0.848
427	>comp19263_c0_seq1 orf=249-905(-)	473130	525330	0.900634	0.848876
799	>comp15986_c0_seq1 orf=155-1771(+)	117080	130000	0.900615	0.848896
899	>comp19007_c0_seq1 orf=2-730(+)	88982	124280	0.71598	0.849286
1075	>comp35143_c0_seq1 orf=167-1345(+)	104900	116560	0.899966	0.849631
1250	>comp31926_c0_seq1 orf=161-592(+)	36037	40045	0.899913	0.849692
224	>comp36878_c0_seq1 orf=1-3204(+)	836790	930040	0.899735	0.849892
929	>comp24734_c1_seq1 orf=1-390(-)	200390	279760	0.716293	0.85017
1028	>comp31122_c0_seq1 orf=176-619(-)	193400	269980	0.716349	0.850331
1430	>comp35475_c0_seq1 orf=3-1013(+)	52605	58536	0.898678	0.851089
870	>comp33293_c0_seq2 orf=265-780(-)	288040	320620	0.898384	0.851421
1005	>comp29627_c0_seq2 orf=224-1063(-)	24516	34204	0.716758	0.851488
258	>comp33647_c0_seq4 orf=133-633(+)	355510	495790	0.717058	0.852335
575	>comp29635_c0_seq1 orf=296-718(-)	403910	563080	0.717323	0.853085
1000	>comp28741_c0_seq1 orf=309-1628(-)	257940	359510	0.717477	0.85352
331	>comp39277_c0_seq1 orf=170-1933(+)	558820	624100	0.895401	0.854798
537	>comp28141_c0_seq1 orf=1-504(+)	316230	440130	0.718492	0.856397
518	>comp34159_c0_seq1 orf=2-1132(+)	20633	23080	0.893977	0.856412
214	>comp38704_c0_seq2 orf=418-1914(+)	228010	255350	0.892931	0.857597
634	>comp25498_c0_seq1 orf=166-1275(+)	396760	444400	0.892799	0.857747
368	>comp29497_c0_seq1 orf=323-3592(+)	203620	228180	0.892366	0.858238
984	>comp28514_c0_seq1 orf=143-808(+)	38968	43685	0.892022	0.858627
1011	>comp19489_c0_seq1 orf=146-1093(+)	55963	62802	0.891102	0.859671
473	>comp38600_c0_seq2 orf=177-1844(+)	208060	233680	0.890363	0.860509
1512	>comp33545_c0_seq1 orf=228-599(-)	88822	123350	0.720081	0.8609
1507	>comp24277_c0_seq2 orf=2-841(+)	93294	104830	0.889955	0.860972
1261	>comp26948_c1_seq1 orf=2-1153(+)	19900	22370	0.889584	0.861392
769	>comp37176_c0_seq1 orf=445-2823(-)	205710	231250	0.889557	0.861424
972	>comp38176_c3_seq1 orf=1-378(+)	32078	44491	0.721	0.863505
1284	>comp18058_c0_seq1 orf=301-1128(-)	131800	148630	0.886766	0.864591
1150	>comp32497_c0_seq1 orf=3-941(+)	49032	55311	0.886478	0.864917
1259	>comp37828_c2_seq1 orf=142-1020(+)	81819	92310	0.88635	0.865063
815	>comp35875_c0_seq1 orf=3-1280(-)	197440	222950	0.88558	0.865938
1301	>comp31536_c0_seq2 orf=459-1337(-)	63379	71608	0.885083	0.866502
408	>comp35374_c0_seq2 orf=270-1394(+)	434360	601500	0.722128	0.866708
1412	>comp16859_c0_seq1 orf=310-1422(-)	76240	86278	0.883655	0.868123
590	>comp32923_c0_seq1 orf=381-1796(-)	87098	98650	0.882899	0.868982
97	>comp34271_c0_seq1 orf=133-1593(+)	917910	1040200	0.882436	0.869509
1336	>comp28176_c0_seq1 orf=75-2246(+)	75139	103890	0.723255	0.869909
285	>comp28424_c0_seq1 orf=296-1468(-)	395540	449010	0.880916	0.871237
174	>comp27065_c0_seq2 orf=266-1396(-)	553500	628380	0.880836	0.871327
1260	>comp25860_c0_seq1 orf=357-854(+)	85596	118250	0.723856	0.871617
1212	>comp38688_c0_seq1 orf=1-1176(-)	15485	21389	0.72397	0.871941
33	>comp34366_c0_seq1 orf=669-1493(-)	1120000	1272600	0.880088	0.872178
664	>comp18406_c0_seq1 orf=3-2267(+)	154610	176150	0.877718	0.874873
1076	>comp37294_c0_seq2 orf=261-1493(-)	20730	28593	0.725003	0.874876
735	>comp16708_c0_seq1 orf=99-1094(+)	167710	191480	0.875862	0.876985
719	>comp26887_c0_seq1 orf=107-1087(-)	437360	499440	0.875701	0.877169
666	>comp26809_c0_seq1 orf=126-1634(+)	19006	26182	0.725919	0.877482
1477	>comp34843_c0_seq1 orf=429-1244(-)	37167	42538	0.873736	0.879405
53	>comp39486_c0_seq1 orf=538-1188(-)	495200	566940	0.873461	0.879718
358	>comp20143_c0_seq1 orf=575-1327(-)	495020	567320	0.872559	0.880746
867	>comp27042_c0_seq1 orf=301-930(-)	84239	115860	0.727076	0.880775
588	>comp33723_c0_seq2 orf=126-1025(+)	219060	251140	0.872262	0.881083
886	>comp38408_c0_seq1 orf=275-2269(-)	58381	67021	0.871085	0.882425
1378	>comp31327_c0_seq1 orf=256-834(+)	112900	129610	0.871075	0.882436
954	>comp24950_c1_seq1 orf=2-352(+)	234770	322420	0.72815	0.883834
536	>comp37180_c0_seq1 orf=279-2216(-)	20323	23383	0.869136	0.884646
1343	>comp35846_c0_seq1 orf=252-1628(+)	27471	37705	0.728577	0.885052
953	>comp48591_c0_seq1 orf=99-1076(+)	159530	183690	0.868474	0.8854
1121	>comp29489_c0_seq1 orf=247-1050(+)	449890	518120	0.868312	0.885585
638	>comp17151_c0_seq1 orf=424-1200(-)	176510	203360	0.867968	0.885977
993	>comp39920_c0_seq1 orf=3-539(+)	47792	55065	0.86792	0.886032
841	>comp25199_c0_seq1 orf=3-1184(+)	18260	25050	0.728942	0.886092
1414	>comp39207_c0_seq1 orf=127-405(+)	99291	114550	0.866792	0.887318
1500	>comp32593_c0_seq1 orf=234-704(-)	57489	66466	0.864938	0.889432
859	>comp31831_c0_seq3 orf=222-1343(-)	87846	120310	0.730164	0.889575
1203	>comp36163_c0_seq2 orf=392-2560(-)	47266	54708	0.863969	0.890538
500	>comp35494_c0_seq2 orf=376-1950(-)	17413	20175	0.863098	0.891532
1460	>comp34231_c0_seq2 orf=131-532(+)	59973	69521	0.86266	0.892032
903	>comp36218_c0_seq1 orf=178-2037(+)	258950	300330	0.862218	0.892536
577	>comp19538_c0_seq1 orf=193-675(-)	281830	385420	0.731228	0.892611
262	>comp16634_c0_seq1 orf=51-1130(+)	579200	791580	0.731701	0.893961
1042	>comp30171_c0_seq4 orf=462-1202(-)	102360	118900	0.860892	0.894051
1431	>comp32078_c0_seq1 orf=67-1263(-)	4194.5	5731.7	0.731807	0.894264
1490	>comp35266_c0_seq1 orf=191-1708(-)	47653	55372	0.860597	0.894386
1032	>comp29105_c0_seq1 orf=413-1585(-)	188590	219190	0.860395	0.894617
1491	>comp38392_c0_seq1 orf=229-2454(-)	62812	85801	0.732066	0.895002
186	>comp22005_c0_seq1 orf=189-1226(+)	136700	186700	0.732191	0.895358
1169	>comp33117_c0_seq1 orf=57-1556(+)	88296	102740	0.859412	0.89574
535	>comp34234_c0_seq1 orf=81-1979(+)	309140	359730	0.859367	0.895792
204	>comp26019_c0_seq2 orf=1-588(+)	274240	319400	0.85861	0.896656
765	>comp37829_c0_seq1 orf=289-1722(-)	64109	74708	0.858128	0.897207
1142	>comp29855_c0_seq1 orf=365-1237(-)	3780.6	4408.6	0.857551	0.897865
944	>comp27776_c0_seq1 orf=97-474(+)	48779	56924	0.856914	0.898593
701	>comp29519_c0_seq1 orf=144-656(+)	310320	423080	0.733478	0.899035
524	>comp29433_c0_seq1 orf=101-850(+)	246200	287470	0.856437	0.899138
1436	>comp33929_c1_seq1 orf=1-1128(+)	102810	140020	0.734252	0.901246
1143	>comp32138_c0_seq2 orf=482-1159(-)	166390	226530	0.734516	0.902001
671	>comp36979_c2_seq8 orf=92-1360(+)	190100	258800	0.734544	0.90208
627	>comp36479_c0_seq1 orf=279-1427(-)	312890	425960	0.734553	0.902104
583	>comp32879_c0_seq3 orf=2-691(+)	495250	674100	0.734683	0.902478
404	>comp24995_c0_seq1 orf=91-1536(+)	86205	117290	0.734973	0.903306
1400	>comp35139_c0_seq1 orf=207-980(-)	24766	33686	0.735202	0.903959
1251	>comp34475_c0_seq1 orf=383-2155(-)	46082	62677	0.73523	0.90404
885	>comp32227_c0_seq1 orf=348-1487(-)	38473	45182	0.851512	0.904769
1320	>comp34684_c0_seq1 orf=292-912(-)	136060	159870	0.851066	0.905278
1286	>comp29664_c0_seq1 orf=251-853(-)	24632	28944	0.851023	0.905328
678	>comp28806_c2_seq1 orf=2-316(+)	82139	96520	0.851005	0.905348
759	>comp36602_c0_seq1 orf=220-11274(-)	127570	150130	0.84973	0.906806
918	>comp37325_c0_seq2 orf=1-816(+)	83742	113550	0.73749	0.910504
715	>comp31687_c0_seq2 orf=71-694(+)	326670	386130	0.84601	0.911063
832	>comp38059_c0_seq5 orf=220-2586(-)	174710	206560	0.845808	0.911295
472	>comp17086_c0_seq1 orf=3-440(+)	227000	268680	0.844871	0.912367
737	>comp29475_c0_seq1 orf=13-780(+)	90433	107090	0.844458	0.91284
1472	>comp34960_c0_seq2 orf=273-2120(-)	2080.7	2817.9	0.738387	0.91307
688	>comp39530_c0_seq1 orf=297-884(-)	67526	80026	0.843801	0.913593
578	>comp38260_c0_seq2 orf=2-3544(+)	153950	208380	0.738795	0.914237
1463	>comp36905_c0_seq1 orf=328-2124(-)	45918	62141	0.738932	0.914632
294	>comp40576_c0_seq1 orf=186-1592(+)	484370	655010	0.739485	0.916214
1492	>comp38356_c0_seq6 orf=591-1451(-)	29510	39884	0.739896	0.917391
1236	>comp29334_c0_seq5 orf=120-1148(+)	56256	66984	0.839842	0.918127
675	>comp29014_c1_seq2 orf=185-787(+)	167720	199730	0.839734	0.918251
1423	>comp36836_c0_seq2 orf=126-1241(-)	39930	47554	0.839677	0.918316
378	>comp18733_c0_seq2 orf=287-1462(-)	415700	495410	0.839103	0.918974
1237	>comp37785_c0_seq4 orf=207-1397(+)	133750	159400	0.839084	0.918995
190	>comp35417_c0_seq1 orf=485-2932(-)	1288000	1535200	0.838979	0.919116
418	>comp38796_c0_seq4 orf=208-516(+)	363350	433190	0.838777	0.919347
625	>comp33726_c0_seq1 orf=109-987(+)	518680	618870	0.838108	0.920114
330	>comp39356_c0_seq1 orf=327-1883(-)	882680	1053300	0.838014	0.920222
1120	>comp15817_c0_seq1 orf=464-871(-)	40566	48432	0.837587	0.920712
387	>comp20219_c0_seq1 orf=2-1525(+)	280030	377880	0.741055	0.920713
1083	>comp34653_c0_seq2 orf=322-1716(-)	110520	149120	0.741148	0.920978
1242	>comp35247_c0_seq1 orf=2-1084(+)	130560	155990	0.836977	0.921411
449	>comp35252_c0_seq1 orf=276-1916(-)	194880	262780	0.741609	0.922299
943	>comp37280_c0_seq3 orf=325-3330(-)	105920	126680	0.836123	0.92239
551	>comp37613_c0_seq1 orf=1-528(+)	209600	250760	0.835859	0.922692
193	>comp36932_c0_seq9 orf=230-526(-)	491440	662390	0.741919	0.923189
1513	>comp26375_c1_seq1 orf=2-460(+)	10861	14638	0.741973	0.923342
1159	>comp20555_c0_seq1 orf=423-2345(-)	44194	52915	0.835189	0.923461
1215	>comp26736_c0_seq1 orf=125-640(+)	125670	169360	0.742029	0.923502
547	>comp29464_c0_seq1 orf=230-613(-)	171770	205720	0.83497	0.923711
1108	>comp36258_c0_seq2 orf=349-2514(-)	22426	30215	0.742214	0.924033
770	>comp37767_c0_seq2 orf=276-2027(+)	69309	83084	0.834204	0.92459
917	>comp26388_c0_seq1 orf=71-1213(+)	70424	94855	0.742438	0.924676
345	>comp40033_c0_seq1 orf=3-1046(+)	163080	219600	0.742623	0.925205
1487	>comp25236_c0_seq1 orf=159-1154(+)	28641	34361	0.833532	0.92536
514	>comp37318_c0_seq2 orf=3-923(+)	441070	529590	0.832852	0.92614
684	>comp35618_c0_seq2 orf=498-2834(-)	347090	416840	0.83267	0.926349
1180	>comp20944_c0_seq2 orf=173-1642(-)	184330	247940	0.743446	0.927565
544	>comp32635_c0_seq1 orf=301-1722(-)	333060	400730	0.831133	0.928112
648	>comp31066_c0_seq1 orf=381-3794(-)	61014	73447	0.830721	0.928584
959	>comp34976_c0_seq2 orf=293-1174(-)	38744	46646	0.830596	0.928727
493	>comp29564_c0_seq1 orf=141-1832(+)	388290	467910	0.829839	0.929596
863	>comp29551_c0_seq1 orf=68-688(+)	82605	110930	0.744659	0.931044
483	>comp29496_c0_seq1 orf=151-1899(+)	284380	381550	0.745328	0.932964
1155	>comp39872_c0_seq1 orf=495-1127(+)	126510	169720	0.745404	0.933182
241	>comp36523_c2_seq1 orf=1-1950(-)	229180	277680	0.825339	0.934761
878	>comp32132_c0_seq1 orf=263-1603(+)	51202	68615	0.746222	0.935528
1007	>comp34320_c0_seq1 orf=267-1262(-)	163490	198430	0.823918	0.936393
591	>comp18302_c0_seq1 orf=275-715(-)	290220	352320	0.82374	0.936597
784	>comp16630_c0_seq1 orf=2-1033(+)	30426	40747	0.746705	0.936916
706	>comp34411_c0_seq1 orf=280-1638(+)	130510	174760	0.746796	0.937175
692	>comp32146_c0_seq1 orf=253-1032(-)	333000	445810	0.746955	0.937633
364	>comp27319_c0_seq1 orf=190-2163(-)	321040	390560	0.821999	0.938596
1252	>comp33069_c0_seq1 orf=201-2597(+)	38251	46614	0.82059	0.940214
632	>comp33962_c0_seq1 orf=373-1740(-)	249850	333970	0.748121	0.940981
846	>comp27810_c0_seq1 orf=193-1053(-)	59182	79061	0.748561	0.942245
314	>comp33674_c0_seq1 orf=368-1954(-)	764230	933550	0.818628	0.942468
999	>comp32426_c0_seq2 orf=200-3754(+)	13235	17678	0.748671	0.942559
783	>comp17164_c0_seq1 orf=533-1405(-)	58716	78397	0.748957	0.943382
574	>comp20371_c0_seq1 orf=2-685(+)	567270	693770	0.817663	0.943577
1160	>comp15771_c0_seq1 orf=165-1850(-)	54112	66226	0.817081	0.944245
1060	>comp28924_c0_seq1 orf=382-1440(-)	16624	20363	0.816383	0.945048
986	>comp28030_c0_seq2 orf=139-2949(+)	149080	182650	0.816206	0.945251
1497	>comp15260_c0_seq1 orf=3-485(+)	50333	61676	0.816087	0.945387
766	>comp39273_c0_seq1 orf=119-568(+)	296690	395710	0.749766	0.945706
1152	>comp36954_c0_seq2 orf=177-1253(-)	11972	14675	0.815809	0.945707
1339	>comp16270_c0_seq1 orf=94-867(+)	47868	58704	0.815413	0.946162
808	>comp26678_c0_seq1 orf=123-1202(-)	60786	81046	0.750019	0.946431
1038	>comp27420_c0_seq1 orf=256-1323(-)	55212	67876	0.813424	0.948447
1162	>comp27778_c0_seq1 orf=43-969(+)	25507	33968	0.750913	0.949
826	>comp32135_c1_seq1 orf=383-2002(-)	302220	402170	0.751473	0.950611
163	>comp39256_c0_seq1 orf=790-2169(-)	695790	858940	0.810057	0.952319
965	>comp37572_c0_seq1 orf=240-1853(-)	37633	46505	0.809225	0.953276
848	>comp24012_c0_seq1 orf=73-1170(+)	39755	49128	0.809213	0.95329
973	>comp34005_c0_seq1 orf=224-1558(+)	64680	85957	0.752469	0.953474
1249	>comp33306_c0_seq1 orf=460-1332(-)	74854	99473	0.752506	0.953579
568	>comp30981_c0_seq1 orf=2-1231(+)	104880	129710	0.808573	0.954025
1406	>comp29010_c0_seq1 orf=315-1268(-)	62772	77636	0.808542	0.95406
1344	>comp24437_c0_seq2 orf=123-1253(+)	17080	21135	0.808138	0.954525
1391	>comp22389_c0_seq2 orf=2-1033(+)	46990	62404	0.752997	0.95499
689	>comp24581_c0_seq2 orf=100-435(+)	125270	166340	0.753096	0.955276
1196	>comp38853_c0_seq42 orf=3-1412(+)	50948	67650	0.753112	0.95532
563	>comp38663_c1_seq1 orf=259-819(-)	6332.3	7846.3	0.807043	0.955785
1148	>comp34531_c0_seq1 orf=425-1267(-)	14721	18244	0.806895	0.955954
365	>comp32903_c0_seq1 orf=150-1223(+)	543910	674220	0.806725	0.956151
1376	>comp31546_c0_seq1 orf=264-2144(+)	49183	61027	0.805922	0.957074
938	>comp28734_c0_seq1 orf=194-907(+)	130140	172660	0.753736	0.957115
455	>comp25271_c0_seq1 orf=74-2440(+)	94592	117380	0.805861	0.957144
461	>comp34754_c0_seq2 orf=222-1757(+)	285670	354810	0.805135	0.957979
1342	>comp19835_c0_seq1 orf=139-693(+)	10547	13107	0.804685	0.958497
966	>comp27732_c0_seq1 orf=483-884(-)	211880	263360	0.804526	0.958679
892	>comp29636_c0_seq2 orf=207-5549(+)	4294.4	5339.8	0.804225	0.959026
1407	>comp28958_c0_seq1 orf=455-1198(-)	34492	42891	0.804178	0.95908
1476	>comp39859_c0_seq1 orf=224-523(-)	107750	134140	0.803265	0.96013
1145	>comp29645_c1_seq1 orf=3-1061(+)	79015	98508	0.802118	0.96145
950	>comp27199_c0_seq1 orf=2-1003(+)	157980	196970	0.802051	0.961527
1068	>comp27335_c0_seq1 orf=125-1831(+)	92716	115610	0.801972	0.961618
718	>comp34355_c0_seq1 orf=1-1200(+)	271090	338330	0.801259	0.962438
1488	>comp24405_c0_seq1 orf=93-1028(+)	18332	24254	0.755834	0.963149
662	>comp28891_c0_seq1 orf=246-2036(-)	385490	481640	0.80037	0.963461
939	>comp23844_c0_seq2 orf=386-1240(-)	47586	59531	0.799348	0.964637
384	>comp31134_c0_seq1 orf=221-2902(-)	66890	83704	0.799125	0.964893
288	>comp39038_c4_seq2 orf=129-1610(+)	502960	664530	0.756866	0.966117
971	>comp15881_c0_seq1 orf=89-649(+)	140890	176640	0.797611	0.966636
42	>comp28550_c0_seq1 orf=1-885(+)	1059700	1329400	0.797127	0.967193
570	>comp23546_c0_seq1 orf=635-1789(-)	156810	197020	0.795909	0.968595
644	>comp39164_c0_seq1 orf=433-1506(-)	113290	142510	0.794962	0.969685
310	>comp29710_c0_seq1 orf=319-1761(+)	344800	433960	0.794543	0.970167
43	>comp32204_c0_seq1 orf=146-2152(+)	1679500	2214800	0.758308	0.970266
95	>comp28806_c0_seq1 orf=1-471(-)	232720	293650	0.792508	0.972509
540	>comp34309_c0_seq1 orf=220-1500(-)	267730	352640	0.759216	0.97288
857	>comp29671_c0_seq1 orf=80-712(+)	144970	183470	0.790156	0.975217
196	>comp22636_c0_seq1 orf=539-3517(-)	758960	960610	0.790081	0.975303
462	>comp32019_c0_seq1 orf=2-877(+)	730720	925930	0.789174	0.976347
1095	>comp31809_c0_seq1 orf=2-364(+)	275410	349090	0.788937	0.976621
1506	>comp18273_c0_seq1 orf=160-483(+)	77904	102430	0.760558	0.976743
691	>comp30981_c3_seq1 orf=1-843(-)	59770	75810	0.788418	0.977218
699	>comp36283_c0_seq2 orf=221-2038(+)	56153	71240	0.788223	0.977443
1235	>comp28549_c0_seq1 orf=272-667(-)	25562	32460	0.787492	0.978284
1345	>comp26134_c0_seq1 orf=295-1881(-)	77612	101970	0.761126	0.978376
1114	>comp21575_c0_seq1 orf=3-170(+)	172380	219110	0.786728	0.979164
1448	>comp36382_c2_seq1 orf=2-412(+)	126880	166570	0.761722	0.980091
134	>comp16363_c0_seq1 orf=491-1672(-)	1046800	1332300	0.785709	0.980337
795	>comp23194_c0_seq1 orf=231-839(-)	170390	217120	0.784773	0.981415
56	>comp39291_c0_seq1 orf=265-2478(+)	1372500	1749000	0.784734	0.98146
1419	>comp18801_c0_seq1 orf=295-1302(-)	3152.1	4016.9	0.78471	0.981488
1365	>comp38346_c0_seq1 orf=296-2287(-)	158190	201720	0.784206	0.982068
1368	>comp35160_c0_seq1 orf=371-1594(-)	70945	90489	0.784018	0.982285
1073	>comp23146_c0_seq1 orf=199-1677(-)	26428	33746	0.783145	0.98329
440	>comp36919_c0_seq2 orf=384-2114(-)	906630	1158000	0.782927	0.98354
159	>comp36359_c0_seq1 orf=1-1860(+)	601820	769330	0.782265	0.984303
1192	>comp33394_c0_seq1 orf=221-649(-)	15045	19711	0.763279	0.984575
448	>comp35041_c0_seq1 orf=259-1701(+)	523490	670070	0.781247	0.985476
401	>comp35035_c0_seq1 orf=240-2141(+)	207000	271080	0.763612	0.985534
1055	>comp25663_c0_seq1 orf=163-690(+)	124670	163090	0.764425	0.987872
1050	>comp27625_c0_seq1 orf=372-740(-)	287390	375940	0.764457	0.987966
1035	>comp34846_c0_seq1 orf=158-580(-)	120010	154090	0.778831	0.988259
921	>comp29610_c0_seq2 orf=220-1410(+)	12617	16202	0.778731	0.988373
1072	>comp20001_c0_seq1 orf=222-632(-)	54045	69469	0.777973	0.989246
1280	>comp37331_c0_seq1 orf=341-4432(-)	50712	65246	0.777243	0.990087
1096	>comp29538_c0_seq1 orf=145-1680(+)	68866	88621	0.777084	0.99027
732	>comp34304_c0_seq2 orf=74-493(+)	59187	76181	0.776926	0.990452
377	>comp33105_c0_seq1 orf=315-935(-)	374950	489860	0.765423	0.990746
821	>comp29116_c0_seq1 orf=348-1265(-)	180690	232840	0.776026	0.991488
816	>comp33535_c0_seq2 orf=440-1696(-)	70971	92678	0.76578	0.991776
887	>comp34868_c0_seq1 orf=288-2228(+)	65090	84026	0.774641	0.993084
395	>comp39787_c0_seq1 orf=461-2626(-)	222870	287900	0.774123	0.993681
501	>comp33112_c0_seq9 orf=345-800(-)	491760	635250	0.77412	0.993683
233	>comp15950_c0_seq1 orf=428-1906(-)	719090	929420	0.773698	0.994171
338	>comp27318_c0_seq2 orf=65-670(+)	446940	578440	0.772664	0.995361
298	>comp37451_c0_seq2 orf=322-1908(-)	742000	962130	0.771206	0.997041
647	>comp38431_c0_seq1 orf=553-2400(-)	190510	247150	0.770827	0.997476
1127	>comp20324_c0_seq1 orf=243-995(-)	18873	24580	0.767819	0.997647
659	>comp16914_c0_seq1 orf=216-1130(-)	169710	220290	0.770394	0.997976
371	>comp16361_c0_seq1 orf=123-470(+)	335200	435110	0.77038	0.997992
1015	>comp29007_c0_seq1 orf=233-1600(-)	42096	54793	0.768273	0.998954
758	>comp37047_c0_seq1 orf=169-8073(+)	3349.7	4354.4	0.769268	0.999273
279	>comp29697_c0_seq1 orf=212-1039(-)	51768	67301	0.769201	0.99935
507	>comp37222_c1_seq1 orf=160-2874(+)	407980	530500	0.769048	0.999526
1105	>comp36740_c0_seq4 orf=352-1068(-)	25137	32706	0.768575	0.999822
344	>comp40243_c0_seq1 orf=97-624(+)	560190	728810	0.768637	1
