# Supplementary material for: Comprehensive Analysis of the Triterpenoid Saponins Biosynthetic Pathway in Anemone flaccida by Transcriptome and Proteome Profiling
Source: Front Plant Sci. 2016 Jul 25;7:1094. doi: 10.3389/fpls.2016.01094 (PMC4958654; doi:10.3389/fpls.2016.01094)
Supplement: FIGURE S1 — Multiple alignment of deduced amino acid sequences of UGTs from Anemone flaccida and other species (representative kinds only). Black shaded and gray shaded boxes show identical and similar amino acids, respectively. The conserved PSPG motif at the C-termini is indicated by the green box. [file Data_Sheet_1.ZIP › supplement/Table S9.xlsx]

## Sheet: Supplementary Table 6
Supplementary Table 6. Differentially expressed proteins from leaves and rhizomes of Anemone flaccida. A total of 127 genes were expressed differentially at the translation level.
No.	Protein name	Reporter intensity L	Reporter intensity S	Ratio L/S	P value L/S
716	>comp24200_c0_seq1 orf=151-1059(+)	228390	14490	15.7619	6.84828e-104
1458	>comp29918_c0_seq2 orf=75-599(-)	29913	2514.5	11.8962	4.56785e-58
105	>comp35142_c2_seq1 orf=241-639(-)	90927	8151.5	11.1546	8.11208e-51
1508	>comp35449_c0_seq1 orf=220-5946(+)	47251	4391	10.7609	3.60582e-47
1465	>comp24514_c0_seq1 orf=231-3518(-)	130060	13099	9.929	6.3749e-40
1267	>comp19180_c0_seq2 orf=1-852(+)	221250	23399	9.45553	4.47997e-36
1451	>comp113818_c0_seq1 orf=80-1135(+)	155730	16740	9.30287	7.05725e-35
665	>comp19812_c0_seq1 orf=181-606(+)	306660	36795	8.33428	9.0601e-28
162	>comp24783_c0_seq1 orf=437-1255(-)	1824100	237390	7.68398	1.80748e-23
52	>comp28844_c0_seq1 orf=107-796(+)	2066200	287380	7.18978	1.86738e-20
1191	>comp35209_c0_seq1 orf=91-1101(+)	179500	31224	5.74878	6.5071e-13
54	>comp24515_c0_seq1 orf=533-1396(-)	2191500	381280	5.74774	6.57893e-13
777	>comp32300_c0_seq1 orf=151-1557(+)	98657	19689	5.01077	9.12538e-10
150	>comp16554_c0_seq1 orf=250-1020(+)	1135800	241720	4.69883	1.39765e-08
511	>comp29918_c0_seq3 orf=339-560(-)	460660	99050	4.65078	2.09071e-08
112	>comp36620_c0_seq4 orf=41-574(+)	5292800	1148700	4.60764	2.98957e-08
335	>comp25131_c0_seq2 orf=572-955(-)	463270	101440	4.56694	4.17511e-08
83	>comp29918_c1_seq1 orf=357-1883(-)	1815400	405250	4.4797	8.44511e-08
60	>comp31325_c0_seq1 orf=170-1039(+)	1886900	440530	4.28325	3.90058e-07
628	>comp19314_c0_seq1 orf=255-677(-)	238150	55887	4.26128	4.60627e-07
185	>comp21245_c0_seq1 orf=160-933(+)	747980	176340	4.24169	5.33784e-07
229	>comp26838_c0_seq1 orf=1-414(+)	547350	134420	4.07194	1.85423e-06
901	>comp15192_c0_seq1 orf=278-910(-)	187010	46448	4.02622	2.56745e-06
4	>comp31207_c0_seq1 orf=275-1471(-)	3323100	825710	4.02454	2.59825e-06
1474	>comp36849_c0_seq1 orf=221-2245(-)	37193	9318.5	3.99131	3.28262e-06
22	>comp22074_c0_seq1 orf=219-1430(+)	3259000	841120	3.8746	7.33226e-06
61	>comp16660_c0_seq1 orf=341-1639(-)	1753700	456780	3.83927	9.30148e-06
932	>comp39147_c0_seq1 orf=761-1198(-)	46439	12166	3.81711	1.0784e-05
187	>comp39163_c0_seq1 orf=311-1123(-)	2046900	538230	3.80302	1.18417e-05
949	>comp36587_c0_seq2 orf=1-354(-)	59520	15773	3.77354	1.43839e-05
351	>comp39336_c0_seq1 orf=260-745(-)	1085500	288180	3.76674	1.50394e-05
11	>comp22014_c0_seq2 orf=46-1029(+)	3643000	980610	3.71503	2.1049e-05
326	>comp30183_c0_seq1 orf=2-358(+)	495640	133530	3.71183	2.1489e-05
877	>comp38944_c0_seq1 orf=42-2636(+)	105390	28672	3.67571	2.70838e-05
145	>comp39155_c0_seq1 orf=120-800(+)	1125100	312540	3.59986	4.36622e-05
23	>comp18372_c0_seq1 orf=189-1184(+)	4042400	1128800	3.58115	4.90343e-05
405	>comp39162_c0_seq1 orf=272-709(-)	131600	36894	3.56698	5.35144e-05
488	>comp26165_c0_seq1 orf=3-1439(+)	70092	19815	3.53732	6.41742e-05
44	>comp23162_c0_seq1 orf=365-1714(-)	3948300	1118100	3.53126	6.65875e-05
51	>comp39254_c0_seq1 orf=286-1458(-)	2147300	618520	3.47167	9.53442e-05
81	>comp17955_c0_seq1 orf=461-1675(-)	2561700	756100	3.38804	0.00015594
895	>comp39149_c0_seq1 orf=221-949(+)	292550	86436	3.38459	0.000159098
1499	>comp35524_c0_seq1 orf=332-1366(+)	214760	64677	3.3205	0.000229685
1248	>comp28647_c0_seq2 orf=1-2874(+)	49707	15194	3.27149	0.000302495
497	>comp39205_c0_seq1 orf=324-620(-)	502110	156500	3.20837	0.000428246
530	>comp33718_c0_seq1 orf=126-599(-)	233760	74114	3.15406	0.000573957
92	>comp17953_c0_seq1 orf=142-927(+)	1578600	505500	3.12285	0.000677379
391	>comp35455_c0_seq2 orf=236-886(+)	302180	97212	3.10846	0.000730658
31	>comp39272_c0_seq1 orf=156-1712(+)	3376600	1094400	3.08534	0.000824512
293	>comp29114_c1_seq2 orf=211-579(-)	748850	242750	3.08486	0.000826585
205	>comp21526_c0_seq1 orf=294-911(-)	1459200	475230	3.07051	0.000890477
1275	>comp32661_c0_seq2 orf=364-2382(-)	10113	3302.9	3.06185	0.000931217
305	>comp19265_c0_seq1 orf=215-748(-)	696130	227820	3.05561	0.000961646
79	>comp27515_c0_seq1 orf=105-905(-)	1225800	407160	3.01061	0.00120986
513	>comp17652_c0_seq2 orf=8-1099(+)	326860	108850	3.00285	0.00125823
25	>comp37627_c0_seq2 orf=496-2019(+)	3270400	1092400	2.99378	0.00131703
2	>comp18206_c0_seq2 orf=600-2012(-)	5768800	1951900	2.95548	0.00159424
1210	>comp27998_c0_seq1 orf=118-552(+)	84781	28758	2.94808	0.0016536
1263	>comp24757_c0_seq1 orf=292-744(+)	129360	45120	2.86702	0.00245155
3	>comp28702_c0_seq1 orf=197-1699(+)	5001400	1761200	2.83977	0.00279054
694	>comp39349_c0_seq1 orf=689-1114(-)	138430	48836	2.83459	0.00285961
12	>comp53351_c0_seq1 orf=275-1723(+)	9919300	3503400	2.83134	0.0029038
7	>comp33718_c1_seq1 orf=152-2311(+)	4963700	1765800	2.81102	0.00319408
1166	>comp25531_c0_seq1 orf=3-524(+)	187860	66976	2.80489	0.0032868
996	>comp107218_c0_seq1 orf=154-1029(+)	207590	74097	2.8016	0.00333749
1468	>comp29796_c0_seq1 orf=370-1845(-)	49320	17780	2.7739	0.00379361
264	>comp17275_c0_seq1 orf=335-1234(-)	1185400	429560	2.75957	0.00405132
397	>comp29477_c0_seq1 orf=278-658(-)	209620	76153	2.75262	0.00418193
1417	>comp31805_c0_seq1 orf=325-2115(-)	215270	79692	2.70127	0.00527105
419	>comp27222_c0_seq1 orf=180-2432(+)	942540	351370	2.68247	0.00573008
89	>comp24770_c0_seq1 orf=195-1283(+)	2463600	925000	2.66335	0.00623352
987	>comp27908_c0_seq1 orf=501-1079(-)	41574	15692	2.64938	0.00662634
1393	>comp39867_c0_seq1 orf=159-665(-)	117150	44298	2.64459	0.0067659
178	>comp31614_c0_seq1 orf=300-1544(-)	854990	323640	2.64179	0.00684863
1371	>comp37745_c0_seq1 orf=365-4882(-)	3398	108900	0.0312029	0.00778434
1509	>comp30297_c0_seq1 orf=1-1455(+)	2227.2	65571	0.0339662	0.00801799
333	>comp22603_c0_seq1 orf=1-462(-)	118800	45790	2.59445	0.00839454
1483	>comp26324_c0_seq1 orf=193-1305(-)	82913	32033	2.58836	0.00861459
626	>comp17704_c0_seq1 orf=942-1454(-)	739490	285820	2.58726	0.00865503
167	>comp16771_c0_seq1 orf=731-1405(-)	1221200	480970	2.53904	0.0105952
168	>comp20803_c0_seq1 orf=382-1482(+)	1466700	578500	2.53535	0.0107583
1438	>comp386616_c0_seq1 orf=3-290(-)	7292.5	112440	0.0648568	0.0110906
1034	>comp17138_c0_seq1 orf=3-488(+)	354610	141160	2.51211	0.0118389
773	>comp35825_c0_seq1 orf=77-1288(+)	111090	44247	2.51068	0.0119087
1047	>comp30312_c0_seq1 orf=156-1103(-)	56303	22492	2.50325	0.0122761
9	>comp35560_c0_seq2 orf=341-1771(+)	3088900	1247600	2.47587	0.0137169
1390	>comp32178_c0_seq1 orf=51-1013(+)	31553	336620	0.0937348	0.0148665
1340	>comp38334_c0_seq3 orf=3-2759(+)	9839	97620	0.100789	0.0159456
845	>comp16138_c0_seq1 orf=43-621(+)	172170	71061	2.42285	0.0169383
5	>comp32911_c0_seq1 orf=112-2331(+)	4820500	1993600	2.41799	0.0172644
202	>comp21311_c0_seq2 orf=83-724(+)	1415400	588520	2.40502	0.0181619
329	>comp29114_c0_seq1 orf=202-783(+)	431150	179290	2.40476	0.0181798
1308	>comp34178_c0_seq3 orf=143-1132(-)	15749	6555	2.40259	0.0183339
164	>comp33098_c0_seq1 orf=3-1007(+)	699810	298670	2.34309	0.0230322
700	>comp39745_c0_seq1 orf=179-859(-)	1019800	437630	2.33028	0.0241704
464	>comp17611_c0_seq1 orf=143-958(+)	209980	90487	2.32055	0.0250668
39	>comp31591_c0_seq1 orf=178-2271(+)	1882800	813770	2.31368	0.0257182
1094	>comp32511_c0_seq1 orf=3-1001(+)	12992	5651.7	2.29878	0.0271793
13	>comp28343_c0_seq1 orf=381-3506(-)	3557300	1549400	2.29592	0.0274674
1444	>comp61984_c0_seq1 orf=149-1246(-)	26785	162900	0.164426	0.0292203
1270	>comp21729_c0_seq2 orf=72-926(+)	73196	32266	2.26852	0.0303685
67	>comp39611_c0_seq1 orf=55-1224(+)	1173300	517340	2.26795	0.0304316
98	>comp34586_c0_seq3 orf=100-1050(-)	261900	1540200	0.170043	0.0307547
1128	>comp41753_c0_seq1 orf=510-1949(-)	11349	5038.9	2.25228	0.0322091
301	>comp31429_c0_seq2 orf=80-925(+)	928020	412530	2.24958	0.0325237
37	>comp34586_c0_seq1 orf=3-614(-)	327840	1860000	0.176258	0.0325328
1020	>comp37858_c1_seq1 orf=592-1188(-)	107360	48036	2.23499	0.0342726
57	>comp29978_c0_seq2 orf=871-2292(+)	1431500	641050	2.23306	0.0345105
50	>comp36392_c0_seq1 orf=149-1078(-)	665420	3625400	0.183544	0.0347286
668	>comp31921_c0_seq1 orf=194-724(+)	338670	152200	2.22516	0.0354951
1456	>comp33816_c0_seq1 orf=178-1155(+)	24456	130020	0.188094	0.0361632
19	>comp38599_c0_seq4 orf=55-1611(+)	635210	3351700	0.189519	0.0366226
250	>comp31210_c0_seq2 orf=130-1215(+)	113450	591190	0.191901	0.037402
36	>comp36189_c0_seq1 orf=432-1601(-)	1065900	5476600	0.194628	0.0383114
451	>comp26943_c1_seq1 orf=286-1584(-)	881310	402190	2.19128	0.0400003
77	>comp37359_c0_seq1 orf=67-657(+)	279440	1395300	0.200272	0.0402535
115	>comp39156_c0_seq1 orf=301-753(-)	180180	890580	0.202318	0.0409775
38	>comp32991_c0_seq2 orf=128-1189(-)	758940	3679400	0.206267	0.042407
64	>comp26614_c0_seq2 orf=315-1757(-)	1751100	805460	2.17404	0.0424729
129	>comp31301_c0_seq1 orf=286-1368(-)	387400	178210	2.17384	0.0425019
1502	>comp31209_c0_seq1 orf=152-1000(+)	26697	127840	0.208831	0.0433574
286	>comp35478_c1_seq1 orf=260-913(-)	227370	1081300	0.210275	0.0439003
183	>comp37366_c0_seq2 orf=368-1417(-)	347570	1625500	0.213823	0.0452595
494	>comp24334_c0_seq1 orf=304-1839(-)	5458	25111	0.217355	0.0466472
62	>comp39863_c0_seq1 orf=234-1460(+)	2087700	974440	2.14246	0.0473369
1352	>comp21461_c1_seq1 orf=3-494(-)	18901	86021	0.219725	0.0475985
336	>comp38926_c0_seq3 orf=147-2447(+)	98665	448750	0.219866	0.0476556
280	>comp28012_c0_seq2 orf=3-1919(+)	799830	374560	2.13539	0.0484889
315	>comp17400_c0_seq1 orf=335-1183(+)	1141600	535920	2.13017	0.0493532
